# Supplementary material for: Redox chemistry and H-atom abstraction reactivity of a terminal zirconium(iv) oxo compound mediated by an appended cobalt(i) center
Source: Chem Sci. 2020 Sep 4;11(39):10729–36. doi: 10.1039/d0sc04229c (PMC8162367; doi:10.1039/d0sc04229c)
Supplement: SC-011-D0SC04229C-s002 [file SC-011-D0SC04229C-s002.cif]

# Electronic Supplementary Material (ESI) for Chemical Science.
# This journal is © The Royal Society of Chemistry 2020

####################################################################### 
# 
# This file contains crystal structure data downloaded from the 
# Cambridge Structural Database (CSD) hosted by the Cambridge 
# Crystallographic Data Centre (CCDC).
# 
# Full information about CCDC data access policies and citation 
# guidelines are available at http://www.ccdc.cam.ac.uk/access/V1 
# 
# Audit and citation data items may have been added by the CCDC. 
# Please retain this information to preserve the provenance of 
# this file and to allow appropriate attribution of the data. 
# 
#######################################################################

data_[5][BPh4]
_database_code_depnum_ccdc_archive 'CCDC 2020655'
loop_
_audit_author_name
_audit_author_address
'Curtis E. Moore'
;The Ohio State University
United States of America
;
_audit_update_record             
;
2020-07-31 deposited with the CCDC.	2020-09-04 downloaded from the CCDC.
;
_audit_creation_date             2019-10-09
_audit_creation_method           
;
Olex2 1.2
(compiled 2018.05.29 svn.r3508 for OlexSys, GUI svn.r5506)
;
_shelx_SHELXL_version_number     2018/1
_chemical_name_common            ?
_chemical_name_systematic        ?
_chemical_formula_moiety         'C69 H99 Co N4 O P3 Zr, C24 H20 B'
_chemical_formula_sum            'C93 H119 B Co N4 O P3 Zr'
_chemical_formula_weight         1562.79
_chemical_melting_point          ?
loop_
_atom_type_symbol
_atom_type_description
_atom_type_scat_dispersion_real
_atom_type_scat_dispersion_imag
_atom_type_scat_source
C C 0.0033 0.0016 'International Tables Vol C Tables 4.2.6.8 and 6.1.1.4'
H H 0.0000 0.0000 'International Tables Vol C Tables 4.2.6.8 and 6.1.1.4'
B B 0.0013 0.0007 'International Tables Vol C Tables 4.2.6.8 and 6.1.1.4'
Co Co 0.3494 0.9721 'International Tables Vol C Tables 4.2.6.8 and 6.1.1.4'
N N 0.0061 0.0033 'International Tables Vol C Tables 4.2.6.8 and 6.1.1.4'
O O 0.0106 0.0060 'International Tables Vol C Tables 4.2.6.8 and 6.1.1.4'
P P 0.1023 0.0942 'International Tables Vol C Tables 4.2.6.8 and 6.1.1.4'
Zr Zr -2.9673 0.5597 'International Tables Vol C Tables 4.2.6.8 and 6.1.1.4'

_shelx_space_group_comment       
;
The symmetry employed for this shelxl refinement is uniquely defined
by the following loop, which should always be used as a source of
symmetry information in preference to the above space-group names.
They are only intended as comments.
;
_space_group_crystal_system      triclinic
_space_group_IT_number           2
_space_group_name_H-M_alt        'P -1'
_space_group_name_Hall           '-P 1'
loop_
_space_group_symop_operation_xyz
'x, y, z'
'-x, -y, -z'

_cell_length_a                   12.7732(8)
_cell_length_b                   12.9749(8)
_cell_length_c                   28.770(2)
_cell_angle_alpha                87.197(4)
_cell_angle_beta                 83.485(3)
_cell_angle_gamma                77.866(3)
_cell_volume                     4629.9(5)
_cell_formula_units_Z            2
_cell_measurement_reflns_used    9699
_cell_measurement_temperature    200
_cell_measurement_theta_max      24.773
_cell_measurement_theta_min      2.367
_shelx_estimated_absorpt_T_max   0.948
_shelx_estimated_absorpt_T_min   0.911
_exptl_absorpt_coefficient_mu    0.388
_exptl_absorpt_correction_T_max  0.2602
_exptl_absorpt_correction_T_min  0.2207
_exptl_absorpt_correction_type   multi-scan
_exptl_absorpt_process_details   
'SADABS-2016/2 (Bruker,2016/2) was used for absorption correction. wR2(int) was 0.0724 before and 0.0623 after correction. The Ratio of minimum to maximum transmission is 0.8482. The \l/2 correction factor is Not present.'
_exptl_absorpt_special_details   ?
_exptl_crystal_colour            green
_exptl_crystal_colour_primary    green
_exptl_crystal_density_diffrn    1.121
_exptl_crystal_density_meas      ?
_exptl_crystal_density_method    ?
_exptl_crystal_description       block
_exptl_crystal_F_000             1660
_exptl_crystal_size_max          0.244
_exptl_crystal_size_mid          0.232
_exptl_crystal_size_min          0.139
_exptl_transmission_factor_max   ?
_exptl_transmission_factor_min   ?
_diffrn_reflns_av_R_equivalents  0.0396
_diffrn_reflns_av_unetI/netI     0.0349
_diffrn_reflns_Laue_measured_fraction_full 0.998
_diffrn_reflns_Laue_measured_fraction_max 0.994
_diffrn_reflns_limit_h_max       15
_diffrn_reflns_limit_h_min       -15
_diffrn_reflns_limit_k_max       16
_diffrn_reflns_limit_k_min       -16
_diffrn_reflns_limit_l_max       35
_diffrn_reflns_limit_l_min       -36
_diffrn_reflns_number            107672
_diffrn_reflns_point_group_measured_fraction_full 0.998
_diffrn_reflns_point_group_measured_fraction_max 0.994
_diffrn_reflns_theta_full        25.242
_diffrn_reflns_theta_max         26.406
_diffrn_reflns_theta_min         1.425
_diffrn_ambient_temperature      200
_diffrn_detector                 'Bruker APEX-II CCD'
_diffrn_detector_area_resol_mean 7.9
_diffrn_detector_type            'CCD Area Detector'
_diffrn_measured_fraction_theta_full 0.998
_diffrn_measured_fraction_theta_max 0.994
_diffrn_measurement_device       'Kappa Four-Circle Diffractometer'
_diffrn_measurement_device_type  'Nonius Kappa APEX II'
_diffrn_measurement_method       '\w and \f scans'
_diffrn_radiation_monochromator  graphite
_diffrn_radiation_probe          X-ray
_diffrn_radiation_type           MoK\a
_diffrn_radiation_wavelength     0.71073
_diffrn_source                   'sealed tube'
_diffrn_source_type              fine-focus
_reflns_Friedel_coverage         0.000
_reflns_Friedel_fraction_full    .
_reflns_Friedel_fraction_max     .
_reflns_number_gt                14425
_reflns_number_total             18874
_reflns_special_details          
;
 Reflections were merged by SHELXL according to the crystal
 class for the calculation of statistics and refinement.
 
 Structure factors included contributions from the .fab file.
 
 _reflns_Friedel_fraction is defined as the number of unique
 Friedel pairs measured divided by the number that would be
 possible theoretically, ignoring centric projections and
 systematic absences.
;
_reflns_threshold_expression     'I > 2\s(I)'
_computing_cell_refinement       'SAINT v8.38A (Bruker, 2017)'
_computing_data_collection       'APEX3 v2017.3-0 (Bruker, 2017)'
_computing_data_reduction        'SAINT v8.38A (Bruker, 2017)'
_computing_molecular_graphics    'Olex2 (Dolomanov et al., 2009)'
_computing_publication_material  'Olex2 (Dolomanov et al., 2009)'
_computing_structure_refinement  'ShelXL (Sheldrick, 2015)'
_computing_structure_solution    'ShelXT (Sheldrick, 2015)'
_refine_diff_density_max         0.499
_refine_diff_density_min         -0.295
_refine_diff_density_rms         0.048
_refine_ls_extinction_coef       .
_refine_ls_extinction_method     none
_refine_ls_goodness_of_fit_ref   1.032
_refine_ls_hydrogen_treatment    constr
_refine_ls_matrix_type           full
_refine_ls_number_parameters     939
_refine_ls_number_reflns         18874
_refine_ls_number_restraints     4
_refine_ls_R_factor_all          0.0572
_refine_ls_R_factor_gt           0.0418
_refine_ls_restrained_S_all      1.032
_refine_ls_shift/su_max          0.001
_refine_ls_shift/su_mean         0.000
_refine_ls_structure_factor_coef Fsqd
_refine_ls_weighting_details     
'w=1/[\s^2^(Fo^2^)+(0.0524P)^2^+2.0426P] where P=(Fo^2^+2Fc^2^)/3'
_refine_ls_weighting_scheme      calc
_refine_ls_wR_factor_gt          0.1060
_refine_ls_wR_factor_ref         0.1121
_refine_special_details          ?
_olex2_refinement_description    
;
1. Fixed Uiso
 At 1.2 times of:
  All C(H) groups
 At 1.5 times of:
  All C(H,H,H) groups
2. Restrained distances
 C50-C49
 2.5 with sigma of 0.02
 C49-C48
 2.5 with sigma of 0.02
 C48-C50
 2.5 with sigma of 0.02
 C50A-C48A
 2.5 with sigma of 0.02
3. Uiso/Uaniso restraints and constraints
Uanis(C49) = Uanis(C48) = Uanis(C50)
Uanis(C88) = Uanis(C88A) = Uanis(C89A) = Uanis(C89) = Uanis(C90) = Uanis(C90A)
= Uanis(C91A) = Uanis(C91) = Uanis(C92A) = Uanis(C92) = Uanis(C93) = Uanis(C93A)
Uanis(C49A) = Uanis(C48) = Uanis(C48A) = Uanis(C49) = Uanis(C50A) = Uanis(C50)
4. Others
 Sof(C88A)=Sof(C89A)=Sof(H3AE)=Sof(C90A)=Sof(H4AE)=Sof(C91A)=Sof(H5AB)=
 Sof(C92A)=Sof(H6AB)=Sof(C93A)=Sof(H7AB)=1-FVAR(1)
 Sof(C88)=Sof(C89)=Sof(H02Q)=Sof(C90)=Sof(H02S)=Sof(C91)=Sof(H02R)=Sof(C92)=
 Sof(H02T)=Sof(C93)=Sof(H02U)=FVAR(1)
 Sof(C48A)=Sof(H3AB)=Sof(H3AC)=Sof(H3AD)=Sof(C49A)=Sof(H4AB)=Sof(H4AC)=
 Sof(H4AD)=Sof(C50A)=Sof(H2AB)=Sof(H2AC)=Sof(H2AD)=1-FVAR(2)
 Sof(C48)=Sof(H4A)=Sof(H4C)=Sof(H4B)=Sof(C49)=Sof(H3B)=Sof(H3A)=Sof(H3C)=
 Sof(C50)=Sof(H2A)=Sof(H2B)=Sof(H2C)=FVAR(2)
5.a Ternary CH refined with riding coordinates:
 C10(H00N), C13(H00W), C25(H00K), C28(H00S), C40(H00H), C43(H00G)
5.b Aromatic/amide H refined with riding coordinates:
 C4(H026), C7(H02G), C19(H00U), C22(H00R), C34(H0BA), C37(H2BA), C53(H010),
 C54(H4AA), C55(H1BA), C56(H022), C57(H016), C59(H00T), C60(H2AA), C61(H027),
 C62(H6AA), C63(H00Q), C65(H01Y), C66(H029), C67(H5AA), C68(H7AA), C69(H013),
 C71(H00V), C72(H4BA), C73(H02X), C74(H6BA), C75(H02), C77(H025), C78(H02Y),
 C79(H02W), C80(H023), C81(H015), C83(H021), C84(H02Z), C85(H02V), C86(H5BA),
 C87(H3BA), C89A(H3AE), C90A(H4AE), C91A(H5AB), C92A(H6AB), C93A(H7AB),
 C89(H02Q), C90(H02S), C91(H02R), C92(H02T), C93(H02U)
5.c Fitted hexagon refined as free rotating group:
 C88A(C89A,C90A,C91A,C92A,C93A)
5.d Idealised Me refined as rotating group:
 C3(H01V,H01W,H01X), C6(H02N,H02O,H02P), C9(H8AA,HJ,HK), C11(H3AA,HH,HI),
 C12(H02A,H02B,H02C), C14(H1AA,HF,HG), C15(H01S,H01T,H01U), C18(H00A,H00B,H00C),
  C21(H02H,H02I,H02J), C24(H01G,H01H,H01I), C26(H02D,H02E,H02F), C27(H,H01Z,HA),
  C29(H9AA,HL,HM), C30(H0AA,HD,HE), C33(H01J,H01K,H01L), C36(H02K,H02L,H02M),
 C39(H01P,H01Q,H01R), C41(H01M,H01N,H01O), C42(H01,HB,HC), C44(H01A,H01B,H01C),
 C45(H01D,H01E,H01F), C48A(H3AB,H3AC,H3AD), C49A(H4AB,H4AC,H4AD), C50A(H2AB,
 H2AC,H2AD), C48(H4A,H4C,H4B), C49(H3B,H3A,H3C), C50(H2A,H2B,H2C)
;
_atom_sites_solution_hydrogens   geom
_atom_sites_solution_primary     dual
_atom_sites_solution_secondary   ?
loop_
_atom_site_label
_atom_site_type_symbol
_atom_site_fract_x
_atom_site_fract_y
_atom_site_fract_z
_atom_site_U_iso_or_equiv
_atom_site_adp_type
_atom_site_occupancy
_atom_site_site_symmetry_order
_atom_site_calc_flag
_atom_site_refinement_flags_posn
_atom_site_refinement_flags_adp
_atom_site_refinement_flags_occupancy
_atom_site_disorder_assembly
_atom_site_disorder_group
Zr1 Zr 0.14140(2) 0.10666(2) 0.28720(2) 0.03332(6) Uani 1 1 d . . . . .
Co1 Co 0.21359(2) 0.15552(2) 0.19017(2) 0.03796(8) Uani 1 1 d . . . . .
P1 P 0.15345(5) 0.30841(4) 0.23114(2) 0.04063(14) Uani 1 1 d . . . . .
P2 P 0.07651(5) 0.06379(5) 0.19319(2) 0.03790(13) Uani 1 1 d . . . . .
P3 P 0.35310(4) 0.05278(4) 0.22599(2) 0.03858(14) Uani 1 1 d . . . . .
O1 O 0.09265(12) 0.07377(12) 0.35111(5) 0.0404(4) Uani 1 1 d . . . . .
N1 N 0.09248(15) 0.27534(14) 0.28334(7) 0.0406(4) Uani 1 1 d . . . . .
N2 N 0.05585(14) 0.01964(13) 0.24894(6) 0.0363(4) Uani 1 1 d . . . . .
N3 N 0.31202(14) 0.04815(14) 0.28388(7) 0.0396(4) Uani 1 1 d . . . . .
N4 N 0.2863(2) 0.2174(2) 0.08838(8) 0.0675(7) Uani 1 1 d . . . . .
C1 C 0.0359(2) 0.34712(17) 0.31881(9) 0.0471(6) Uani 1 1 d . . . . .
C2 C -0.0741(2) 0.39239(19) 0.31781(11) 0.0565(7) Uani 1 1 d . . . . .
C3 C -0.1400(2) 0.3715(2) 0.28090(12) 0.0650(8) Uani 1 1 d . . . . .
H01V H -0.165505 0.437230 0.263567 0.098 Uiso 1 1 calc GR . . . .
H01W H -0.201990 0.344027 0.295636 0.098 Uiso 1 1 calc GR . . . .
H01X H -0.095862 0.319528 0.259304 0.098 Uiso 1 1 calc GR . . . .
C4 C -0.1263(3) 0.4594(2) 0.35330(13) 0.0733(9) Uani 1 1 d . . . . .
H026 H -0.199684 0.492057 0.351606 0.088 Uiso 1 1 calc R . . . .
C5 C -0.0774(3) 0.4804(3) 0.39038(14) 0.0868(11) Uani 1 1 d . . . . .
C6 C -0.1370(4) 0.5511(4) 0.42964(18) 0.141(2) Uani 1 1 d . . . . .
H02N H -0.210489 0.539120 0.436328 0.211 Uiso 1 1 calc GR . . . .
H02O H -0.139516 0.625077 0.420138 0.211 Uiso 1 1 calc GR . . . .
H02P H -0.099344 0.534683 0.457789 0.211 Uiso 1 1 calc GR . . . .
C7 C 0.0296(3) 0.4335(3) 0.39181(12) 0.0805(10) Uani 1 1 d . . . . .
H02G H 0.065223 0.447029 0.417423 0.097 Uiso 1 1 calc R . . . .
C8 C 0.0875(2) 0.3668(2) 0.35691(10) 0.0591(7) Uani 1 1 d . . . . .
C9 C 0.2027(3) 0.3162(3) 0.36188(11) 0.0710(8) Uani 1 1 d . . . . .
H8AA H 0.215151 0.241202 0.354774 0.106 Uiso 1 1 calc GR . . . .
HJ H 0.218109 0.323514 0.394013 0.106 Uiso 1 1 calc GR . . . .
HK H 0.250095 0.350696 0.340093 0.106 Uiso 1 1 calc GR . . . .
C10 C 0.2698(2) 0.36734(18) 0.24064(10) 0.0499(6) Uani 1 1 d . . . . .
H00N H 0.312641 0.315975 0.261887 0.060 Uiso 1 1 calc R . . . .
C11 C 0.3446(2) 0.3710(2) 0.19583(11) 0.0657(8) Uani 1 1 d . . . . .
H3AA H 0.357295 0.303263 0.180302 0.098 Uiso 1 1 calc GR . . . .
HH H 0.413286 0.384681 0.203354 0.098 Uiso 1 1 calc GR . . . .
HI H 0.311440 0.427412 0.174953 0.098 Uiso 1 1 calc GR . . . .
C12 C 0.2484(2) 0.4733(2) 0.26496(12) 0.0700(8) Uani 1 1 d . . . . .
H02A H 0.230390 0.530847 0.241997 0.105 Uiso 1 1 calc GR . . . .
H02B H 0.312933 0.480593 0.278897 0.105 Uiso 1 1 calc GR . . . .
H02C H 0.188168 0.476352 0.289554 0.105 Uiso 1 1 calc GR . . . .
C13 C 0.0585(2) 0.41169(18) 0.20055(10) 0.0511(6) Uani 1 1 d . . . . .
H00W H -0.006846 0.381732 0.198611 0.061 Uiso 1 1 calc R . . . .
C14 C 0.1001(3) 0.4350(2) 0.15016(11) 0.0711(8) Uani 1 1 d . . . . .
H1AA H 0.157570 0.474543 0.150002 0.107 Uiso 1 1 calc GR . . . .
HF H 0.041014 0.476916 0.134089 0.107 Uiso 1 1 calc GR . . . .
HG H 0.128289 0.368530 0.134002 0.107 Uiso 1 1 calc GR . . . .
C15 C 0.0179(2) 0.5174(2) 0.22522(12) 0.0684(8) Uani 1 1 d . . . . .
H01S H 0.009188 0.504577 0.259160 0.103 Uiso 1 1 calc GR . . . .
H01T H -0.051541 0.552181 0.214761 0.103 Uiso 1 1 calc GR . . . .
H01U H 0.070214 0.562692 0.217473 0.103 Uiso 1 1 calc GR . . . .
C16 C -0.02014(17) -0.04607(17) 0.26621(8) 0.0375(5) Uani 1 1 d . . . . .
C17 C 0.00979(19) -0.15671(17) 0.26490(8) 0.0418(5) Uani 1 1 d . . . . .
C18 C 0.1201(2) -0.21554(19) 0.24734(10) 0.0539(6) Uani 1 1 d . . . . .
H00A H 0.166349 -0.165221 0.237645 0.081 Uiso 1 1 calc GR . . . .
H00B H 0.115257 -0.257526 0.220553 0.081 Uiso 1 1 calc GR . . . .
H00C H 0.150716 -0.262323 0.272340 0.081 Uiso 1 1 calc GR . . . .
C19 C -0.0664(2) -0.2160(2) 0.28054(9) 0.0518(6) Uani 1 1 d . . . . .
H00U H -0.046387 -0.290518 0.278451 0.062 Uiso 1 1 calc R . . . .
C20 C -0.1691(2) -0.1725(2) 0.29887(10) 0.0592(7) Uani 1 1 d . . . . .
C21 C -0.2516(3) -0.2396(3) 0.31389(16) 0.0986(13) Uani 1 1 d . . . . .
H02H H -0.320370 -0.194011 0.324988 0.148 Uiso 1 1 calc GR . . . .
H02I H -0.226334 -0.288713 0.339182 0.148 Uiso 1 1 calc GR . . . .
H02J H -0.261350 -0.279548 0.287220 0.148 Uiso 1 1 calc GR . . . .
C22 C -0.1951(2) -0.0643(2) 0.30283(10) 0.0543(6) Uani 1 1 d . . . . .
H00R H -0.264547 -0.032648 0.316996 0.065 Uiso 1 1 calc R . . . .
C23 C -0.12333(18) 0.00020(18) 0.28683(8) 0.0425(5) Uani 1 1 d . . . . .
C24 C -0.1592(2) 0.1164(2) 0.29292(10) 0.0547(6) Uani 1 1 d . . . . .
H01G H -0.100865 0.144541 0.303629 0.082 Uiso 1 1 calc GR . . . .
H01H H -0.222451 0.130464 0.316163 0.082 Uiso 1 1 calc GR . . . .
H01I H -0.177827 0.150568 0.262962 0.082 Uiso 1 1 calc GR . . . .
C25 C -0.04981(19) 0.14999(19) 0.17678(9) 0.0473(6) Uani 1 1 d . . . . .
H00K H -0.073765 0.200355 0.202970 0.057 Uiso 1 1 calc R . . . .
C26 C -0.0328(2) 0.2189(2) 0.13352(11) 0.0696(8) Uani 1 1 d . . . . .
H02D H 0.032431 0.246704 0.134739 0.104 Uiso 1 1 calc GR . . . .
H02E H -0.094976 0.277535 0.132433 0.104 Uiso 1 1 calc GR . . . .
H02F H -0.024884 0.176787 0.105483 0.104 Uiso 1 1 calc GR . . . .
C27 C -0.1462(2) 0.0995(2) 0.17271(11) 0.0600(7) Uani 1 1 d . . . . .
H H -0.212657 0.153667 0.175833 0.090 Uiso 1 1 calc GR . . . .
H01Z H -0.149738 0.045472 0.197555 0.090 Uiso 1 1 calc GR . . . .
HA H -0.138121 0.066862 0.142141 0.090 Uiso 1 1 calc GR . . . .
C28 C 0.1100(2) -0.0482(2) 0.15177(9) 0.0479(6) Uani 1 1 d . . . . .
H00S H 0.175441 -0.096399 0.162261 0.057 Uiso 1 1 calc R . . . .
C29 C 0.1426(3) -0.0132(3) 0.10160(10) 0.0679(8) Uani 1 1 d . . . . .
H9AA H 0.078290 0.023400 0.087383 0.102 Uiso 1 1 calc GR . . . .
HL H 0.177774 -0.075144 0.083332 0.102 Uiso 1 1 calc GR . . . .
HM H 0.192556 0.034610 0.101950 0.102 Uiso 1 1 calc GR . . . .
C30 C 0.0266(2) -0.1169(2) 0.14972(10) 0.0602(7) Uani 1 1 d . . . . .
H0AA H -0.008555 -0.126486 0.181267 0.090 Uiso 1 1 calc GR . . . .
HD H 0.062580 -0.185846 0.137272 0.090 Uiso 1 1 calc GR . . . .
HE H -0.027591 -0.082376 0.129314 0.090 Uiso 1 1 calc GR . . . .
C31 C 0.37570(18) -0.00302(19) 0.32047(8) 0.0437(5) Uani 1 1 d . . . . .
C32 C 0.44057(19) 0.0506(2) 0.34248(9) 0.0515(6) Uani 1 1 d . . . . .
C33 C 0.4510(2) 0.1619(2) 0.33057(11) 0.0628(7) Uani 1 1 d . . . . .
H01J H 0.525087 0.162750 0.317417 0.094 Uiso 1 1 calc GR . . . .
H01K H 0.433533 0.203653 0.358950 0.094 Uiso 1 1 calc GR . . . .
H01L H 0.401363 0.192241 0.307566 0.094 Uiso 1 1 calc GR . . . .
C34 C 0.4978(2) -0.0007(3) 0.37804(10) 0.0660(8) Uani 1 1 d . . . . .
H0BA H 0.543834 0.034775 0.391903 0.079 Uiso 1 1 calc R . . . .
C35 C 0.4906(3) -0.1002(3) 0.39398(12) 0.0751(9) Uani 1 1 d . . . . .
C36 C 0.5513(4) -0.1534(4) 0.43422(16) 0.1266(17) Uani 1 1 d . . . . .
H02K H 0.627497 -0.149742 0.427871 0.190 Uiso 1 1 calc GR . . . .
H02L H 0.544819 -0.227435 0.437342 0.190 Uiso 1 1 calc GR . . . .
H02M H 0.520791 -0.117374 0.463340 0.190 Uiso 1 1 calc GR . . . .
C37 C 0.4245(2) -0.1501(2) 0.37333(11) 0.0690(8) Uani 1 1 d . . . . .
H2BA H 0.417629 -0.218814 0.384466 0.083 Uiso 1 1 calc R . . . .
C38 C 0.3667(2) -0.1047(2) 0.33669(9) 0.0521(6) Uani 1 1 d . . . . .
C39 C 0.2949(2) -0.1650(2) 0.31723(10) 0.0597(7) Uani 1 1 d . . . . .
H01P H 0.225414 -0.118103 0.313253 0.090 Uiso 1 1 calc GR . . . .
H01Q H 0.283743 -0.223417 0.338813 0.090 Uiso 1 1 calc GR . . . .
H01R H 0.328453 -0.192974 0.286842 0.090 Uiso 1 1 calc GR . . . .
C40 C 0.48268(18) 0.09973(19) 0.21573(9) 0.0474(6) Uani 1 1 d . . . . .
H00H H 0.468859 0.169914 0.230729 0.057 Uiso 1 1 calc R . . . .
C41 C 0.5162(2) 0.1195(2) 0.16399(10) 0.0645(8) Uani 1 1 d . . . . .
H01M H 0.550096 0.052376 0.149333 0.097 Uiso 1 1 calc GR . . . .
H01N H 0.567495 0.166614 0.160917 0.097 Uiso 1 1 calc GR . . . .
H01O H 0.452477 0.152321 0.148482 0.097 Uiso 1 1 calc GR . . . .
C42 C 0.5800(2) 0.0323(2) 0.23708(11) 0.0620(7) Uani 1 1 d . . . . .
H01 H 0.556674 0.005975 0.268226 0.093 Uiso 1 1 calc GR . . . .
HB H 0.633570 0.075232 0.239718 0.093 Uiso 1 1 calc GR . . . .
HC H 0.611996 -0.027459 0.216948 0.093 Uiso 1 1 calc GR . . . .
C43 C 0.38211(19) -0.08224(18) 0.20274(9) 0.0481(6) Uani 1 1 d . . . . .
H00G H 0.315652 -0.110411 0.212565 0.058 Uiso 1 1 calc R . . . .
C44 C 0.3943(2) -0.0819(2) 0.14923(10) 0.0603(7) Uani 1 1 d . . . . .
H01A H 0.339668 -0.024887 0.137460 0.091 Uiso 1 1 calc GR . . . .
H01B H 0.384722 -0.149671 0.138636 0.091 Uiso 1 1 calc GR . . . .
H01C H 0.466178 -0.070952 0.137298 0.091 Uiso 1 1 calc GR . . . .
C45 C 0.4738(2) -0.1635(2) 0.22100(11) 0.0619(7) Uani 1 1 d . . . . .
H01D H 0.541784 -0.158178 0.202456 0.093 Uiso 1 1 calc GR . . . .
H01E H 0.460051 -0.234440 0.218424 0.093 Uiso 1 1 calc GR . . . .
H01F H 0.478453 -0.150200 0.253867 0.093 Uiso 1 1 calc GR . . . .
C46 C 0.2597(2) 0.1936(2) 0.12544(10) 0.0580(7) Uani 1 1 d . . . . .
C47 C 0.3189(5) 0.2518(4) 0.04097(14) 0.1156(16) Uani 1 1 d . . . . .
C51 C 0.05771(19) 0.04854(18) 0.39898(8) 0.0428(5) Uani 1 1 d . . . . .
C52 C 0.1151(2) 0.1045(2) 0.43154(8) 0.0480(6) Uani 1 1 d . . . . .
C53 C 0.0605(2) 0.1700(2) 0.46666(9) 0.0596(7) Uani 1 1 d . . . . .
H010 H -0.015801 0.181862 0.471608 0.072 Uiso 1 1 calc R . . . .
C54 C 0.1159(3) 0.2189(2) 0.49486(11) 0.0700(8) Uani 1 1 d . . . . .
H4AA H 0.076928 0.264622 0.518558 0.084 Uiso 1 1 calc R . . . .
C55 C 0.2254(3) 0.2019(3) 0.48887(11) 0.0716(9) Uani 1 1 d . . . . .
H1BA H 0.262841 0.235890 0.508141 0.086 Uiso 1 1 calc R . . . .
C56 C 0.2813(3) 0.1354(3) 0.45482(11) 0.0693(8) Uani 1 1 d . . . . .
H022 H 0.357726 0.122522 0.450782 0.083 Uiso 1 1 calc R . . . .
C57 C 0.2266(2) 0.0867(2) 0.42611(10) 0.0589(7) Uani 1 1 d . . . . .
H016 H 0.266093 0.040746 0.402593 0.071 Uiso 1 1 calc R . . . .
C58 C 0.0861(2) -0.0721(2) 0.40663(8) 0.0478(6) Uani 1 1 d . . . . .
C59 C 0.1483(2) -0.1214(2) 0.44080(10) 0.0591(7) Uani 1 1 d . . . . .
H00T H 0.175892 -0.080151 0.460943 0.071 Uiso 1 1 calc R . . . .
C60 C 0.1709(3) -0.2305(2) 0.44603(12) 0.0718(8) Uani 1 1 d . . . . .
H2AA H 0.215076 -0.263215 0.469275 0.086 Uiso 1 1 calc R . . . .
C61 C 0.1304(3) -0.2910(2) 0.41812(12) 0.0741(9) Uani 1 1 d . . . . .
H027 H 0.146394 -0.365655 0.421799 0.089 Uiso 1 1 calc R . . . .
C62 C 0.0661(3) -0.2433(2) 0.38450(11) 0.0649(8) Uani 1 1 d . . . . .
H6AA H 0.037003 -0.285001 0.365164 0.078 Uiso 1 1 calc R . . . .
C63 C 0.0440(2) -0.1349(2) 0.37894(9) 0.0557(7) Uani 1 1 d . . . . .
H00Q H -0.000644 -0.102669 0.355800 0.067 Uiso 1 1 calc R . . . .
C64 C -0.0654(2) 0.0891(2) 0.40845(8) 0.0480(6) Uani 1 1 d . . . . .
C65 C -0.1337(2) 0.0295(2) 0.43183(10) 0.0597(7) Uani 1 1 d . . . . .
H01Y H -0.105609 -0.041323 0.441091 0.072 Uiso 1 1 calc R . . . .
C66 C -0.2423(2) 0.0715(3) 0.44191(12) 0.0751(9) Uani 1 1 d . . . . .
H029 H -0.288048 0.029284 0.457910 0.090 Uiso 1 1 calc R . . . .
C67 C -0.2841(3) 0.1728(3) 0.42910(12) 0.0751(9) Uani 1 1 d . . . . .
H5AA H -0.359014 0.200857 0.435696 0.090 Uiso 1 1 calc R . . . .
C68 C -0.2177(2) 0.2343(3) 0.40661(11) 0.0709(8) Uani 1 1 d . . . . .
H7AA H -0.246141 0.305561 0.398128 0.085 Uiso 1 1 calc R . . . .
C69 C -0.1094(2) 0.1922(2) 0.39639(10) 0.0593(7) Uani 1 1 d . . . . .
H013 H -0.063980 0.235109 0.380672 0.071 Uiso 1 1 calc R . . . .
C48A C 0.3098(11) 0.3711(10) 0.0414(3) 0.160(3) Uani 0.517(5) 1 d D . P A 2
H3AB H 0.344770 0.394869 0.011939 0.241 Uiso 0.517(5) 1 calc GR . P A 2
H3AC H 0.345211 0.388657 0.067610 0.241 Uiso 0.517(5) 1 calc GR . P A 2
H3AD H 0.233685 0.406379 0.045048 0.241 Uiso 0.517(5) 1 calc GR . P A 2
C49A C 0.4206(11) 0.1968(13) 0.0221(4) 0.160(3) Uani 0.517(5) 1 d . . P A 2
H4AB H 0.421982 0.120888 0.023670 0.241 Uiso 0.517(5) 1 calc GR . P A 2
H4AC H 0.476186 0.211641 0.040110 0.241 Uiso 0.517(5) 1 calc GR . P A 2
H4AD H 0.434470 0.219505 -0.010592 0.241 Uiso 0.517(5) 1 calc GR . P A 2
C50A C 0.2183(10) 0.2372(11) 0.0137(4) 0.160(3) Uani 0.517(5) 1 d D . P A 2
H2AB H 0.150730 0.274530 0.030252 0.241 Uiso 0.517(5) 1 calc GR . P A 2
H2AC H 0.217254 0.162027 0.012700 0.241 Uiso 0.517(5) 1 calc GR . P A 2
H2AD H 0.226405 0.266217 -0.018293 0.241 Uiso 0.517(5) 1 calc GR . P A 2
C70 C 0.3249(2) 0.3554(2) -0.13995(10) 0.0593(7) Uani 1 1 d . . . . .
C71 C 0.3563(2) 0.2681(2) -0.11206(10) 0.0562(7) Uani 1 1 d . . . . .
H00V H 0.409754 0.269033 -0.091736 0.067 Uiso 1 1 calc R . . . .
C72 C 0.3133(2) 0.1782(2) -0.11230(11) 0.0667(8) Uani 1 1 d . . . . .
H4BA H 0.336489 0.120071 -0.091946 0.080 Uiso 1 1 calc R . . . .
C73 C 0.2375(3) 0.1732(3) -0.14182(15) 0.0901(11) Uani 1 1 d . . . . .
H02X H 0.208171 0.111835 -0.142274 0.108 Uiso 1 1 calc R . . . .
C74 C 0.2048(3) 0.2583(4) -0.17060(17) 0.1131(15) Uani 1 1 d . . . . .
H6BA H 0.152247 0.256514 -0.191248 0.136 Uiso 1 1 calc R . . . .
C75 C 0.2482(3) 0.3462(3) -0.16952(15) 0.1022(14) Uani 1 1 d . . . . .
H02 H 0.224777 0.404015 -0.190033 0.123 Uiso 1 1 calc R . . . .
C76 C 0.3822(2) 0.5180(2) -0.19075(10) 0.0550(7) Uani 1 1 d . . . . .
C77 C 0.4177(3) 0.4574(2) -0.23031(12) 0.0709(8) Uani 1 1 d . . . . .
H025 H 0.427875 0.382958 -0.226597 0.085 Uiso 1 1 calc R . . . .
C78 C 0.4392(3) 0.4993(3) -0.27481(13) 0.0853(10) Uani 1 1 d . . . . .
H02Y H 0.464017 0.454101 -0.300521 0.102 Uiso 1 1 calc R . . . .
C79 C 0.4242(3) 0.6058(3) -0.28124(14) 0.0817(10) Uani 1 1 d . . . . .
H02W H 0.440478 0.635705 -0.311308 0.098 Uiso 1 1 calc R . . . .
C80 C 0.3859(3) 0.6685(3) -0.24447(14) 0.0740(9) Uani 1 1 d . . . . .
H023 H 0.373125 0.742896 -0.249167 0.089 Uiso 1 1 calc R . . . .
C81 C 0.3650(2) 0.6269(2) -0.20026(11) 0.0615(7) Uani 1 1 d . . . . .
H015 H 0.337973 0.673695 -0.175289 0.074 Uiso 1 1 calc R . . . .
C82 C 0.4925(2) 0.4302(2) -0.11963(10) 0.0544(7) Uani 1 1 d . . . . .
C83 C 0.5085(3) 0.4282(3) -0.07246(11) 0.0707(8) Uani 1 1 d . . . . .
H021 H 0.448110 0.453179 -0.050530 0.085 Uiso 1 1 calc R . . . .
C84 C 0.6072(3) 0.3918(3) -0.05584(13) 0.0861(10) Uani 1 1 d . . . . .
H02Z H 0.613421 0.391947 -0.023252 0.103 Uiso 1 1 calc R . . . .
C85 C 0.6965(3) 0.3552(3) -0.08661(14) 0.0802(10) Uani 1 1 d . . . . .
H02V H 0.764767 0.329875 -0.075529 0.096 Uiso 1 1 calc R . . . .
C86 C 0.6855(2) 0.3559(2) -0.13332(13) 0.0710(8) Uani 1 1 d . . . . .
H5BA H 0.746600 0.331003 -0.154905 0.085 Uiso 1 1 calc R . . . .
C87 C 0.5861(2) 0.3925(2) -0.14936(11) 0.0597(7) Uani 1 1 d . . . . .
H3BA H 0.580930 0.392049 -0.182035 0.072 Uiso 1 1 calc R . . . .
B1 B 0.3716(3) 0.4636(3) -0.13797(12) 0.0574(8) Uani 1 1 d . . . . .
C88A C 0.2952(6) 0.5525(6) -0.0992(2) 0.0802(7) Uani 0.463(7) 1 d . . P B 2
C89A C 0.3353(5) 0.6417(6) -0.0924(2) 0.0802(7) Uani 0.463(7) 1 d G . P B 2
H3AE H 0.400140 0.652118 -0.109858 0.096 Uiso 0.463(7) 1 calc R . P B 2
C90A C 0.2806(6) 0.7155(5) -0.0600(2) 0.0802(7) Uani 0.463(7) 1 d G . P B 2
H4AE H 0.308040 0.776460 -0.055365 0.096 Uiso 0.463(7) 1 calc R . P B 2
C91A C 0.1858(6) 0.7003(5) -0.03443(19) 0.0802(7) Uani 0.463(7) 1 d G . P B 2
H5AB H 0.148411 0.750755 -0.012307 0.096 Uiso 0.463(7) 1 calc R . P B 2
C92A C 0.1457(5) 0.6111(6) -0.0412(2) 0.0802(7) Uani 0.463(7) 1 d G . P B 2
H6AB H 0.080880 0.600707 -0.023742 0.096 Uiso 0.463(7) 1 calc R . P B 2
C93A C 0.2004(6) 0.5373(5) -0.0736(2) 0.0802(7) Uani 0.463(7) 1 d G . P B 2
H7AB H 0.172978 0.476363 -0.078234 0.096 Uiso 0.463(7) 1 calc R . P B 2
C48 C 0.4182(11) 0.3084(11) 0.0485(4) 0.160(3) Uani 0.483(5) 1 d D . P A 1
H4A H 0.436535 0.348041 0.019994 0.241 Uiso 0.483(5) 1 calc GR . P A 1
H4C H 0.481003 0.254445 0.055498 0.241 Uiso 0.483(5) 1 calc GR . P A 1
H4B H 0.396575 0.356618 0.074701 0.241 Uiso 0.483(5) 1 calc GR . P A 1
C49 C 0.2419(10) 0.3153(12) 0.0184(4) 0.160(3) Uani 0.483(5) 1 d D . P A 1
H3B H 0.210808 0.377816 0.037062 0.241 Uiso 0.483(5) 1 calc GR . P A 1
H3A H 0.185267 0.277255 0.014016 0.241 Uiso 0.483(5) 1 calc GR . P A 1
H3C H 0.273580 0.337163 -0.012121 0.241 Uiso 0.483(5) 1 calc GR . P A 1
C50 C 0.3769(12) 0.1453(10) 0.0165(4) 0.160(3) Uani 0.483(5) 1 d D . P A 1
H2A H 0.323834 0.102137 0.013363 0.241 Uiso 0.483(5) 1 calc GR . P A 1
H2B H 0.432017 0.106655 0.035612 0.241 Uiso 0.483(5) 1 calc GR . P A 1
H2C H 0.410902 0.161097 -0.014528 0.241 Uiso 0.483(5) 1 calc GR . P A 1
C88 C 0.2914(8) 0.5385(7) -0.1020(3) 0.0802(7) Uani 0.537(7) 1 d . . P B 1
C89 C 0.3099(7) 0.6268(6) -0.0807(3) 0.0802(7) Uani 0.537(7) 1 d . . P B 1
H02Q H 0.376844 0.646408 -0.090250 0.096 Uiso 0.537(7) 1 calc R . P B 1
C90 C 0.2419(6) 0.6885(6) -0.0475(3) 0.0802(7) Uani 0.537(7) 1 d . . P B 1
H02S H 0.261681 0.748177 -0.035820 0.096 Uiso 0.537(7) 1 calc R . P B 1
C91 C 0.1473(6) 0.6628(7) -0.0318(2) 0.0802(7) Uani 0.537(7) 1 d . . P B 1
H02R H 0.100172 0.703844 -0.008503 0.096 Uiso 0.537(7) 1 calc R . P B 1
C92 C 0.1180(6) 0.5760(6) -0.0496(2) 0.0802(7) Uani 0.537(7) 1 d . . P B 1
H02T H 0.050974 0.557982 -0.038554 0.096 Uiso 0.537(7) 1 calc R . P B 1
C93 C 0.1884(7) 0.5149(7) -0.0842(3) 0.0802(7) Uani 0.537(7) 1 d . . P B 1
H02U H 0.167247 0.456237 -0.096056 0.096 Uiso 0.537(7) 1 calc R . P B 1

loop_
_atom_site_aniso_label
_atom_site_aniso_U_11
_atom_site_aniso_U_22
_atom_site_aniso_U_33
_atom_site_aniso_U_23
_atom_site_aniso_U_13
_atom_site_aniso_U_12
Zr1 0.03142(12) 0.02996(11) 0.03980(12) 0.00094(8) -0.00790(9) -0.00731(8)
Co1 0.03695(17) 0.03591(16) 0.04293(18) 0.00540(13) -0.00750(13) -0.01152(13)
P1 0.0383(3) 0.0302(3) 0.0557(4) 0.0063(3) -0.0140(3) -0.0092(2)
P2 0.0372(3) 0.0375(3) 0.0421(3) 0.0014(2) -0.0100(2) -0.0124(2)
P3 0.0305(3) 0.0359(3) 0.0495(4) 0.0023(3) -0.0050(2) -0.0076(2)
O1 0.0440(9) 0.0415(8) 0.0370(8) 0.0002(7) -0.0045(7) -0.0119(7)
N1 0.0383(10) 0.0321(9) 0.0516(12) 0.0000(8) -0.0085(9) -0.0064(8)
N2 0.0377(10) 0.0322(9) 0.0415(10) 0.0016(8) -0.0081(8) -0.0113(8)
N3 0.0325(10) 0.0395(10) 0.0467(11) 0.0033(8) -0.0098(8) -0.0051(8)
N4 0.0837(18) 0.0750(17) 0.0474(14) 0.0120(12) -0.0027(12) -0.0297(14)
C1 0.0508(15) 0.0303(11) 0.0608(16) -0.0047(11) -0.0035(12) -0.0101(10)
C2 0.0520(16) 0.0350(13) 0.081(2) -0.0044(13) 0.0019(14) -0.0085(11)
C3 0.0428(15) 0.0500(16) 0.102(2) -0.0045(15) -0.0113(15) -0.0061(12)
C4 0.0663(19) 0.0436(16) 0.103(3) -0.0165(16) 0.0128(18) -0.0044(14)
C5 0.097(3) 0.063(2) 0.098(3) -0.0317(19) 0.022(2) -0.0194(19)
C6 0.151(4) 0.126(4) 0.139(4) -0.082(3) 0.038(3) -0.025(3)
C7 0.110(3) 0.070(2) 0.071(2) -0.0240(17) -0.003(2) -0.037(2)
C8 0.0692(18) 0.0498(15) 0.0623(17) -0.0057(13) -0.0085(14) -0.0193(14)
C9 0.079(2) 0.072(2) 0.070(2) 0.0003(16) -0.0280(17) -0.0240(17)
C10 0.0438(14) 0.0360(12) 0.0746(18) 0.0073(12) -0.0208(13) -0.0131(10)
C11 0.0489(16) 0.0589(17) 0.094(2) 0.0131(15) -0.0111(15) -0.0227(13)
C12 0.0663(19) 0.0500(16) 0.103(2) -0.0044(16) -0.0274(17) -0.0219(14)
C13 0.0478(14) 0.0362(12) 0.0715(18) 0.0103(12) -0.0234(13) -0.0075(11)
C14 0.076(2) 0.0591(18) 0.079(2) 0.0247(15) -0.0255(17) -0.0119(15)
C15 0.0634(18) 0.0365(14) 0.105(2) 0.0070(14) -0.0267(17) -0.0021(13)
C16 0.0371(12) 0.0370(11) 0.0419(12) 0.0016(9) -0.0096(10) -0.0135(9)
C17 0.0443(13) 0.0344(12) 0.0480(14) -0.0028(10) -0.0070(10) -0.0098(10)
C18 0.0482(15) 0.0389(13) 0.0739(18) -0.0022(12) -0.0031(13) -0.0091(11)
C19 0.0566(16) 0.0396(13) 0.0625(17) 0.0027(12) -0.0060(13) -0.0185(12)
C20 0.0529(16) 0.0586(17) 0.0709(19) 0.0092(14) -0.0033(14) -0.0264(13)
C21 0.073(2) 0.085(2) 0.143(4) 0.009(2) 0.016(2) -0.043(2)
C22 0.0388(14) 0.0609(17) 0.0623(17) 0.0039(13) 0.0008(12) -0.0126(12)
C23 0.0393(13) 0.0415(12) 0.0467(13) 0.0003(10) -0.0058(10) -0.0078(10)
C24 0.0440(14) 0.0481(14) 0.0700(18) -0.0052(13) -0.0045(13) -0.0047(11)
C25 0.0431(13) 0.0458(13) 0.0555(15) 0.0040(11) -0.0165(11) -0.0100(11)
C26 0.0697(19) 0.0681(19) 0.077(2) 0.0282(16) -0.0305(16) -0.0219(15)
C27 0.0419(14) 0.0631(17) 0.079(2) 0.0022(14) -0.0212(13) -0.0142(13)
C28 0.0461(14) 0.0527(14) 0.0475(14) -0.0081(11) -0.0045(11) -0.0148(11)
C29 0.077(2) 0.082(2) 0.0522(17) -0.0104(15) -0.0014(15) -0.0324(17)
C30 0.0617(17) 0.0617(17) 0.0648(18) -0.0144(14) -0.0083(14) -0.0265(14)
C31 0.0324(12) 0.0459(13) 0.0503(14) 0.0062(11) -0.0089(10) -0.0016(10)
C32 0.0379(13) 0.0589(16) 0.0585(16) 0.0042(12) -0.0131(12) -0.0092(11)
C33 0.0559(17) 0.0637(18) 0.0745(19) -0.0002(15) -0.0205(14) -0.0180(14)
C34 0.0507(16) 0.083(2) 0.0683(19) 0.0078(16) -0.0247(14) -0.0145(15)
C35 0.066(2) 0.084(2) 0.074(2) 0.0210(17) -0.0323(16) -0.0059(17)
C36 0.134(4) 0.137(4) 0.117(3) 0.053(3) -0.080(3) -0.025(3)
C37 0.0657(19) 0.0606(18) 0.078(2) 0.0285(15) -0.0200(16) -0.0067(15)
C38 0.0442(14) 0.0526(15) 0.0590(16) 0.0095(12) -0.0091(12) -0.0090(12)
C39 0.0561(16) 0.0494(15) 0.0740(19) 0.0121(13) -0.0081(14) -0.0140(13)
C40 0.0353(13) 0.0452(13) 0.0630(16) 0.0028(12) -0.0054(11) -0.0120(10)
C41 0.0491(16) 0.0722(19) 0.074(2) 0.0059(15) 0.0011(14) -0.0236(14)
C42 0.0333(13) 0.0627(17) 0.089(2) 0.0067(15) -0.0071(13) -0.0097(12)
C43 0.0396(13) 0.0405(13) 0.0640(17) -0.0042(11) -0.0008(11) -0.0099(10)
C44 0.0576(17) 0.0553(16) 0.0690(19) -0.0103(14) -0.0014(14) -0.0144(13)
C45 0.0547(16) 0.0404(14) 0.085(2) -0.0025(13) -0.0046(15) 0.0022(12)
C46 0.0626(17) 0.0613(17) 0.0538(17) 0.0066(13) -0.0080(14) -0.0221(14)
C47 0.155(4) 0.129(4) 0.060(2) 0.024(2) 0.015(3) -0.044(3)
C51 0.0431(13) 0.0435(13) 0.0433(13) -0.0026(10) -0.0082(10) -0.0100(10)
C52 0.0574(16) 0.0524(14) 0.0375(13) 0.0029(11) -0.0074(11) -0.0183(12)
C53 0.0641(18) 0.0681(18) 0.0496(16) -0.0073(13) -0.0048(13) -0.0192(14)
C54 0.086(2) 0.071(2) 0.0572(18) -0.0175(15) -0.0143(16) -0.0175(17)
C55 0.090(2) 0.077(2) 0.0580(19) -0.0030(16) -0.0283(17) -0.0289(18)
C56 0.0641(19) 0.089(2) 0.0626(19) 0.0005(17) -0.0218(15) -0.0256(17)
C57 0.0592(17) 0.0700(18) 0.0503(16) -0.0038(13) -0.0120(13) -0.0160(14)
C58 0.0515(15) 0.0514(14) 0.0392(13) 0.0034(11) 0.0003(11) -0.0111(12)
C59 0.0646(18) 0.0615(17) 0.0527(16) 0.0076(13) -0.0112(13) -0.0160(14)
C60 0.075(2) 0.0623(19) 0.074(2) 0.0217(16) -0.0161(17) -0.0073(16)
C61 0.089(2) 0.0487(16) 0.080(2) 0.0147(16) -0.0024(18) -0.0120(16)
C62 0.082(2) 0.0519(16) 0.0636(18) 0.0034(14) -0.0031(16) -0.0234(15)
C63 0.0688(18) 0.0536(16) 0.0466(15) 0.0059(12) -0.0078(13) -0.0175(13)
C64 0.0492(14) 0.0583(15) 0.0378(13) -0.0040(11) -0.0043(11) -0.0138(12)
C65 0.0554(17) 0.0646(17) 0.0616(17) 0.0062(14) -0.0063(13) -0.0196(14)
C66 0.0551(18) 0.090(2) 0.082(2) 0.0049(18) 0.0042(16) -0.0269(17)
C67 0.0503(17) 0.088(2) 0.082(2) -0.0068(18) 0.0038(16) -0.0075(17)
C68 0.0601(19) 0.0655(19) 0.079(2) -0.0020(16) 0.0015(16) 0.0015(15)
C69 0.0570(17) 0.0568(16) 0.0616(17) -0.0010(13) 0.0042(13) -0.0119(13)
C48A 0.179(6) 0.199(7) 0.089(3) 0.058(4) 0.018(3) -0.039(5)
C49A 0.179(6) 0.199(7) 0.089(3) 0.058(4) 0.018(3) -0.039(5)
C50A 0.179(6) 0.199(7) 0.089(3) 0.058(4) 0.018(3) -0.039(5)
C70 0.0432(15) 0.0660(18) 0.0700(18) 0.0123(14) -0.0103(13) -0.0148(13)
C71 0.0515(15) 0.0610(17) 0.0564(16) 0.0015(13) -0.0009(13) -0.0156(13)
C72 0.0608(18) 0.0636(18) 0.076(2) 0.0078(15) 0.0030(15) -0.0219(15)
C73 0.071(2) 0.084(2) 0.128(3) 0.008(2) -0.014(2) -0.045(2)
C74 0.091(3) 0.116(3) 0.157(4) 0.034(3) -0.065(3) -0.057(3)
C75 0.083(2) 0.102(3) 0.140(4) 0.046(3) -0.059(2) -0.048(2)
C76 0.0445(14) 0.0500(15) 0.0726(19) 0.0067(13) -0.0203(13) -0.0091(12)
C77 0.079(2) 0.0546(17) 0.076(2) 0.0072(16) -0.0200(17) -0.0024(15)
C78 0.079(2) 0.094(3) 0.077(2) 0.001(2) -0.0150(19) -0.002(2)
C79 0.065(2) 0.099(3) 0.084(3) 0.034(2) -0.0214(18) -0.026(2)
C80 0.0637(19) 0.0607(19) 0.105(3) 0.0295(19) -0.0326(19) -0.0240(16)
C81 0.0518(16) 0.0500(15) 0.087(2) 0.0093(15) -0.0258(15) -0.0140(13)
C82 0.0513(16) 0.0451(14) 0.0703(18) 0.0117(13) -0.0167(13) -0.0154(12)
C83 0.0604(18) 0.080(2) 0.071(2) 0.0108(16) -0.0170(15) -0.0119(16)
C84 0.081(2) 0.104(3) 0.079(2) 0.013(2) -0.036(2) -0.019(2)
C85 0.060(2) 0.081(2) 0.104(3) 0.015(2) -0.035(2) -0.0144(17)
C86 0.0512(17) 0.0634(19) 0.099(3) 0.0043(17) -0.0093(17) -0.0131(14)
C87 0.0552(17) 0.0496(15) 0.077(2) 0.0062(14) -0.0163(15) -0.0145(13)
B1 0.0484(17) 0.0554(18) 0.068(2) 0.0085(15) -0.0154(15) -0.0066(14)
C88A 0.0805(15) 0.0876(17) 0.0631(13) -0.0023(10) -0.0159(10) 0.0081(14)
C89A 0.0805(15) 0.0876(17) 0.0631(13) -0.0023(10) -0.0159(10) 0.0081(14)
C90A 0.0805(15) 0.0876(17) 0.0631(13) -0.0023(10) -0.0159(10) 0.0081(14)
C91A 0.0805(15) 0.0876(17) 0.0631(13) -0.0023(10) -0.0159(10) 0.0081(14)
C92A 0.0805(15) 0.0876(17) 0.0631(13) -0.0023(10) -0.0159(10) 0.0081(14)
C93A 0.0805(15) 0.0876(17) 0.0631(13) -0.0023(10) -0.0159(10) 0.0081(14)
C48 0.179(6) 0.199(7) 0.089(3) 0.058(4) 0.018(3) -0.039(5)
C49 0.179(6) 0.199(7) 0.089(3) 0.058(4) 0.018(3) -0.039(5)
C50 0.179(6) 0.199(7) 0.089(3) 0.058(4) 0.018(3) -0.039(5)
C88 0.0805(15) 0.0876(17) 0.0631(13) -0.0023(10) -0.0159(10) 0.0081(14)
C89 0.0805(15) 0.0876(17) 0.0631(13) -0.0023(10) -0.0159(10) 0.0081(14)
C90 0.0805(15) 0.0876(17) 0.0631(13) -0.0023(10) -0.0159(10) 0.0081(14)
C91 0.0805(15) 0.0876(17) 0.0631(13) -0.0023(10) -0.0159(10) 0.0081(14)
C92 0.0805(15) 0.0876(17) 0.0631(13) -0.0023(10) -0.0159(10) 0.0081(14)
C93 0.0805(15) 0.0876(17) 0.0631(13) -0.0023(10) -0.0159(10) 0.0081(14)

_geom_special_details            
;
 All esds (except the esd in the dihedral angle between two l.s. planes)
 are estimated using the full covariance matrix.  The cell esds are taken
 into account individually in the estimation of esds in distances, angles
 and torsion angles; correlations between esds in cell parameters are only
 used when they are defined by crystal symmetry.  An approximate (isotropic)
 treatment of cell esds is used for estimating esds involving l.s. planes.
;
loop_
_geom_bond_atom_site_label_1
_geom_bond_atom_site_label_2
_geom_bond_distance
_geom_bond_site_symmetry_2
_geom_bond_publ_flag
Zr1 Co1 2.9212(4) . ?
Zr1 P1 3.0293(6) . ?
Zr1 P2 3.0268(6) . ?
Zr1 P3 3.0245(6) . ?
Zr1 O1 1.9301(15) . ?
Zr1 N1 2.1470(18) . ?
Zr1 N2 2.1433(17) . ?
Zr1 N3 2.1446(18) . ?
Co1 P1 2.3015(7) . ?
Co1 P2 2.3068(6) . ?
Co1 P3 2.3017(7) . ?
Co1 C46 1.960(3) . ?
P1 N1 1.690(2) . ?
P1 C10 1.860(2) . ?
P1 C13 1.867(2) . ?
P2 N2 1.6876(19) . ?
P2 C25 1.855(2) . ?
P2 C28 1.872(2) . ?
P3 N3 1.691(2) . ?
P3 C40 1.869(2) . ?
P3 C43 1.854(2) . ?
O1 C51 1.443(3) . ?
N1 C1 1.440(3) . ?
N2 C16 1.454(3) . ?
N3 C31 1.452(3) . ?
N4 C46 1.130(3) . ?
N4 C47 1.457(4) . ?
C1 C2 1.408(4) . ?
C1 C8 1.401(4) . ?
C2 C3 1.496(4) . ?
C2 C4 1.390(4) . ?
C3 H01V 0.9800 . ?
C3 H01W 0.9800 . ?
C3 H01X 0.9800 . ?
C4 H026 0.9500 . ?
C4 C5 1.362(5) . ?
C5 C6 1.519(5) . ?
C5 C7 1.379(5) . ?
C6 H02N 0.9800 . ?
C6 H02O 0.9800 . ?
C6 H02P 0.9800 . ?
C7 H02G 0.9500 . ?
C7 C8 1.397(4) . ?
C8 C9 1.499(4) . ?
C9 H8AA 0.9800 . ?
C9 HJ 0.9800 . ?
C9 HK 0.9800 . ?
C10 H00N 1.0000 . ?
C10 C11 1.520(4) . ?
C10 C12 1.533(4) . ?
C11 H3AA 0.9800 . ?
C11 HH 0.9800 . ?
C11 HI 0.9800 . ?
C12 H02A 0.9800 . ?
C12 H02B 0.9800 . ?
C12 H02C 0.9800 . ?
C13 H00W 1.0000 . ?
C13 C14 1.525(4) . ?
C13 C15 1.538(4) . ?
C14 H1AA 0.9800 . ?
C14 HF 0.9800 . ?
C14 HG 0.9800 . ?
C15 H01S 0.9800 . ?
C15 H01T 0.9800 . ?
C15 H01U 0.9800 . ?
C16 C17 1.407(3) . ?
C16 C23 1.405(3) . ?
C17 C18 1.499(3) . ?
C17 C19 1.387(3) . ?
C18 H00A 0.9800 . ?
C18 H00B 0.9800 . ?
C18 H00C 0.9800 . ?
C19 H00U 0.9500 . ?
C19 C20 1.371(4) . ?
C20 C21 1.517(4) . ?
C20 C22 1.380(4) . ?
C21 H02H 0.9800 . ?
C21 H02I 0.9800 . ?
C21 H02J 0.9800 . ?
C22 H00R 0.9500 . ?
C22 C23 1.394(3) . ?
C23 C24 1.494(3) . ?
C24 H01G 0.9800 . ?
C24 H01H 0.9800 . ?
C24 H01I 0.9800 . ?
C25 H00K 1.0000 . ?
C25 C26 1.519(4) . ?
C25 C27 1.530(3) . ?
C26 H02D 0.9800 . ?
C26 H02E 0.9800 . ?
C26 H02F 0.9800 . ?
C27 H 0.9800 . ?
C27 H01Z 0.9800 . ?
C27 HA 0.9800 . ?
C28 H00S 1.0000 . ?
C28 C29 1.530(4) . ?
C28 C30 1.535(3) . ?
C29 H9AA 0.9800 . ?
C29 HL 0.9800 . ?
C29 HM 0.9800 . ?
C30 H0AA 0.9800 . ?
C30 HD 0.9800 . ?
C30 HE 0.9800 . ?
C31 C32 1.405(3) . ?
C31 C38 1.401(3) . ?
C32 C33 1.499(4) . ?
C32 C34 1.386(4) . ?
C33 H01J 0.9800 . ?
C33 H01K 0.9800 . ?
C33 H01L 0.9800 . ?
C34 H0BA 0.9500 . ?
C34 C35 1.366(4) . ?
C35 C36 1.523(4) . ?
C35 C37 1.367(4) . ?
C36 H02K 0.9800 . ?
C36 H02L 0.9800 . ?
C36 H02M 0.9800 . ?
C37 H2BA 0.9500 . ?
C37 C38 1.391(4) . ?
C38 C39 1.493(4) . ?
C39 H01P 0.9800 . ?
C39 H01Q 0.9800 . ?
C39 H01R 0.9800 . ?
C40 H00H 1.0000 . ?
C40 C41 1.526(4) . ?
C40 C42 1.534(3) . ?
C41 H01M 0.9800 . ?
C41 H01N 0.9800 . ?
C41 H01O 0.9800 . ?
C42 H01 0.9800 . ?
C42 HB 0.9800 . ?
C42 HC 0.9800 . ?
C43 H00G 1.0000 . ?
C43 C44 1.530(4) . ?
C43 C45 1.525(3) . ?
C44 H01A 0.9800 . ?
C44 H01B 0.9800 . ?
C44 H01C 0.9800 . ?
C45 H01D 0.9800 . ?
C45 H01E 0.9800 . ?
C45 H01F 0.9800 . ?
C47 C48A 1.529(13) . ?
C47 C49A 1.407(14) . ?
C47 C50A 1.627(13) . ?
C47 C48 1.633(13) . ?
C47 C49 1.349(12) . ?
C47 C50 1.581(13) . ?
C51 C52 1.545(3) . ?
C51 C58 1.542(3) . ?
C51 C64 1.547(3) . ?
C52 C53 1.380(4) . ?
C52 C57 1.387(4) . ?
C53 H010 0.9500 . ?
C53 C54 1.389(4) . ?
C54 H4AA 0.9500 . ?
C54 C55 1.363(4) . ?
C55 H1BA 0.9500 . ?
C55 C56 1.371(4) . ?
C56 H022 0.9500 . ?
C56 C57 1.392(4) . ?
C57 H016 0.9500 . ?
C58 C59 1.381(4) . ?
C58 C63 1.390(4) . ?
C59 H00T 0.9500 . ?
C59 C60 1.388(4) . ?
C60 H2AA 0.9500 . ?
C60 C61 1.362(5) . ?
C61 H027 0.9500 . ?
C61 C62 1.379(4) . ?
C62 H6AA 0.9500 . ?
C62 C63 1.380(4) . ?
C63 H00Q 0.9500 . ?
C64 C65 1.382(4) . ?
C64 C69 1.381(4) . ?
C65 H01Y 0.9500 . ?
C65 C66 1.383(4) . ?
C66 H029 0.9500 . ?
C66 C67 1.361(5) . ?
C67 H5AA 0.9500 . ?
C67 C68 1.373(4) . ?
C68 H7AA 0.9500 . ?
C68 C69 1.380(4) . ?
C69 H013 0.9500 . ?
C48A H3AB 0.9800 . ?
C48A H3AC 0.9800 . ?
C48A H3AD 0.9800 . ?
C49A H4AB 0.9800 . ?
C49A H4AC 0.9800 . ?
C49A H4AD 0.9800 . ?
C50A H2AB 0.9800 . ?
C50A H2AC 0.9800 . ?
C50A H2AD 0.9800 . ?
C70 C71 1.372(4) . ?
C70 C75 1.394(4) . ?
C70 B1 1.643(4) . ?
C71 H00V 0.9500 . ?
C71 C72 1.390(4) . ?
C72 H4BA 0.9500 . ?
C72 C73 1.372(5) . ?
C73 H02X 0.9500 . ?
C73 C74 1.369(5) . ?
C74 H6BA 0.9500 . ?
C74 C75 1.372(5) . ?
C75 H02 0.9500 . ?
C76 C77 1.392(4) . ?
C76 C81 1.402(4) . ?
C76 B1 1.646(4) . ?
C77 H025 0.9500 . ?
C77 C78 1.387(5) . ?
C78 H02Y 0.9500 . ?
C78 C79 1.361(5) . ?
C79 H02W 0.9500 . ?
C79 C80 1.349(5) . ?
C80 H023 0.9500 . ?
C80 C81 1.378(4) . ?
C81 H015 0.9500 . ?
C82 C83 1.393(4) . ?
C82 C87 1.401(4) . ?
C82 B1 1.654(4) . ?
C83 H021 0.9500 . ?
C83 C84 1.380(4) . ?
C84 H02Z 0.9500 . ?
C84 C85 1.377(5) . ?
C85 H02V 0.9500 . ?
C85 C86 1.366(5) . ?
C86 H5BA 0.9500 . ?
C86 C87 1.382(4) . ?
C87 H3BA 0.9500 . ?
B1 C88A 1.713(6) . ?
B1 C88 1.581(8) . ?
C88A C89A 1.3900 . ?
C88A C93A 1.3900 . ?
C89A H3AE 0.9500 . ?
C89A C90A 1.3900 . ?
C90A H4AE 0.9500 . ?
C90A C91A 1.3900 . ?
C91A H5AB 0.9500 . ?
C91A C92A 1.3900 . ?
C92A H6AB 0.9500 . ?
C92A C93A 1.3900 . ?
C93A H7AB 0.9500 . ?
C48 H4A 0.9800 . ?
C48 H4C 0.9800 . ?
C48 H4B 0.9800 . ?
C49 H3B 0.9800 . ?
C49 H3A 0.9800 . ?
C49 H3C 0.9800 . ?
C50 H2A 0.9800 . ?
C50 H2B 0.9800 . ?
C50 H2C 0.9800 . ?
C88 C89 1.400(9) . ?
C88 C93 1.445(9) . ?
C89 H02Q 0.9500 . ?
C89 C90 1.381(9) . ?
C90 H02S 0.9500 . ?
C90 C91 1.344(9) . ?
C91 H02R 0.9500 . ?
C91 C92 1.396(9) . ?
C92 H02T 0.9500 . ?
C92 C93 1.414(9) . ?
C93 H02U 0.9500 . ?

loop_
_geom_angle_atom_site_label_1
_geom_angle_atom_site_label_2
_geom_angle_atom_site_label_3
_geom_angle
_geom_angle_site_symmetry_1
_geom_angle_site_symmetry_3
_geom_angle_publ_flag
Co1 Zr1 P1 45.462(14) . . ?
Co1 Zr1 P2 45.596(13) . . ?
Co1 Zr1 P3 45.511(13) . . ?
P2 Zr1 P1 76.716(17) . . ?
P3 Zr1 P1 76.133(17) . . ?
P3 Zr1 P2 76.141(17) . . ?
O1 Zr1 Co1 179.45(5) . . ?
O1 Zr1 P1 134.79(5) . . ?
O1 Zr1 P2 133.85(5) . . ?
O1 Zr1 P3 134.78(5) . . ?
O1 Zr1 N1 102.59(7) . . ?
O1 Zr1 N2 101.78(6) . . ?
O1 Zr1 N3 102.70(7) . . ?
N1 Zr1 Co1 77.60(5) . . ?
N1 Zr1 P1 32.84(5) . . ?
N1 Zr1 P2 96.99(5) . . ?
N1 Zr1 P3 105.93(5) . . ?
N2 Zr1 Co1 77.68(5) . . ?
N2 Zr1 P1 106.62(5) . . ?
N2 Zr1 P2 32.79(5) . . ?
N2 Zr1 P3 96.13(5) . . ?
N2 Zr1 N1 116.32(7) . . ?
N2 Zr1 N3 115.46(7) . . ?
N3 Zr1 Co1 77.66(5) . . ?
N3 Zr1 P1 95.97(5) . . ?
N3 Zr1 P2 106.15(5) . . ?
N3 Zr1 P3 32.93(5) . . ?
N3 Zr1 N1 114.88(7) . . ?
P1 Co1 Zr1 69.753(18) . . ?
P1 Co1 P2 109.29(2) . . ?
P1 Co1 P3 108.36(2) . . ?
P2 Co1 Zr1 69.622(17) . . ?
P3 Co1 Zr1 69.617(18) . . ?
P3 Co1 P2 108.13(2) . . ?
C46 Co1 Zr1 177.95(9) . . ?
C46 Co1 P1 108.24(9) . . ?
C46 Co1 P2 111.05(8) . . ?
C46 Co1 P3 111.72(9) . . ?
Co1 P1 Zr1 64.784(16) . . ?
N1 P1 Zr1 43.53(6) . . ?
N1 P1 Co1 107.15(7) . . ?
N1 P1 C10 109.61(11) . . ?
N1 P1 C13 109.90(11) . . ?
C10 P1 Zr1 114.54(8) . . ?
C10 P1 Co1 109.64(8) . . ?
C10 P1 C13 106.66(11) . . ?
C13 P1 Zr1 136.54(8) . . ?
C13 P1 Co1 113.84(9) . . ?
Co1 P2 Zr1 64.782(16) . . ?
N2 P2 Zr1 43.46(6) . . ?
N2 P2 Co1 107.07(6) . . ?
N2 P2 C25 108.99(11) . . ?
N2 P2 C28 110.96(10) . . ?
C25 P2 Zr1 115.20(9) . . ?
C25 P2 Co1 111.32(8) . . ?
C25 P2 C28 106.67(12) . . ?
C28 P2 Zr1 136.12(8) . . ?
C28 P2 Co1 111.85(8) . . ?
Co1 P3 Zr1 64.873(17) . . ?
N3 P3 Zr1 43.60(6) . . ?
N3 P3 Co1 107.18(6) . . ?
N3 P3 C40 110.44(11) . . ?
N3 P3 C43 109.47(11) . . ?
C40 P3 Zr1 138.12(9) . . ?
C40 P3 Co1 114.47(8) . . ?
C43 P3 Zr1 113.64(8) . . ?
C43 P3 Co1 109.29(8) . . ?
C43 P3 C40 105.93(11) . . ?
C51 O1 Zr1 179.21(15) . . ?
P1 N1 Zr1 103.62(9) . . ?
C1 N1 Zr1 129.40(15) . . ?
C1 N1 P1 126.32(15) . . ?
P2 N2 Zr1 103.75(8) . . ?
C16 N2 Zr1 129.48(14) . . ?
C16 N2 P2 125.75(14) . . ?
P3 N3 Zr1 103.47(9) . . ?
C31 N3 Zr1 128.94(15) . . ?
C31 N3 P3 126.57(15) . . ?
C46 N4 C47 178.0(4) . . ?
C2 C1 N1 120.7(2) . . ?
C8 C1 N1 120.4(2) . . ?
C8 C1 C2 118.7(2) . . ?
C1 C2 C3 123.9(2) . . ?
C4 C2 C1 118.9(3) . . ?
C4 C2 C3 117.2(3) . . ?
C2 C3 H01V 109.5 . . ?
C2 C3 H01W 109.5 . . ?
C2 C3 H01X 109.5 . . ?
H01V C3 H01W 109.5 . . ?
H01V C3 H01X 109.5 . . ?
H01W C3 H01X 109.5 . . ?
C2 C4 H026 118.4 . . ?
C5 C4 C2 123.2(3) . . ?
C5 C4 H026 118.4 . . ?
C4 C5 C6 122.4(4) . . ?
C4 C5 C7 117.5(3) . . ?
C7 C5 C6 120.1(4) . . ?
C5 C6 H02N 109.5 . . ?
C5 C6 H02O 109.5 . . ?
C5 C6 H02P 109.5 . . ?
H02N C6 H02O 109.5 . . ?
H02N C6 H02P 109.5 . . ?
H02O C6 H02P 109.5 . . ?
C5 C7 H02G 118.9 . . ?
C5 C7 C8 122.3(3) . . ?
C8 C7 H02G 118.9 . . ?
C1 C8 C9 121.8(3) . . ?
C7 C8 C1 119.3(3) . . ?
C7 C8 C9 119.0(3) . . ?
C8 C9 H8AA 109.5 . . ?
C8 C9 HJ 109.5 . . ?
C8 C9 HK 109.5 . . ?
H8AA C9 HJ 109.5 . . ?
H8AA C9 HK 109.5 . . ?
HJ C9 HK 109.5 . . ?
P1 C10 H00N 105.1 . . ?
C11 C10 P1 111.53(19) . . ?
C11 C10 H00N 105.1 . . ?
C11 C10 C12 109.9(2) . . ?
C12 C10 P1 118.87(19) . . ?
C12 C10 H00N 105.1 . . ?
C10 C11 H3AA 109.5 . . ?
C10 C11 HH 109.5 . . ?
C10 C11 HI 109.5 . . ?
H3AA C11 HH 109.5 . . ?
H3AA C11 HI 109.5 . . ?
HH C11 HI 109.5 . . ?
C10 C12 H02A 109.5 . . ?
C10 C12 H02B 109.5 . . ?
C10 C12 H02C 109.5 . . ?
H02A C12 H02B 109.5 . . ?
H02A C12 H02C 109.5 . . ?
H02B C12 H02C 109.5 . . ?
P1 C13 H00W 105.8 . . ?
C14 C13 P1 113.80(19) . . ?
C14 C13 H00W 105.8 . . ?
C14 C13 C15 108.1(2) . . ?
C15 C13 P1 116.64(19) . . ?
C15 C13 H00W 105.8 . . ?
C13 C14 H1AA 109.5 . . ?
C13 C14 HF 109.5 . . ?
C13 C14 HG 109.5 . . ?
H1AA C14 HF 109.5 . . ?
H1AA C14 HG 109.5 . . ?
HF C14 HG 109.5 . . ?
C13 C15 H01S 109.5 . . ?
C13 C15 H01T 109.5 . . ?
C13 C15 H01U 109.5 . . ?
H01S C15 H01T 109.5 . . ?
H01S C15 H01U 109.5 . . ?
H01T C15 H01U 109.5 . . ?
C17 C16 N2 120.9(2) . . ?
C23 C16 N2 120.16(19) . . ?
C23 C16 C17 118.8(2) . . ?
C16 C17 C18 123.9(2) . . ?
C19 C17 C16 118.8(2) . . ?
C19 C17 C18 117.3(2) . . ?
C17 C18 H00A 109.5 . . ?
C17 C18 H00B 109.5 . . ?
C17 C18 H00C 109.5 . . ?
H00A C18 H00B 109.5 . . ?
H00A C18 H00C 109.5 . . ?
H00B C18 H00C 109.5 . . ?
C17 C19 H00U 118.3 . . ?
C20 C19 C17 123.4(2) . . ?
C20 C19 H00U 118.3 . . ?
C19 C20 C21 121.8(3) . . ?
C19 C20 C22 117.1(2) . . ?
C22 C20 C21 121.0(3) . . ?
C20 C21 H02H 109.5 . . ?
C20 C21 H02I 109.5 . . ?
C20 C21 H02J 109.5 . . ?
H02H C21 H02I 109.5 . . ?
H02H C21 H02J 109.5 . . ?
H02I C21 H02J 109.5 . . ?
C20 C22 H00R 118.8 . . ?
C20 C22 C23 122.5(2) . . ?
C23 C22 H00R 118.8 . . ?
C16 C23 C24 122.6(2) . . ?
C22 C23 C16 119.1(2) . . ?
C22 C23 C24 118.3(2) . . ?
C23 C24 H01G 109.5 . . ?
C23 C24 H01H 109.5 . . ?
C23 C24 H01I 109.5 . . ?
H01G C24 H01H 109.5 . . ?
H01G C24 H01I 109.5 . . ?
H01H C24 H01I 109.5 . . ?
P2 C25 H00K 105.0 . . ?
C26 C25 P2 113.25(19) . . ?
C26 C25 H00K 105.0 . . ?
C26 C25 C27 109.2(2) . . ?
C27 C25 P2 118.14(18) . . ?
C27 C25 H00K 105.0 . . ?
C25 C26 H02D 109.5 . . ?
C25 C26 H02E 109.5 . . ?
C25 C26 H02F 109.5 . . ?
H02D C26 H02E 109.5 . . ?
H02D C26 H02F 109.5 . . ?
H02E C26 H02F 109.5 . . ?
C25 C27 H 109.5 . . ?
C25 C27 H01Z 109.5 . . ?
C25 C27 HA 109.5 . . ?
H C27 H01Z 109.5 . . ?
H C27 HA 109.5 . . ?
H01Z C27 HA 109.5 . . ?
P2 C28 H00S 105.9 . . ?
C29 C28 P2 112.63(18) . . ?
C29 C28 H00S 105.9 . . ?
C29 C28 C30 107.6(2) . . ?
C30 C28 P2 118.09(18) . . ?
C30 C28 H00S 105.9 . . ?
C28 C29 H9AA 109.5 . . ?
C28 C29 HL 109.5 . . ?
C28 C29 HM 109.5 . . ?
H9AA C29 HL 109.5 . . ?
H9AA C29 HM 109.5 . . ?
HL C29 HM 109.5 . . ?
C28 C30 H0AA 109.5 . . ?
C28 C30 HD 109.5 . . ?
C28 C30 HE 109.5 . . ?
H0AA C30 HD 109.5 . . ?
H0AA C30 HE 109.5 . . ?
HD C30 HE 109.5 . . ?
C32 C31 N3 121.1(2) . . ?
C38 C31 N3 119.8(2) . . ?
C38 C31 C32 118.9(2) . . ?
C31 C32 C33 124.1(2) . . ?
C34 C32 C31 119.0(2) . . ?
C34 C32 C33 116.9(2) . . ?
C32 C33 H01J 109.5 . . ?
C32 C33 H01K 109.5 . . ?
C32 C33 H01L 109.5 . . ?
H01J C33 H01K 109.5 . . ?
H01J C33 H01L 109.5 . . ?
H01K C33 H01L 109.5 . . ?
C32 C34 H0BA 118.7 . . ?
C35 C34 C32 122.7(3) . . ?
C35 C34 H0BA 118.7 . . ?
C34 C35 C36 121.7(3) . . ?
C34 C35 C37 117.7(3) . . ?
C37 C35 C36 120.6(3) . . ?
C35 C36 H02K 109.5 . . ?
C35 C36 H02L 109.5 . . ?
C35 C36 H02M 109.5 . . ?
H02K C36 H02L 109.5 . . ?
H02K C36 H02M 109.5 . . ?
H02L C36 H02M 109.5 . . ?
C35 C37 H2BA 118.6 . . ?
C35 C37 C38 122.8(3) . . ?
C38 C37 H2BA 118.6 . . ?
C31 C38 C39 122.6(2) . . ?
C37 C38 C31 118.8(2) . . ?
C37 C38 C39 118.6(2) . . ?
C38 C39 H01P 109.5 . . ?
C38 C39 H01Q 109.5 . . ?
C38 C39 H01R 109.5 . . ?
H01P C39 H01Q 109.5 . . ?
H01P C39 H01R 109.5 . . ?
H01Q C39 H01R 109.5 . . ?
P3 C40 H00H 106.0 . . ?
C41 C40 P3 112.81(17) . . ?
C41 C40 H00H 106.0 . . ?
C41 C40 C42 108.1(2) . . ?
C42 C40 P3 117.04(17) . . ?
C42 C40 H00H 106.0 . . ?
C40 C41 H01M 109.5 . . ?
C40 C41 H01N 109.5 . . ?
C40 C41 H01O 109.5 . . ?
H01M C41 H01N 109.5 . . ?
H01M C41 H01O 109.5 . . ?
H01N C41 H01O 109.5 . . ?
C40 C42 H01 109.5 . . ?
C40 C42 HB 109.5 . . ?
C40 C42 HC 109.5 . . ?
H01 C42 HB 109.5 . . ?
H01 C42 HC 109.5 . . ?
HB C42 HC 109.5 . . ?
P3 C43 H00G 105.2 . . ?
C44 C43 P3 112.33(18) . . ?
C44 C43 H00G 105.2 . . ?
C45 C43 P3 118.28(18) . . ?
C45 C43 H00G 105.2 . . ?
C45 C43 C44 109.6(2) . . ?
C43 C44 H01A 109.5 . . ?
C43 C44 H01B 109.5 . . ?
C43 C44 H01C 109.5 . . ?
H01A C44 H01B 109.5 . . ?
H01A C44 H01C 109.5 . . ?
H01B C44 H01C 109.5 . . ?
C43 C45 H01D 109.5 . . ?
C43 C45 H01E 109.5 . . ?
C43 C45 H01F 109.5 . . ?
H01D C45 H01E 109.5 . . ?
H01D C45 H01F 109.5 . . ?
H01E C45 H01F 109.5 . . ?
N4 C46 Co1 178.7(3) . . ?
N4 C47 C48A 107.4(5) . . ?
N4 C47 C50A 101.5(5) . . ?
N4 C47 C48 102.4(5) . . ?
N4 C47 C50 103.3(5) . . ?
C48A C47 C50A 104.4(7) . . ?
C49A C47 N4 113.9(6) . . ?
C49A C47 C48A 113.4(8) . . ?
C49A C47 C50A 115.1(8) . . ?
C49 C47 N4 116.4(6) . . ?
C49 C47 C48 112.6(8) . . ?
C49 C47 C50 116.8(8) . . ?
C50 C47 C48 103.5(7) . . ?
O1 C51 C52 108.51(18) . . ?
O1 C51 C58 108.67(18) . . ?
O1 C51 C64 109.23(18) . . ?
C52 C51 C64 109.16(19) . . ?
C58 C51 C52 111.11(19) . . ?
C58 C51 C64 110.11(19) . . ?
C53 C52 C51 123.1(2) . . ?
C53 C52 C57 118.1(2) . . ?
C57 C52 C51 118.8(2) . . ?
C52 C53 H010 119.6 . . ?
C52 C53 C54 120.8(3) . . ?
C54 C53 H010 119.6 . . ?
C53 C54 H4AA 119.7 . . ?
C55 C54 C53 120.6(3) . . ?
C55 C54 H4AA 119.7 . . ?
C54 C55 H1BA 120.3 . . ?
C54 C55 C56 119.5(3) . . ?
C56 C55 H1BA 120.3 . . ?
C55 C56 H022 119.8 . . ?
C55 C56 C57 120.4(3) . . ?
C57 C56 H022 119.8 . . ?
C52 C57 C56 120.6(3) . . ?
C52 C57 H016 119.7 . . ?
C56 C57 H016 119.7 . . ?
C59 C58 C51 123.4(2) . . ?
C59 C58 C63 117.9(2) . . ?
C63 C58 C51 118.6(2) . . ?
C58 C59 H00T 119.6 . . ?
C58 C59 C60 120.8(3) . . ?
C60 C59 H00T 119.6 . . ?
C59 C60 H2AA 119.7 . . ?
C61 C60 C59 120.6(3) . . ?
C61 C60 H2AA 119.7 . . ?
C60 C61 H027 120.2 . . ?
C60 C61 C62 119.6(3) . . ?
C62 C61 H027 120.2 . . ?
C61 C62 H6AA 120.0 . . ?
C61 C62 C63 120.1(3) . . ?
C63 C62 H6AA 120.0 . . ?
C58 C63 H00Q 119.5 . . ?
C62 C63 C58 121.1(3) . . ?
C62 C63 H00Q 119.5 . . ?
C65 C64 C51 123.1(2) . . ?
C69 C64 C51 119.2(2) . . ?
C69 C64 C65 117.6(2) . . ?
C64 C65 H01Y 119.6 . . ?
C64 C65 C66 120.9(3) . . ?
C66 C65 H01Y 119.6 . . ?
C65 C66 H029 119.7 . . ?
C67 C66 C65 120.5(3) . . ?
C67 C66 H029 119.7 . . ?
C66 C67 H5AA 120.1 . . ?
C66 C67 C68 119.7(3) . . ?
C68 C67 H5AA 120.1 . . ?
C67 C68 H7AA 120.2 . . ?
C67 C68 C69 119.7(3) . . ?
C69 C68 H7AA 120.2 . . ?
C64 C69 H013 119.2 . . ?
C68 C69 C64 121.6(3) . . ?
C68 C69 H013 119.2 . . ?
C47 C48A H3AB 109.5 . . ?
C47 C48A H3AC 109.5 . . ?
C47 C48A H3AD 109.5 . . ?
H3AB C48A H3AC 109.5 . . ?
H3AB C48A H3AD 109.5 . . ?
H3AC C48A H3AD 109.5 . . ?
C47 C49A H4AB 109.5 . . ?
C47 C49A H4AC 109.5 . . ?
C47 C49A H4AD 109.5 . . ?
H4AB C49A H4AC 109.5 . . ?
H4AB C49A H4AD 109.5 . . ?
H4AC C49A H4AD 109.5 . . ?
C47 C50A H2AB 109.5 . . ?
C47 C50A H2AC 109.5 . . ?
C47 C50A H2AD 109.5 . . ?
H2AB C50A H2AC 109.5 . . ?
H2AB C50A H2AD 109.5 . . ?
H2AC C50A H2AD 109.5 . . ?
C71 C70 C75 114.9(3) . . ?
C71 C70 B1 122.8(2) . . ?
C75 C70 B1 122.3(3) . . ?
C70 C71 H00V 118.6 . . ?
C70 C71 C72 122.7(3) . . ?
C72 C71 H00V 118.6 . . ?
C71 C72 H4BA 119.9 . . ?
C73 C72 C71 120.3(3) . . ?
C73 C72 H4BA 119.9 . . ?
C72 C73 H02X 120.6 . . ?
C74 C73 C72 118.8(3) . . ?
C74 C73 H02X 120.6 . . ?
C73 C74 H6BA 120.1 . . ?
C73 C74 C75 119.8(3) . . ?
C75 C74 H6BA 120.1 . . ?
C70 C75 H02 118.2 . . ?
C74 C75 C70 123.6(3) . . ?
C74 C75 H02 118.2 . . ?
C77 C76 C81 113.6(3) . . ?
C77 C76 B1 121.7(2) . . ?
C81 C76 B1 124.6(3) . . ?
C76 C77 H025 118.0 . . ?
C78 C77 C76 124.0(3) . . ?
C78 C77 H025 118.0 . . ?
C77 C78 H02Y 120.4 . . ?
C79 C78 C77 119.3(4) . . ?
C79 C78 H02Y 120.4 . . ?
C78 C79 H02W 120.3 . . ?
C80 C79 C78 119.3(3) . . ?
C80 C79 H02W 120.3 . . ?
C79 C80 H023 119.3 . . ?
C79 C80 C81 121.4(3) . . ?
C81 C80 H023 119.3 . . ?
C76 C81 H015 118.8 . . ?
C80 C81 C76 122.4(3) . . ?
C80 C81 H015 118.8 . . ?
C83 C82 C87 114.2(3) . . ?
C83 C82 B1 122.4(3) . . ?
C87 C82 B1 123.1(3) . . ?
C82 C83 H021 118.2 . . ?
C84 C83 C82 123.6(3) . . ?
C84 C83 H021 118.2 . . ?
C83 C84 H02Z 120.1 . . ?
C85 C84 C83 119.8(3) . . ?
C85 C84 H02Z 120.1 . . ?
C84 C85 H02V 120.5 . . ?
C86 C85 C84 119.0(3) . . ?
C86 C85 H02V 120.5 . . ?
C85 C86 H5BA 119.8 . . ?
C85 C86 C87 120.4(3) . . ?
C87 C86 H5BA 119.8 . . ?
C82 C87 H3BA 118.5 . . ?
C86 C87 C82 123.0(3) . . ?
C86 C87 H3BA 118.5 . . ?
C70 B1 C76 109.6(2) . . ?
C70 B1 C82 107.7(2) . . ?
C70 B1 C88A 113.2(4) . . ?
C76 B1 C82 109.0(2) . . ?
C76 B1 C88A 110.5(3) . . ?
C82 B1 C88A 106.6(3) . . ?
C88 B1 C70 107.2(4) . . ?
C88 B1 C76 112.4(4) . . ?
C88 B1 C82 110.8(4) . . ?
C89A C88A B1 116.4(5) . . ?
C89A C88A C93A 120.0 . . ?
C93A C88A B1 123.6(5) . . ?
C88A C89A H3AE 120.0 . . ?
C90A C89A C88A 120.0 . . ?
C90A C89A H3AE 120.0 . . ?
C89A C90A H4AE 120.0 . . ?
C89A C90A C91A 120.0 . . ?
C91A C90A H4AE 120.0 . . ?
C90A C91A H5AB 120.0 . . ?
C92A C91A C90A 120.0 . . ?
C92A C91A H5AB 120.0 . . ?
C91A C92A H6AB 120.0 . . ?
C91A C92A C93A 120.0 . . ?
C93A C92A H6AB 120.0 . . ?
C88A C93A H7AB 120.0 . . ?
C92A C93A C88A 120.0 . . ?
C92A C93A H7AB 120.0 . . ?
C47 C48 H4A 109.5 . . ?
C47 C48 H4C 109.5 . . ?
C47 C48 H4B 109.5 . . ?
H4A C48 H4C 109.5 . . ?
H4A C48 H4B 109.5 . . ?
H4C C48 H4B 109.5 . . ?
C47 C49 H3B 109.5 . . ?
C47 C49 H3A 109.5 . . ?
C47 C49 H3C 109.5 . . ?
H3B C49 H3A 109.5 . . ?
H3B C49 H3C 109.5 . . ?
H3A C49 H3C 109.5 . . ?
C47 C50 H2A 109.5 . . ?
C47 C50 H2B 109.5 . . ?
C47 C50 H2C 109.5 . . ?
H2A C50 H2B 109.5 . . ?
H2A C50 H2C 109.5 . . ?
H2B C50 H2C 109.5 . . ?
C89 C88 B1 127.5(8) . . ?
C89 C88 C93 111.4(6) . . ?
C93 C88 B1 120.9(7) . . ?
C88 C89 H02Q 116.3 . . ?
C90 C89 C88 127.3(7) . . ?
C90 C89 H02Q 116.3 . . ?
C89 C90 H02S 120.5 . . ?
C91 C90 C89 119.0(7) . . ?
C91 C90 H02S 120.5 . . ?
C90 C91 H02R 119.9 . . ?
C90 C91 C92 120.2(7) . . ?
C92 C91 H02R 119.9 . . ?
C91 C92 H02T 120.1 . . ?
C91 C92 C93 119.7(7) . . ?
C93 C92 H02T 120.1 . . ?
C88 C93 H02U 118.8 . . ?
C92 C93 C88 122.4(7) . . ?
C92 C93 H02U 118.8 . . ?

_smtbx_masks_special_details     ?
loop_
_smtbx_masks_void_nr
_smtbx_masks_void_average_x
_smtbx_masks_void_average_y
_smtbx_masks_void_average_z
_smtbx_masks_void_volume
_smtbx_masks_void_count_electrons
_smtbx_masks_void_content
1 0.000 0.000 0.000 308.5 3.1 ?
2 0.179 0.184 0.595 10.3 0.0 ?
3 0.500 0.500 0.500 387.6 27.9 ?
4 0.821 0.816 0.405 10.3 0.0 ?

_shelx_res_file                  
;
TITL thomas_6hz_153_0m_a.res in P-1
    thomas_6hz_153_0m.res
    created by SHELXL-2018/1 at 12:06:09 on 09-Oct-2019
REM Old TITL Thomas_6HZ_153_0m in P-1
REM SHELXT solution in P-1
REM R1 0.139, Rweak 0.006, Alpha 0.106, Orientation as input
REM Formula found by SHELXT: C88 B N5 O4 P3 Co Zr
CELL 0.71073 12.7732 12.9749 28.7699 87.197 83.485 77.866
ZERR 2 0.0008 0.0008 0.002 0.004 0.003 0.003
LATT 1
SFAC C H B Co N O P Zr
UNIT 186 238 2 2 8 2 6 2
DFIX 2.5 C50 C49
DFIX 2.5 C49 C48
DFIX 2.5 C48 C50
DFIX 2.5 C50A C48A
EADP C49 C48 C50
EADP C88 C88A C89A C89 C90 C90A C91A C91 C92A C92 C93 C93A
EADP C49A C48 C48A C49 C50A C50

L.S. 25 0 0
PLAN  20
SIZE 0.139 0.232 0.244
TEMP -73.15
BOND $H
list 4
ABIN
fmap 2 53
acta
OMIT 0 -2 1
OMIT -1 0 1
OMIT -2 1 1
OMIT -2 0 3
OMIT 2 1 0
OMIT 1 -1 1
OMIT 0 2 0
OMIT -2 -2 1
OMIT -1 -1 3
OMIT -1 -2 2
OMIT 2 0 0
OMIT 0 2 3
OMIT 0 0 1
OMIT 0 -1 1
OMIT -3 0 2
OMIT -1 2 3
REM <olex2.extras>
REM <HklSrc "%.\\Thomas_6HZ_153_0m.hkl">
REM </olex2.extras>

WGHT    0.052400    2.042600
FVAR       0.30327   0.53722   0.48346
ZR1   8    0.141402    0.106665    0.287202    11.00000    0.03142    0.02996 =
         0.03980    0.00094   -0.00790   -0.00731
CO1   4    0.213586    0.155522    0.190173    11.00000    0.03695    0.03591 =
         0.04293    0.00540   -0.00750   -0.01152
P1    7    0.153450    0.308406    0.231142    11.00000    0.03834    0.03018 =
         0.05571    0.00633   -0.01400   -0.00924
P2    7    0.076508    0.063794    0.193191    11.00000    0.03725    0.03752 =
         0.04213    0.00136   -0.01000   -0.01242
P3    7    0.353098    0.052781    0.225986    11.00000    0.03046    0.03589 =
         0.04955    0.00230   -0.00501   -0.00759
O1    6    0.092650    0.073774    0.351108    11.00000    0.04398    0.04150 =
         0.03696    0.00017   -0.00454   -0.01194
N1    5    0.092483    0.275338    0.283336    11.00000    0.03831    0.03211 =
         0.05162   -0.00002   -0.00849   -0.00641
N2    5    0.055852    0.019641    0.248942    11.00000    0.03769    0.03224 =
         0.04146    0.00159   -0.00811   -0.01134
N3    5    0.312017    0.048149    0.283882    11.00000    0.03252    0.03949 =
         0.04670    0.00327   -0.00977   -0.00505
N4    5    0.286262    0.217396    0.088377    11.00000    0.08370    0.07495 =
         0.04737    0.01200   -0.00274   -0.02968
C1    1    0.035947    0.347119    0.318814    11.00000    0.05078    0.03031 =
         0.06082   -0.00468   -0.00353   -0.01010
C2    1   -0.074084    0.392385    0.317807    11.00000    0.05198    0.03498 =
         0.08065   -0.00443    0.00185   -0.00853
C3    1   -0.140049    0.371491    0.280895    11.00000    0.04279    0.04998 =
         0.10191   -0.00454   -0.01130   -0.00610
AFIX 137
H01V  2   -0.165505    0.437230    0.263567    11.00000   -1.50000
H01W  2   -0.201990    0.344027    0.295636    11.00000   -1.50000
H01X  2   -0.095862    0.319528    0.259304    11.00000   -1.50000
AFIX   0
C4    1   -0.126283    0.459358    0.353296    11.00000    0.06626    0.04363 =
         0.10341   -0.01648    0.01281   -0.00443
AFIX  43
H026  2   -0.199684    0.492057    0.351606    11.00000   -1.20000
AFIX   0
C5    1   -0.077385    0.480426    0.390385    11.00000    0.09708    0.06257 =
         0.09764   -0.03165    0.02154   -0.01938
C6    1   -0.136972    0.551099    0.429644    11.00000    0.15088    0.12597 =
         0.13914   -0.08232    0.03791   -0.02511
AFIX 137
H02N  2   -0.210489    0.539120    0.436328    11.00000   -1.50000
H02O  2   -0.139516    0.625077    0.420138    11.00000   -1.50000
H02P  2   -0.099344    0.534683    0.457789    11.00000   -1.50000
AFIX   0
C7    1    0.029630    0.433526    0.391811    11.00000    0.10988    0.07004 =
         0.07064   -0.02405   -0.00275   -0.03748
AFIX  43
H02G  2    0.065223    0.447029    0.417423    11.00000   -1.20000
AFIX   0
C8    1    0.087538    0.366846    0.356909    11.00000    0.06922    0.04976 =
         0.06227   -0.00570   -0.00853   -0.01929
C9    1    0.202697    0.316176    0.361877    11.00000    0.07916    0.07195 =
         0.07005    0.00027   -0.02802   -0.02397
AFIX 137
H8AA  2    0.215151    0.241202    0.354774    11.00000   -1.50000
HJ    2    0.218109    0.323514    0.394013    11.00000   -1.50000
HK    2    0.250095    0.350696    0.340093    11.00000   -1.50000
AFIX   0
C10   1    0.269810    0.367339    0.240636    11.00000    0.04383    0.03597 =
         0.07456    0.00735   -0.02081   -0.01309
AFIX  13
H00N  2    0.312641    0.315975    0.261887    11.00000   -1.20000
AFIX   0
C11   1    0.344599    0.370999    0.195833    11.00000    0.04893    0.05894 =
         0.09356    0.01308   -0.01108   -0.02271
AFIX 137
H3AA  2    0.357295    0.303263    0.180302    11.00000   -1.50000
HH    2    0.413286    0.384681    0.203354    11.00000   -1.50000
HI    2    0.311440    0.427412    0.174953    11.00000   -1.50000
AFIX   0
C12   1    0.248395    0.473337    0.264964    11.00000    0.06630    0.05000 =
         0.10255   -0.00443   -0.02743   -0.02191
AFIX 137
H02A  2    0.230390    0.530847    0.241997    11.00000   -1.50000
H02B  2    0.312933    0.480593    0.278897    11.00000   -1.50000
H02C  2    0.188168    0.476352    0.289554    11.00000   -1.50000
AFIX   0
C13   1    0.058504    0.411686    0.200550    11.00000    0.04783    0.03624 =
         0.07148    0.01027   -0.02336   -0.00751
AFIX  13
H00W  2   -0.006846    0.381732    0.198611    11.00000   -1.20000
AFIX   0
C14   1    0.100056    0.435001    0.150160    11.00000    0.07585    0.05908 =
         0.07874    0.02469   -0.02553   -0.01187
AFIX 137
H1AA  2    0.157570    0.474543    0.150002    11.00000   -1.50000
HF    2    0.041014    0.476916    0.134089    11.00000   -1.50000
HG    2    0.128289    0.368530    0.134002    11.00000   -1.50000
AFIX   0
C15   1    0.017909    0.517372    0.225225    11.00000    0.06342    0.03654 =
         0.10484    0.00696   -0.02674   -0.00207
AFIX 137
H01S  2    0.009188    0.504577    0.259160    11.00000   -1.50000
H01T  2   -0.051541    0.552181    0.214761    11.00000   -1.50000
H01U  2    0.070214    0.562692    0.217473    11.00000   -1.50000
AFIX   0
C16   1   -0.020138   -0.046072    0.266211    11.00000    0.03712    0.03702 =
         0.04186    0.00162   -0.00956   -0.01347
C17   1    0.009789   -0.156710    0.264895    11.00000    0.04427    0.03445 =
         0.04798   -0.00276   -0.00704   -0.00983
C18   1    0.120071   -0.215535    0.247339    11.00000    0.04820    0.03894 =
         0.07394   -0.00216   -0.00310   -0.00908
AFIX 137
H00A  2    0.166349   -0.165221    0.237645    11.00000   -1.50000
H00B  2    0.115257   -0.257526    0.220553    11.00000   -1.50000
H00C  2    0.150716   -0.262323    0.272340    11.00000   -1.50000
AFIX   0
C19   1   -0.066405   -0.215983    0.280543    11.00000    0.05663    0.03957 =
         0.06253    0.00275   -0.00604   -0.01848
AFIX  43
H00U  2   -0.046387   -0.290518    0.278451    11.00000   -1.20000
AFIX   0
C20   1   -0.169120   -0.172535    0.298874    11.00000    0.05285    0.05862 =
         0.07086    0.00916   -0.00330   -0.02637
C21   1   -0.251587   -0.239636    0.313894    11.00000    0.07259    0.08484 =
         0.14266    0.00889    0.01596   -0.04299
AFIX 137
H02H  2   -0.320370   -0.194011    0.324988    11.00000   -1.50000
H02I  2   -0.226334   -0.288713    0.339182    11.00000   -1.50000
H02J  2   -0.261350   -0.279548    0.287220    11.00000   -1.50000
AFIX   0
C22   1   -0.195121   -0.064327    0.302834    11.00000    0.03883    0.06088 =
         0.06228    0.00392    0.00084   -0.01262
AFIX  43
H00R  2   -0.264547   -0.032648    0.316996    11.00000   -1.20000
AFIX   0
C23   1   -0.123330    0.000205    0.286833    11.00000    0.03930    0.04155 =
         0.04667    0.00027   -0.00578   -0.00777
C24   1   -0.159204    0.116444    0.292920    11.00000    0.04401    0.04809 =
         0.06997   -0.00523   -0.00453   -0.00473
AFIX 137
H01G  2   -0.100865    0.144541    0.303629    11.00000   -1.50000
H01H  2   -0.222451    0.130464    0.316163    11.00000   -1.50000
H01I  2   -0.177827    0.150568    0.262962    11.00000   -1.50000
AFIX   0
C25   1   -0.049809    0.149993    0.176783    11.00000    0.04306    0.04584 =
         0.05547    0.00399   -0.01646   -0.00998
AFIX  13
H00K  2   -0.073765    0.200355    0.202970    11.00000   -1.20000
AFIX   0
C26   1   -0.032801    0.218861    0.133524    11.00000    0.06973    0.06806 =
         0.07670    0.02821   -0.03047   -0.02193
AFIX 137
H02D  2    0.032431    0.246704    0.134739    11.00000   -1.50000
H02E  2   -0.094976    0.277535    0.132433    11.00000   -1.50000
H02F  2   -0.024884    0.176787    0.105483    11.00000   -1.50000
AFIX   0
C27   1   -0.146248    0.099457    0.172712    11.00000    0.04188    0.06314 =
         0.07948    0.00223   -0.02117   -0.01424
AFIX 137
H     2   -0.212657    0.153667    0.175833    11.00000   -1.50000
H01Z  2   -0.149738    0.045472    0.197555    11.00000   -1.50000
HA    2   -0.138121    0.066862    0.142141    11.00000   -1.50000
AFIX   0
C28   1    0.110019   -0.048162    0.151771    11.00000    0.04610    0.05269 =
         0.04750   -0.00814   -0.00445   -0.01477
AFIX  13
H00S  2    0.175441   -0.096399    0.162261    11.00000   -1.20000
AFIX   0
C29   1    0.142588   -0.013179    0.101599    11.00000    0.07665    0.08154 =
         0.05215   -0.01038   -0.00138   -0.03238
AFIX 137
H9AA  2    0.078290    0.023400    0.087383    11.00000   -1.50000
HL    2    0.177774   -0.075144    0.083332    11.00000   -1.50000
HM    2    0.192556    0.034610    0.101950    11.00000   -1.50000
AFIX   0
C30   1    0.026574   -0.116930    0.149721    11.00000    0.06172    0.06174 =
         0.06483   -0.01445   -0.00825   -0.02646
AFIX 137
H0AA  2   -0.008555   -0.126486    0.181267    11.00000   -1.50000
HD    2    0.062580   -0.185846    0.137272    11.00000   -1.50000
HE    2   -0.027591   -0.082376    0.129314    11.00000   -1.50000
AFIX   0
C31   1    0.375696   -0.003025    0.320467    11.00000    0.03240    0.04587 =
         0.05030    0.00619   -0.00895   -0.00162
C32   1    0.440569    0.050555    0.342480    11.00000    0.03794    0.05890 =
         0.05848    0.00416   -0.01312   -0.00917
C33   1    0.451044    0.161938    0.330573    11.00000    0.05589    0.06368 =
         0.07450   -0.00019   -0.02048   -0.01797
AFIX 137
H01J  2    0.525087    0.162750    0.317417    11.00000   -1.50000
H01K  2    0.433533    0.203653    0.358950    11.00000   -1.50000
H01L  2    0.401363    0.192241    0.307566    11.00000   -1.50000
AFIX   0
C34   1    0.497758   -0.000712    0.378043    11.00000    0.05074    0.08263 =
         0.06828    0.00782   -0.02466   -0.01450
AFIX  43
H0BA  2    0.543834    0.034775    0.391903    11.00000   -1.20000
AFIX   0
C35   1    0.490575   -0.100195    0.393980    11.00000    0.06577    0.08429 =
         0.07449    0.02105   -0.03225   -0.00588
C36   1    0.551338   -0.153433    0.434221    11.00000    0.13406    0.13743 =
         0.11711    0.05270   -0.07995   -0.02549
AFIX 137
H02K  2    0.627497   -0.149742    0.427871    11.00000   -1.50000
H02L  2    0.544819   -0.227435    0.437342    11.00000   -1.50000
H02M  2    0.520791   -0.117374    0.463340    11.00000   -1.50000
AFIX   0
C37   1    0.424460   -0.150146    0.373329    11.00000    0.06566    0.06061 =
         0.07772    0.02852   -0.01999   -0.00666
AFIX  43
H2BA  2    0.417629   -0.218814    0.384466    11.00000   -1.20000
AFIX   0
C38   1    0.366739   -0.104688    0.336690    11.00000    0.04422    0.05255 =
         0.05896    0.00949   -0.00914   -0.00895
C39   1    0.294921   -0.164971    0.317229    11.00000    0.05611    0.04942 =
         0.07400    0.01207   -0.00813   -0.01404
AFIX 137
H01P  2    0.225414   -0.118103    0.313253    11.00000   -1.50000
H01Q  2    0.283743   -0.223417    0.338813    11.00000   -1.50000
H01R  2    0.328453   -0.192974    0.286842    11.00000   -1.50000
AFIX   0
C40   1    0.482679    0.099732    0.215735    11.00000    0.03531    0.04524 =
         0.06304    0.00278   -0.00545   -0.01203
AFIX  13
H00H  2    0.468859    0.169914    0.230729    11.00000   -1.20000
AFIX   0
C41   1    0.516185    0.119533    0.163986    11.00000    0.04912    0.07222 =
         0.07440    0.00588    0.00111   -0.02364
AFIX 137
H01M  2    0.550096    0.052376    0.149333    11.00000   -1.50000
H01N  2    0.567495    0.166614    0.160917    11.00000   -1.50000
H01O  2    0.452477    0.152321    0.148482    11.00000   -1.50000
AFIX   0
C42   1    0.580015    0.032282    0.237083    11.00000    0.03333    0.06272 =
         0.08926    0.00667   -0.00710   -0.00972
AFIX 137
H01   2    0.556674    0.005975    0.268226    11.00000   -1.50000
HB    2    0.633570    0.075232    0.239718    11.00000   -1.50000
HC    2    0.611996   -0.027459    0.216948    11.00000   -1.50000
AFIX   0
C43   1    0.382110   -0.082237    0.202745    11.00000    0.03962    0.04052 =
         0.06401   -0.00420   -0.00079   -0.00989
AFIX  13
H00G  2    0.315652   -0.110411    0.212565    11.00000   -1.20000
AFIX   0
C44   1    0.394261   -0.081907    0.149226    11.00000    0.05758    0.05526 =
         0.06904   -0.01034   -0.00138   -0.01443
AFIX 137
H01A  2    0.339668   -0.024887    0.137460    11.00000   -1.50000
H01B  2    0.384722   -0.149671    0.138636    11.00000   -1.50000
H01C  2    0.466178   -0.070952    0.137298    11.00000   -1.50000
AFIX   0
C45   1    0.473792   -0.163528    0.221004    11.00000    0.05474    0.04043 =
         0.08467   -0.00246   -0.00463    0.00217
AFIX 137
H01D  2    0.541784   -0.158178    0.202456    11.00000   -1.50000
H01E  2    0.460051   -0.234440    0.218424    11.00000   -1.50000
H01F  2    0.478453   -0.150200    0.253867    11.00000   -1.50000
AFIX   0
C46   1    0.259672    0.193632    0.125441    11.00000    0.06259    0.06125 =
         0.05375    0.00664   -0.00800   -0.02209
C47   1    0.318864    0.251770    0.040968    11.00000    0.15536    0.12930 =
         0.06004    0.02441    0.01462   -0.04440
C51   1    0.057711    0.048544    0.398984    11.00000    0.04310    0.04352 =
         0.04333   -0.00263   -0.00818   -0.01002
C52   1    0.115062    0.104539    0.431542    11.00000    0.05735    0.05239 =
         0.03749    0.00290   -0.00739   -0.01828
C53   1    0.060544    0.170042    0.466659    11.00000    0.06405    0.06812 =
         0.04956   -0.00731   -0.00477   -0.01925
AFIX  43
H010  2   -0.015801    0.181862    0.471608    11.00000   -1.20000
AFIX   0
C54   1    0.115856    0.218908    0.494861    11.00000    0.08601    0.07073 =
         0.05716   -0.01750   -0.01434   -0.01755
AFIX  43
H4AA  2    0.076928    0.264622    0.518558    11.00000   -1.20000
AFIX   0
C55   1    0.225443    0.201914    0.488868    11.00000    0.08982    0.07691 =
         0.05805   -0.00303   -0.02831   -0.02889
AFIX  43
H1BA  2    0.262841    0.235890    0.508141    11.00000   -1.20000
AFIX   0
C56   1    0.281277    0.135414    0.454815    11.00000    0.06412    0.08871 =
         0.06264    0.00047   -0.02182   -0.02561
AFIX  43
H022  2    0.357726    0.122522    0.450782    11.00000   -1.20000
AFIX   0
C57   1    0.226631    0.086661    0.426109    11.00000    0.05925    0.07003 =
         0.05025   -0.00380   -0.01196   -0.01602
AFIX  43
H016  2    0.266093    0.040746    0.402593    11.00000   -1.20000
AFIX   0
C58   1    0.086129   -0.072120    0.406634    11.00000    0.05148    0.05142 =
         0.03920    0.00338    0.00026   -0.01113
C59   1    0.148305   -0.121396    0.440796    11.00000    0.06461    0.06149 =
         0.05271    0.00761   -0.01118   -0.01596
AFIX  43
H00T  2    0.175892   -0.080151    0.460943    11.00000   -1.20000
AFIX   0
C60   1    0.170946   -0.230480    0.446029    11.00000    0.07517    0.06228 =
         0.07441    0.02167   -0.01611   -0.00727
AFIX  43
H2AA  2    0.215076   -0.263215    0.469275    11.00000   -1.20000
AFIX   0
C61   1    0.130440   -0.291015    0.418124    11.00000    0.08936    0.04868 =
         0.08004    0.01472   -0.00235   -0.01201
AFIX  43
H027  2    0.146394   -0.365655    0.421799    11.00000   -1.20000
AFIX   0
C62   1    0.066124   -0.243253    0.384504    11.00000    0.08201    0.05191 =
         0.06359    0.00340   -0.00308   -0.02344
AFIX  43
H6AA  2    0.037003   -0.285001    0.365164    11.00000   -1.20000
AFIX   0
C63   1    0.044046   -0.134900    0.378938    11.00000    0.06876    0.05362 =
         0.04658    0.00586   -0.00776   -0.01750
AFIX  43
H00Q  2   -0.000644   -0.102669    0.355800    11.00000   -1.20000
AFIX   0
C64   1   -0.065421    0.089091    0.408453    11.00000    0.04924    0.05826 =
         0.03778   -0.00402   -0.00430   -0.01377
C65   1   -0.133681    0.029467    0.431829    11.00000    0.05539    0.06463 =
         0.06158    0.00621   -0.00632   -0.01957
AFIX  43
H01Y  2   -0.105609   -0.041323    0.441091    11.00000   -1.20000
AFIX   0
C66   1   -0.242279    0.071494    0.441910    11.00000    0.05508    0.08967 =
         0.08229    0.00492    0.00423   -0.02693
AFIX  43
H029  2   -0.288048    0.029284    0.457910    11.00000   -1.20000
AFIX   0
C67   1   -0.284134    0.172801    0.429104    11.00000    0.05033    0.08799 =
         0.08183   -0.00676    0.00382   -0.00746
AFIX  43
H5AA  2   -0.359014    0.200857    0.435696    11.00000   -1.20000
AFIX   0
C68   1   -0.217689    0.234336    0.406609    11.00000    0.06010    0.06547 =
         0.07869   -0.00199    0.00146    0.00152
AFIX  43
H7AA  2   -0.246141    0.305561    0.398128    11.00000   -1.20000
AFIX   0
C69   1   -0.109386    0.192191    0.396385    11.00000    0.05705    0.05685 =
         0.06159   -0.00098    0.00423   -0.01185
AFIX  43
H013  2   -0.063980    0.235109    0.380672    11.00000   -1.20000
AFIX   0
PART 2
C48A  1    0.309821    0.371137    0.041433   -31.00000    0.17910    0.19926 =
         0.08931    0.05811    0.01839   -0.03926
AFIX 137
H3AB  2    0.344770    0.394869    0.011939   -31.00000   -1.50000
H3AC  2    0.345211    0.388657    0.067610   -31.00000   -1.50000
H3AD  2    0.233685    0.406379    0.045048   -31.00000   -1.50000
AFIX   0
C49A  1    0.420596    0.196778    0.022108   -31.00000    0.17910    0.19926 =
         0.08931    0.05811    0.01839   -0.03926
AFIX 137
H4AB  2    0.421982    0.120888    0.023670   -31.00000   -1.50000
H4AC  2    0.476186    0.211641    0.040110   -31.00000   -1.50000
H4AD  2    0.434470    0.219505   -0.010592   -31.00000   -1.50000
AFIX   0
C50A  1    0.218320    0.237187    0.013696   -31.00000    0.17910    0.19926 =
         0.08931    0.05811    0.01839   -0.03926
AFIX 137
H2AB  2    0.150730    0.274530    0.030252   -31.00000   -1.50000
H2AC  2    0.217254    0.162027    0.012700   -31.00000   -1.50000
H2AD  2    0.226405    0.266217   -0.018293   -31.00000   -1.50000
AFIX   0

PART 0
C70   1    0.324866    0.355376   -0.139948    11.00000    0.04318    0.06597 =
         0.07004    0.01231   -0.01030   -0.01484
C71   1    0.356333    0.268062   -0.112059    11.00000    0.05155    0.06105 =
         0.05642    0.00149   -0.00088   -0.01561
AFIX  43
H00V  2    0.409754    0.269033   -0.091736    11.00000   -1.20000
AFIX   0
C72   1    0.313300    0.178241   -0.112302    11.00000    0.06083    0.06362 =
         0.07642    0.00779    0.00298   -0.02193
AFIX  43
H4BA  2    0.336489    0.120071   -0.091946    11.00000   -1.20000
AFIX   0
C73   1    0.237476    0.173237   -0.141816    11.00000    0.07051    0.08445 =
         0.12803    0.00805   -0.01380   -0.04531
AFIX  43
H02X  2    0.208171    0.111835   -0.142274    11.00000   -1.20000
AFIX   0
C74   1    0.204797    0.258323   -0.170599    11.00000    0.09107    0.11569 =
         0.15670    0.03358   -0.06544   -0.05684
AFIX  43
H6BA  2    0.152247    0.256514   -0.191248    11.00000   -1.20000
AFIX   0
C75   1    0.248218    0.346236   -0.169517    11.00000    0.08317    0.10199 =
         0.14040    0.04553   -0.05879   -0.04834
AFIX  43
H02   2    0.224777    0.404015   -0.190033    11.00000   -1.20000
AFIX   0
C76   1    0.382223    0.517982   -0.190748    11.00000    0.04453    0.05003 =
         0.07262    0.00672   -0.02033   -0.00914
C77   1    0.417720    0.457440   -0.230309    11.00000    0.07883    0.05465 =
         0.07603    0.00724   -0.02004   -0.00245
AFIX  43
H025  2    0.427875    0.382958   -0.226597    11.00000   -1.20000
AFIX   0
C78   1    0.439153    0.499283   -0.274811    11.00000    0.07936    0.09355 =
         0.07723    0.00096   -0.01501   -0.00164
AFIX  43
H02Y  2    0.464017    0.454101   -0.300521    11.00000   -1.20000
AFIX   0
C79   1    0.424163    0.605826   -0.281236    11.00000    0.06512    0.09925 =
         0.08423    0.03377   -0.02138   -0.02613
AFIX  43
H02W  2    0.440478    0.635705   -0.311308    11.00000   -1.20000
AFIX   0
C80   1    0.385921    0.668506   -0.244474    11.00000    0.06365    0.06073 =
         0.10498    0.02952   -0.03255   -0.02401
AFIX  43
H023  2    0.373125    0.742896   -0.249167    11.00000   -1.20000
AFIX   0
C81   1    0.365029    0.626878   -0.200257    11.00000    0.05177    0.05002 =
         0.08742    0.00926   -0.02581   -0.01404
AFIX  43
H015  2    0.337973    0.673695   -0.175289    11.00000   -1.20000
AFIX   0
C82   1    0.492535    0.430202   -0.119627    11.00000    0.05131    0.04506 =
         0.07034    0.01168   -0.01673   -0.01536
C83   1    0.508479    0.428153   -0.072460    11.00000    0.06038    0.08036 =
         0.07129    0.01083   -0.01699   -0.01189
AFIX  43
H021  2    0.448110    0.453179   -0.050530    11.00000   -1.20000
AFIX   0
C84   1    0.607163    0.391761   -0.055837    11.00000    0.08059    0.10406 =
         0.07856    0.01332   -0.03646   -0.01878
AFIX  43
H02Z  2    0.613421    0.391947   -0.023252    11.00000   -1.20000
AFIX   0
C85   1    0.696490    0.355199   -0.086607    11.00000    0.06013    0.08130 =
         0.10353    0.01525   -0.03486   -0.01438
AFIX  43
H02V  2    0.764767    0.329875   -0.075529    11.00000   -1.20000
AFIX   0
C86   1    0.685502    0.355866   -0.133321    11.00000    0.05115    0.06342 =
         0.09858    0.00427   -0.00933   -0.01307
AFIX  43
H5BA  2    0.746600    0.331003   -0.154905    11.00000   -1.20000
AFIX   0
C87   1    0.586077    0.392480   -0.149364    11.00000    0.05516    0.04958 =
         0.07725    0.00623   -0.01631   -0.01451
AFIX  43
H3BA  2    0.580930    0.392049   -0.182035    11.00000   -1.20000
AFIX   0
B1    3    0.371565    0.463643   -0.137969    11.00000    0.04836    0.05541 =
         0.06777    0.00847   -0.01540   -0.00660
PART 2
AFIX  66
C88A  1    0.295220    0.552550   -0.099170   -21.00000    0.08052    0.08762 =
         0.06312   -0.00228   -0.01586    0.00813
C89A  1    0.335333    0.641681   -0.092377   -21.00000    0.08052    0.08762 =
         0.06312   -0.00228   -0.01586    0.00813
AFIX  43
H3AE  2    0.400140    0.652118   -0.109858   -21.00000   -1.20000
AFIX  65
C90A  1    0.280624    0.715543   -0.060008   -21.00000    0.08052    0.08762 =
         0.06312   -0.00228   -0.01586    0.00813
AFIX  43
H4AE  2    0.308040    0.776460   -0.055365   -21.00000   -1.20000
AFIX  65
C91A  1    0.185801    0.700273   -0.034430   -21.00000    0.08052    0.08762 =
         0.06312   -0.00228   -0.01586    0.00813
AFIX  43
H5AB  2    0.148411    0.750755   -0.012307   -21.00000   -1.20000
AFIX  65
C92A  1    0.145687    0.611142   -0.041223   -21.00000    0.08052    0.08762 =
         0.06312   -0.00228   -0.01586    0.00813
AFIX  43
H6AB  2    0.080880    0.600707   -0.023742   -21.00000   -1.20000
AFIX  65
C93A  1    0.200395    0.537280   -0.073592   -21.00000    0.08052    0.08762 =
         0.06312   -0.00228   -0.01586    0.00813
AFIX  43
H7AB  2    0.172978    0.476363   -0.078234   -21.00000   -1.20000
AFIX   0

PART 0
PART 1
C48   1    0.418170    0.308376    0.048548    31.00000    0.17910    0.19926 =
         0.08931    0.05811    0.01839   -0.03926
AFIX 137
H4A   2    0.436535    0.348041    0.019994    31.00000   -1.50000
H4C   2    0.481003    0.254445    0.055498    31.00000   -1.50000
H4B   2    0.396575    0.356618    0.074701    31.00000   -1.50000
AFIX   0

C49   1    0.241868    0.315346    0.018442    31.00000    0.17910    0.19926 =
         0.08931    0.05811    0.01839   -0.03926
AFIX 137
H3B   2    0.210808    0.377816    0.037062    31.00000   -1.50000
H3A   2    0.185267    0.277255    0.014016    31.00000   -1.50000
H3C   2    0.273580    0.337163   -0.012121    31.00000   -1.50000
AFIX   0

C50   1    0.376920    0.145300    0.016532    31.00000    0.17910    0.19926 =
         0.08931    0.05811    0.01839   -0.03926
AFIX 137
H2A   2    0.323834    0.102137    0.013363    31.00000   -1.50000
H2B   2    0.432017    0.106655    0.035612    31.00000   -1.50000
H2C   2    0.410902    0.161097   -0.014528    31.00000   -1.50000
AFIX   0

C88   1    0.291363    0.538484   -0.102032    21.00000    0.08052    0.08762 =
         0.06312   -0.00228   -0.01586    0.00813
C89   1    0.309918    0.626750   -0.080737    21.00000    0.08052    0.08762 =
         0.06312   -0.00228   -0.01586    0.00813
AFIX  43
H02Q  2    0.376844    0.646408   -0.090250    21.00000   -1.20000
AFIX   0

C90   1    0.241896    0.688487   -0.047454    21.00000    0.08052    0.08762 =
         0.06312   -0.00228   -0.01586    0.00813
AFIX  43
H02S  2    0.261681    0.748177   -0.035820    21.00000   -1.20000
AFIX   0

C91   1    0.147259    0.662801   -0.031776    21.00000    0.08052    0.08762 =
         0.06312   -0.00228   -0.01586    0.00813
AFIX  43
H02R  2    0.100172    0.703844   -0.008503    21.00000   -1.20000
AFIX   0

C92   1    0.117959    0.575970   -0.049598    21.00000    0.08052    0.08762 =
         0.06312   -0.00228   -0.01586    0.00813
AFIX  43
H02T  2    0.050974    0.557982   -0.038554    21.00000   -1.20000
AFIX   0

C93   1    0.188398    0.514904   -0.084158    21.00000    0.08052    0.08762 =
         0.06312   -0.00228   -0.01586    0.00813
AFIX  43
H02U  2    0.167247    0.456237   -0.096056    21.00000   -1.20000
AFIX   0
HKLF 4


REM  thomas_6hz_153_0m_a.res in P-1
REM R1 =  0.0418 for   14425 Fo > 4sig(Fo)  and  0.0572 for all   18874 data
REM    939 parameters refined using      4 restraints

END

WGHT      0.0524      2.0425

REM Highest difference peak  0.499,  deepest hole -0.295,  1-sigma level  0.048
Q1    1   0.2801  0.1990  0.2803  11.00000  0.05    0.45
Q2    1   0.2395  0.3834  0.0394  11.00000  0.05    0.39
Q3    1   0.1865  0.2189  0.2170  11.00000  0.05    0.38
Q4    1   0.2059  0.4001 -0.1381  11.00000  0.05    0.36
Q5    1   0.2782  0.0035  0.3199  11.00000  0.05    0.36
Q6    1   0.2036 -0.0428  0.2417  11.00000  0.05    0.35
Q7    1   0.2248  0.3570  0.1361  11.00000  0.05    0.34
Q8    1   0.1448  0.1178  0.0984  11.00000  0.05    0.33
Q9    1   0.0740  0.0609  0.3786  11.00000  0.05    0.33
Q10   1   0.3708  0.3609  0.0548  11.00000  0.05    0.31
Q11   1   0.1869  0.1634  0.2237  11.00000  0.05    0.30
Q12   1   0.1093  0.1826  0.3010  11.00000  0.05    0.30
Q13   1   0.2120  0.5770 -0.0628  11.00000  0.05    0.29
Q14   1   0.1546  0.3037 -0.1350  11.00000  0.05    0.29
Q15   1   0.0876  0.2597  0.3233  11.00000  0.05    0.29
Q16   1   0.4115  0.1533  0.0188  11.00000  0.05    0.28
Q17   1   0.1066  0.3766  0.2185  11.00000  0.05    0.27
Q18   1   0.2019  0.1552  0.3808  11.00000  0.05    0.27
Q19   1   0.3028  0.1238  0.0143  11.00000  0.05    0.27
Q20   1   0.4388  0.0585  0.2203  11.00000  0.05    0.27
;
_shelx_res_checksum              18551
_shelx_fab_file                  
;
-15 -8 1 -0.2540 0.0411
-15 -7 1 0.3309 0.0355
-15 -7 2 -0.3101 0.0448
-15 -7 3 0.2245 -0.0264
-15 -7 4 -0.1869 0.0555
-15 -6 1 -0.0606 0.0824
-15 -6 2 0.1497 0.0670
-15 -6 3 0.1994 0.0711
-15 -6 4 0.0589 -0.0459
-15 -6 5 0.4608 0.0330
-15 -6 6 -0.1467 -0.0997
-15 -5 1 -0.6015 0.0552
-15 -5 2 0.4582 0.0655
-15 -5 3 0.0010 0.0663
-15 -5 4 0.7633 0.0910
-15 -5 5 0.1079 0.0257
-15 -5 6 0.7458 0.0305
-15 -5 7 0.2068 0.0095
-15 -4 1 0.1806 -0.0677
-15 -4 2 -1.0518 -0.0403
-15 -4 3 0.1719 -0.0136
-15 -4 4 -0.6750 0.0262
-15 -4 5 0.5049 0.0445
-15 -4 6 -0.3676 0.0880
-15 -4 7 0.3535 0.0335
-15 -4 8 0.1226 0.0919
-15 -3 1 -0.7058 -0.1488
-15 -3 2 0.1460 -0.1219
-15 -3 3 -1.2403 -0.0817
-15 -3 4 -0.0267 -0.0623
-15 -3 5 -1.3384 0.0035
-15 -3 6 0.0751 0.0219
-15 -3 7 -0.7157 0.0557
-15 -3 8 -0.1544 0.0447
-15 -2 1 0.2811 -0.1473
-15 -2 2 -0.5123 -0.1300
-15 -2 3 0.3738 -0.1261
-15 -2 4 -1.2952 -0.0579
-15 -2 5 0.0680 -0.0226
-15 -2 6 -1.3627 -0.0428
-15 -2 7 -0.4323 0.0578
-15 -2 8 -0.6127 -0.0435
-15 -1 1 0.1773 -0.0783
-15 -1 2 0.0134 -0.0990
-15 -1 3 -0.8833 -0.0606
-15 -1 4 0.6469 -0.0474
-15 -1 5 -1.2621 -0.0601
-15 -1 6 0.1119 0.0566
-15 -1 7 -0.6597 -0.0949
-15 0 1 -0.2003 0.0408
-15 0 2 0.4780 0.0173
-15 0 3 0.2870 0.0304
-15 0 4 -1.3752 0.0006
-15 0 5 0.4998 0.0333
-15 0 6 -1.1079 -0.0579
-15 1 1 1.4674 0.0483
-15 1 2 -0.1637 0.1238
-15 1 3 0.4702 0.0734
-14 -10 1 0.0608 0.0426
-14 -10 2 0.3042 -0.0300
-14 -9 1 0.8530 0.0140
-14 -9 2 0.2637 0.0070
-14 -9 3 0.0204 0.0065
-14 -9 4 0.1194 -0.0151
-14 -9 5 -0.1966 0.0575
-14 -9 6 -0.2307 -0.0093
-14 -8 1 -0.1097 0.0432
-14 -8 2 0.1111 0.0502
-14 -8 3 0.2559 0.0129
-14 -8 4 -0.2107 0.0489
-14 -8 5 -0.1875 -0.0449
-14 -8 6 -0.1142 0.0510
-14 -8 7 -0.1791 -0.0260
-14 -8 8 -0.2353 0.0147
-14 -8 9 0.0524 0.0349
-14 -7 1 0.4455 0.0365
-14 -7 2 0.0614 0.0399
-14 -7 3 -0.0129 0.0716
-14 -7 4 -0.3306 0.0142
-14 -7 5 0.0234 0.0913
-14 -7 6 -0.4703 -0.0215
-14 -7 7 -0.1698 0.0295
-14 -7 8 0.0597 -0.0157
-14 -7 9 -0.1977 -0.0336
-14 -7 10 0.0280 -0.0083
-14 -6 1 -0.3251 0.0120
-14 -6 2 0.6925 0.0318
-14 -6 3 -0.1909 0.0210
-14 -6 4 0.7180 0.0715
-14 -6 5 -0.3149 -0.0057
-14 -6 6 0.4190 0.0475
-14 -6 7 0.1852 -0.0110
-14 -6 8 -0.0897 -0.0082
-14 -6 9 0.4935 -0.0160
-14 -6 10 0.1033 -0.0148
-14 -6 11 0.1365 -0.0225
-14 -6 12 0.2558 0.0088
-14 -5 1 1.1256 -0.0735
-14 -5 2 -0.4604 -0.0222
-14 -5 3 1.1431 0.0236
-14 -5 4 0.0200 0.0234
-14 -5 5 1.0238 0.0559
-14 -5 6 0.4632 0.0397
-14 -5 7 0.4907 0.0102
-14 -5 8 0.9706 0.0242
-14 -5 9 0.1664 -0.0066
-14 -5 10 0.8195 -0.0123
-14 -5 11 0.3605 0.0127
-14 -5 12 0.4960 -0.0126
-14 -4 1 -1.2290 -0.1360
-14 -4 2 0.9382 -0.1188
-14 -4 3 -0.5770 -0.0932
-14 -4 4 0.7317 -0.0495
-14 -4 5 0.1519 -0.0062
-14 -4 6 0.6118 -0.0046
-14 -4 7 0.6252 0.0724
-14 -4 8 0.2343 0.0164
-14 -4 9 0.9123 0.0644
-14 -4 10 0.0594 0.0335
-14 -4 11 0.7824 0.0165
-14 -4 12 0.2224 0.0139
-14 -4 13 0.4882 -0.0001
-14 -3 1 0.7553 -0.0928
-14 -3 2 -0.9976 -0.1156
-14 -3 3 0.6568 -0.1179
-14 -3 4 -0.4699 -0.1011
-14 -3 5 0.3617 -0.0844
-14 -3 6 -0.0063 -0.0254
-14 -3 7 0.3864 -0.0143
-14 -3 8 0.3015 0.0588
-14 -3 9 0.1422 0.0403
-14 -3 10 0.4288 0.0627
-14 -3 11 -0.0870 0.0322
-14 -3 12 0.1427 0.0156
-14 -3 13 0.0594 -0.0213
-14 -2 1 -0.6246 -0.0382
-14 -2 2 0.4732 -0.0735
-14 -2 3 -0.7221 -0.0646
-14 -2 4 0.5179 -0.0901
-14 -2 5 -0.4685 -0.0794
-14 -2 6 0.1448 -0.0247
-14 -2 7 -0.2396 -0.0379
-14 -2 8 0.2937 0.0274
-14 -2 9 -0.0091 0.0252
-14 -2 10 0.6181 0.0282
-14 -2 11 0.0751 0.0181
-14 -2 12 0.6686 -0.0051
-14 -2 13 -0.2821 -0.0297
-14 -1 1 -0.5715 0.0319
-14 -1 2 -0.2973 0.0175
-14 -1 3 0.4446 -0.0473
-14 -1 4 -0.8003 -0.0476
-14 -1 5 0.5832 -0.0130
-14 -1 6 -0.2905 -0.0693
-14 -1 7 -0.1659 0.0427
-14 -1 8 -0.3050 -0.0304
-14 -1 9 -0.0706 0.0205
-14 -1 10 -0.8142 -0.0215
-14 -1 11 0.4626 -0.0128
-14 -1 12 -0.7342 -0.0660
-14 -1 13 0.5704 -0.0167
-14 0 1 1.3902 0.1180
-14 0 2 -0.1294 0.0800
-14 0 3 -0.3352 0.0390
-14 0 4 1.0704 0.0229
-14 0 5 -0.8451 -0.0284
-14 0 6 0.5054 0.0164
-14 0 7 0.4485 -0.0448
-14 0 8 -0.0457 0.0038
-14 0 9 0.3328 -0.0618
-14 0 10 0.4189 -0.0216
-14 0 11 -0.5548 -0.1262
-14 0 12 0.2430 -0.0212
-14 1 1 -0.9452 0.1276
-14 1 2 1.0639 0.0823
-14 1 3 0.8962 0.1036
-14 1 4 -0.6990 0.0805
-14 1 5 1.4713 0.0558
-14 1 6 -0.5809 0.0465
-14 1 7 0.0448 0.0108
-14 1 8 0.3377 -0.0447
-14 1 9 -0.0535 -0.0153
-14 1 10 0.0946 -0.1547
-14 1 11 0.5446 -0.0204
-14 2 1 1.1375 -0.0100
-14 2 2 -0.1536 0.0509
-14 2 3 -0.2271 0.0527
-14 2 4 1.3804 0.0473
-14 2 5 -0.9773 0.0970
-14 2 6 1.4315 0.0565
-14 2 7 -0.2871 0.0412
-14 2 8 0.3778 0.0459
-14 2 9 -0.1449 -0.0906
-14 3 1 0.5632 -0.0538
-14 3 2 0.4822 -0.0308
-14 3 3 1.0009 -0.0418
-14 3 4 -0.7630 0.0411
-14 3 5 1.2207 0.0238
-14 3 6 -0.9733 0.0449
-14 3 7 0.8014 0.0811
-14 4 1 0.1958 -0.0621
-14 4 2 0.6974 -0.1463
-14 4 3 -0.0727 -0.0306
-13 -11 1 -0.1484 -0.0004
-13 -11 2 0.3760 -0.0677
-13 -11 3 -0.5999 -0.0622
-13 -11 4 0.7147 -0.0737
-13 -11 5 -0.3411 0.0135
-13 -10 1 -0.3398 0.0188
-13 -10 2 0.0609 0.0557
-13 -10 3 0.4334 0.0116
-13 -10 4 -0.1697 -0.0073
-13 -10 5 0.4327 -0.0477
-13 -10 6 0.2586 -0.0252
-13 -10 7 -0.5102 -0.0728
-13 -10 8 0.2606 -0.0447
-13 -10 9 -0.4230 -0.0029
-13 -9 1 0.2347 0.0790
-13 -9 2 0.0913 0.0509
-13 -9 3 0.2593 0.0529
-13 -9 4 0.4960 0.0529
-13 -9 5 -0.0978 0.0101
-13 -9 6 0.0945 0.0286
-13 -9 7 0.2295 -0.0118
-13 -9 8 -0.4226 -0.0152
-13 -9 9 -0.0773 -0.0329
-13 -9 10 0.0681 -0.0202
-13 -9 11 -0.5350 -0.0400
-13 -8 1 0.4737 0.0462
-13 -8 2 0.6744 0.0692
-13 -8 3 0.4373 0.0427
-13 -8 4 0.2747 0.0330
-13 -8 5 0.7187 0.0444
-13 -8 6 -0.0501 -0.0082
-13 -8 7 -0.0066 0.0206
-13 -8 8 0.0996 0.0060
-13 -8 9 -0.1321 -0.0034
-13 -8 10 -0.3958 -0.0044
-13 -8 11 0.5346 0.0101
-13 -8 12 -0.7272 -0.0408
-13 -8 13 0.6348 0.0072
-13 -7 1 0.2156 -0.0064
-13 -7 2 0.3162 0.0020
-13 -7 3 0.3436 0.0453
-13 -7 4 0.5270 0.0506
-13 -7 5 -0.2304 0.0426
-13 -7 6 0.2938 0.0599
-13 -7 7 -0.0236 0.0188
-13 -7 8 -0.3752 0.0091
-13 -7 9 0.0781 -0.0022
-13 -7 10 -0.0324 -0.0214
-13 -7 11 -0.4415 -0.0354
-13 -7 12 0.4582 -0.0143
-13 -7 13 -0.6295 -0.0369
-13 -7 14 0.3002 -0.0217
-13 -6 1 0.6116 -0.0892
-13 -6 2 0.1481 -0.0532
-13 -6 3 0.7100 -0.0302
-13 -6 4 0.1594 0.0048
-13 -6 5 0.5611 0.0320
-13 -6 6 0.1467 0.0405
-13 -6 7 -0.1155 0.0551
-13 -6 8 0.4542 0.0356
-13 -6 9 -0.3821 0.0271
-13 -6 10 0.2475 0.0010
-13 -6 11 -0.0488 -0.0082
-13 -6 12 -0.0175 -0.0253
-13 -6 13 -0.0237 -0.0287
-13 -6 14 -0.0550 -0.0213
-13 -6 15 -0.0991 -0.0404
-13 -5 1 -0.2721 -0.1275
-13 -5 2 0.7822 -0.1133
-13 -5 3 -0.0066 -0.0694
-13 -5 4 0.3457 -0.0323
-13 -5 5 0.4325 0.0087
-13 -5 6 -0.0007 0.0231
-13 -5 7 0.7295 0.0390
-13 -5 8 -0.1190 0.0455
-13 -5 9 0.7345 0.0213
-13 -5 10 0.0377 0.0354
-13 -5 11 0.5601 0.0073
-13 -5 12 -0.0248 0.0199
-13 -5 13 0.5176 0.0172
-13 -5 14 0.0007 0.0257
-13 -5 15 0.2482 0.0371
-13 -5 16 0.4506 0.0309
-13 -4 1 0.9629 -0.1330
-13 -4 2 -0.4674 -0.1349
-13 -4 3 0.2276 -0.1174
-13 -4 4 0.1274 -0.0950
-13 -4 5 -0.4237 -0.0636
-13 -4 6 0.5005 -0.0175
-13 -4 7 -0.3004 -0.0074
-13 -4 8 0.4523 0.0151
-13 -4 9 0.0625 0.0303
-13 -4 10 0.4916 0.0168
-13 -4 11 0.1720 0.0309
-13 -4 12 0.6443 0.0206
-13 -4 13 0.1590 0.0225
-13 -4 14 0.3842 0.0223
-13 -4 15 0.4472 0.0314
-13 -4 16 -0.1580 0.0324
-13 -4 17 0.6633 0.0498
-13 -3 1 -0.3895 -0.0313
-13 -3 2 0.7439 -0.0425
-13 -3 3 -0.2731 -0.0732
-13 -3 4 -0.2017 -0.0797
-13 -3 5 0.1609 -0.0787
-13 -3 6 -0.2552 -0.0784
-13 -3 7 0.0872 -0.0461
-13 -3 8 0.3023 -0.0332
-13 -3 9 0.0671 -0.0057
-13 -3 10 0.3930 0.0070
-13 -3 11 0.3035 0.0235
-13 -3 12 0.4555 0.0087
-13 -3 13 0.2924 0.0208
-13 -3 14 0.8349 -0.0041
-13 -3 15 0.0254 -0.0095
-13 -3 16 0.8585 -0.0114
-13 -3 17 -0.1311 -0.0255
-13 -2 1 0.4339 0.0685
-13 -2 2 -0.4177 0.0507
-13 -2 3 0.1226 0.0124
-13 -2 4 -0.1688 -0.0032
-13 -2 5 -0.2162 -0.0347
-13 -2 6 -0.3254 -0.0531
-13 -2 7 0.2868 -0.0485
-13 -2 8 -0.4341 -0.0388
-13 -2 9 0.8745 -0.0195
-13 -2 10 0.1014 0.0081
-13 -2 11 1.1025 0.0041
-13 -2 12 0.2010 0.0170
-13 -2 13 1.4553 -0.0180
-13 -2 14 -0.2443 -0.0229
-13 -2 15 1.3983 -0.0561
-13 -2 16 -0.0838 -0.0635
-13 -2 17 0.7172 -0.0744
-13 -1 1 0.0040 0.1392
-13 -1 2 -0.3307 0.0950
-13 -1 3 -0.2489 0.0958
-13 -1 4 -0.2318 0.0531
-13 -1 5 -0.3523 0.0166
-13 -1 6 -0.2174 0.0160
-13 -1 7 -0.8303 -0.0085
-13 -1 8 0.0013 -0.0022
-13 -1 9 -0.9809 0.0095
-13 -1 10 0.3272 0.0163
-13 -1 11 -0.3981 0.0046
-13 -1 12 1.0670 0.0141
-13 -1 13 -0.3001 -0.0310
-13 -1 14 1.6314 -0.0478
-13 -1 15 -0.4243 -0.0672
-13 -1 16 0.8416 -0.0999
-13 -1 17 -0.0051 -0.0796
-13 0 1 -0.6851 0.1216
-13 0 2 0.4183 0.1418
-13 0 3 0.0186 0.1089
-13 0 4 -0.1305 0.0680
-13 0 5 0.0913 0.0522
-13 0 6 -0.0548 0.0258
-13 0 7 0.0328 0.0093
-13 0 8 -0.2804 0.0359
-13 0 9 0.1689 0.0302
-13 0 10 -0.4328 0.0034
-13 0 11 -0.0244 0.0516
-13 0 12 -0.1826 -0.0599
-13 0 13 0.2347 -0.0137
-13 0 14 -0.1829 -0.0806
-13 0 15 0.5659 -0.1029
-13 0 16 0.0699 -0.0744
-13 1 1 0.2913 0.0666
-13 1 2 -0.4311 0.0794
-13 1 3 -0.1918 0.0743
-13 1 4 0.4823 0.0699
-13 1 5 -0.3218 0.0615
-13 1 6 0.0316 0.0204
-13 1 7 -0.2556 0.0464
-13 1 8 0.0639 0.0212
-13 1 9 -0.3949 0.0027
-13 1 10 0.2436 0.0619
-13 1 11 0.2632 -0.0594
-13 1 12 -0.4283 0.0149
-13 1 13 0.7151 -0.0817
-13 1 14 -0.5471 -0.1016
-13 1 15 0.2983 -0.0705
-13 2 1 -0.7032 -0.0227
-13 2 2 -0.2577 -0.0284
-13 2 3 0.2612 -0.0103
-13 2 4 -0.6619 0.0091
-13 2 5 0.7880 -0.0034
-13 2 6 -0.2153 0.0345
-13 2 7 0.6350 0.0330
-13 2 8 -0.4231 0.0057
-13 2 9 0.7251 0.0551
-13 2 10 -0.4948 -0.0393
-13 2 11 -0.0514 -0.0055
-13 2 12 0.6333 -0.0383
-13 2 13 -1.0048 -0.1038
-13 2 14 0.8232 -0.0258
-13 3 1 0.3546 -0.0732
-13 3 2 0.3384 -0.0594
-13 3 3 -0.5083 -0.0438
-13 3 4 0.6958 -0.0509
-13 3 5 -0.7629 -0.0166
-13 3 6 0.6100 0.0048
-13 3 7 -0.1573 -0.0085
-13 3 8 0.9533 0.0679
-13 3 9 -0.0645 0.0020
-13 3 10 1.0738 0.0099
-13 3 11 0.3782 0.0239
-13 3 12 -0.1798 -0.1218
-13 4 1 -0.0735 -0.0825
-13 4 2 -0.1563 -0.0411
-13 4 3 0.5101 -0.0887
-13 4 4 -0.4221 -0.0383
-13 4 5 0.4712 -0.0325
-13 4 6 -0.1400 -0.0276
-13 4 7 -0.0248 0.0373
-13 4 8 0.2390 -0.0025
-13 4 9 0.3199 0.0409
-13 4 10 0.2390 0.0609
-13 5 1 0.3419 0.1010
-13 5 2 -0.0325 -0.0307
-13 5 3 -0.0749 0.0355
-13 5 4 -0.0005 -0.0395
-13 5 5 -0.0435 -0.0382
-13 5 6 -0.1127 -0.0083
-13 5 7 0.4827 -0.0245
-13 6 1 -0.0013 0.0185
-13 6 2 0.4602 0.1441
-13 6 3 -0.1761 0.0471
-12 -12 1 0.4085 0.0351
-12 -12 2 1.1968 0.0146
-12 -12 3 -0.2737 -0.0201
-12 -12 4 1.2249 -0.0303
-12 -12 5 0.1134 0.0932
-12 -12 6 0.1928 -0.0888
-12 -11 1 -0.4605 0.0250
-12 -11 2 -0.1971 0.0217
-12 -11 3 0.9112 0.0147
-12 -11 4 -0.5301 0.0105
-12 -11 5 0.6050 -0.0820
-12 -11 6 0.6226 0.0615
-12 -11 7 -0.1812 -0.0689
-12 -11 8 0.8836 0.0041
-12 -11 9 0.4578 0.0514
-12 -11 10 0.2722 -0.0465
-12 -10 1 0.6383 0.0916
-12 -10 2 -0.2249 0.0918
-12 -10 3 -0.3427 0.0531
-12 -10 4 0.9249 0.0522
-12 -10 5 0.0344 0.0402
-12 -10 6 0.0353 -0.0308
-12 -10 7 0.8297 -0.0085
-12 -10 8 -0.3013 -0.0357
-12 -10 9 0.0360 -0.0638
-12 -10 10 0.1938 -0.0047
-12 -10 11 -0.2899 -0.0221
-12 -10 12 -0.0283 -0.0290
-12 -10 13 0.1700 0.0431
-12 -9 1 -0.7881 0.0202
-12 -9 2 0.2064 0.0302
-12 -9 3 0.4518 0.0672
-12 -9 4 -0.5793 0.0634
-12 -9 5 0.7683 0.0776
-12 -9 6 0.2588 0.0562
-12 -9 7 -0.0198 0.0341
-12 -9 8 0.3759 -0.0002
-12 -9 9 0.1749 -0.0272
-12 -9 10 -0.4279 -0.0521
-12 -9 11 0.0605 -0.0536
-12 -9 12 -0.1930 -0.0300
-12 -9 13 -0.4214 -0.0404
-12 -9 14 0.1466 0.0267
-12 -9 15 -0.2441 -0.0136
-12 -8 1 0.6422 -0.0582
-12 -8 2 0.1876 -0.0374
-12 -8 3 0.1249 0.0048
-12 -8 4 1.3291 0.0104
-12 -8 5 -0.2018 0.0302
-12 -8 6 0.8849 0.0446
-12 -8 7 0.2131 0.0339
-12 -8 8 0.1990 0.0379
-12 -8 9 -0.3433 0.0212
-12 -8 10 0.3342 0.0135
-12 -8 11 -0.7346 -0.0234
-12 -8 12 0.0922 -0.0075
-12 -8 13 -0.3588 -0.0370
-12 -8 14 -0.0486 -0.0282
-12 -8 15 -0.1457 -0.0061
-12 -8 16 0.0747 -0.0342
-12 -7 1 0.1042 -0.1203
-12 -7 2 0.5210 -0.0842
-12 -7 3 0.8592 -0.0628
-12 -7 4 0.0170 -0.0072
-12 -7 5 1.4061 -0.0049
-12 -7 6 0.0714 0.0181
-12 -7 7 0.7344 0.0228
-12 -7 8 0.1707 0.0146
-12 -7 9 0.3608 0.0187
-12 -7 10 -0.3861 0.0056
-12 -7 11 0.3687 0.0175
-12 -7 12 -0.5503 -0.0158
-12 -7 13 0.0799 0.0019
-12 -7 14 -0.4578 -0.0188
-12 -7 15 -0.1925 -0.0200
-12 -7 16 -0.4818 -0.0194
-12 -7 17 -0.2391 0.0116
-12 -7 18 -0.5640 -0.0496
-12 -6 1 0.4746 -0.1561
-12 -6 2 0.9693 -0.1351
-12 -6 3 0.6719 -0.1120
-12 -6 4 1.4311 -0.0951
-12 -6 5 0.5421 -0.0329
-12 -6 6 1.1393 -0.0240
-12 -6 7 0.4720 0.0149
-12 -6 8 0.4924 0.0267
-12 -6 9 0.2524 0.0313
-12 -6 10 0.2978 0.0234
-12 -6 11 0.0801 0.0224
-12 -6 12 0.1100 0.0047
-12 -6 13 0.1761 -0.0077
-12 -6 14 -0.2212 -0.0318
-12 -6 15 -0.0179 -0.0431
-12 -6 16 -0.4085 -0.0586
-12 -6 17 -0.6029 -0.0975
-12 -6 18 -0.2847 -0.0126
-12 -6 19 -1.0826 -0.1115
-12 -5 1 0.6067 -0.1052
-12 -5 2 0.1580 -0.1170
-12 -5 3 0.8880 -0.1199
-12 -5 4 0.6753 -0.0951
-12 -5 5 0.6981 -0.0878
-12 -5 6 0.7927 -0.0429
-12 -5 7 0.5267 -0.0161
-12 -5 8 0.4246 0.0017
-12 -5 9 0.4559 0.0267
-12 -5 10 0.2117 0.0331
-12 -5 11 0.1338 0.0270
-12 -5 12 0.4244 0.0315
-12 -5 13 -0.3943 0.0299
-12 -5 14 0.4678 0.0257
-12 -5 15 -0.4863 0.0208
-12 -5 16 -0.0003 0.0132
-12 -5 17 -0.1102 0.0091
-12 -5 18 -0.5943 -0.0632
-12 -5 19 0.1052 0.0057
-12 -4 1 -0.1670 0.0042
-12 -4 2 0.6170 -0.0414
-12 -4 3 0.0771 -0.0689
-12 -4 4 0.0776 -0.0779
-12 -4 5 0.5791 -0.0769
-12 -4 6 -0.2329 -0.0517
-12 -4 7 0.2436 -0.0503
-12 -4 8 0.1240 -0.0075
-12 -4 9 -0.2656 -0.0113
-12 -4 10 0.2111 0.0055
-12 -4 11 -0.0300 0.0075
-12 -4 12 -0.3493 0.0103
-12 -4 13 0.3358 -0.0060
-12 -4 14 -0.8421 0.0209
-12 -4 15 0.0217 0.0118
-12 -4 16 -0.7416 0.0437
-12 -4 17 -0.5848 0.0455
-12 -4 18 -0.2726 0.0999
-12 -4 19 -0.7528 0.0257
-12 -4 20 -0.0459 0.1029
-12 -3 1 0.7754 0.0999
-12 -3 2 -0.4675 0.0572
-12 -3 3 0.2351 0.0338
-12 -3 4 -0.0247 0.0035
-12 -3 5 -0.3038 -0.0114
-12 -3 6 0.1440 -0.0323
-12 -3 7 -0.0430 -0.0169
-12 -3 8 -0.2338 -0.0354
-12 -3 9 0.2517 -0.0226
-12 -3 10 -0.2765 -0.0153
-12 -3 11 -0.0860 -0.0231
-12 -3 12 0.1076 -0.0091
-12 -3 13 -0.4343 -0.0027
-12 -3 14 0.2957 -0.0132
-12 -3 15 -0.5050 0.0075
-12 -3 16 0.0169 0.0007
-12 -3 17 -0.5752 0.0258
-12 -3 18 -0.5883 0.0230
-12 -3 19 -0.5738 0.0771
-12 -3 20 -0.9471 0.0484
-12 -2 1 -0.7177 0.0988
-12 -2 2 0.3227 0.1039
-12 -2 3 -0.4322 0.0905
-12 -2 4 -0.1844 0.0604
-12 -2 5 -0.3550 0.0456
-12 -2 6 -0.0758 0.0216
-12 -2 7 -0.4541 -0.0059
-12 -2 8 0.3074 -0.0102
-12 -2 9 -0.1540 -0.0147
-12 -2 10 0.2527 -0.0286
-12 -2 11 0.1704 -0.0035
-12 -2 12 0.1416 -0.0221
-12 -2 13 0.0105 -0.0041
-12 -2 14 0.2093 -0.0092
-12 -2 15 0.0800 -0.0039
-12 -2 16 0.0528 -0.0072
-12 -2 17 0.4189 -0.0010
-12 -2 18 -0.1816 -0.0073
-12 -2 19 0.1692 -0.0037
-12 -2 20 -0.2549 -0.0018
-12 -1 1 0.1942 0.0912
-12 -1 2 -0.2467 0.1023
-12 -1 3 -0.5132 0.0996
-12 -1 4 -0.2906 0.0937
-12 -1 5 -0.4395 0.0772
-12 -1 6 -0.6944 0.0494
-12 -1 7 -0.0815 0.0193
-12 -1 8 -0.7937 0.0066
-12 -1 9 -0.1793 -0.0219
-12 -1 10 -0.1886 -0.0045
-12 -1 11 -0.0751 -0.0078
-12 -1 12 0.0022 0.0063
-12 -1 13 0.6390 0.0094
-12 -1 14 -0.3166 0.0097
-12 -1 15 0.5803 -0.0063
-12 -1 16 -0.0980 -0.0076
-12 -1 17 -0.3223 -0.0186
-12 -1 18 0.2940 -0.0300
-12 -1 19 -0.5986 -0.0159
-12 -1 20 0.2639 -0.0581
-12 0 1 0.5568 0.0451
-12 0 2 -0.0545 0.0601
-12 0 3 0.4562 0.0670
-12 0 4 -0.5402 0.0842
-12 0 5 0.1438 0.0577
-12 0 6 -0.2333 0.0362
-12 0 7 -0.4527 0.0419
-12 0 8 0.0940 -0.0148
-12 0 9 -0.4725 0.0130
-12 0 10 -0.4125 -0.0006
-12 0 11 0.0613 -0.0082
-12 0 12 -0.3137 0.0308
-12 0 13 0.0830 0.0067
-12 0 14 0.6109 0.0126
-12 0 15 0.0885 0.0079
-12 0 16 0.4522 -0.0243
-12 0 17 0.3633 -0.0439
-12 0 18 -0.4094 -0.0365
-12 0 19 0.1604 -0.0868
-12 1 1 -0.1273 -0.0466
-12 1 2 0.2582 -0.0096
-12 1 3 -0.4275 0.0261
-12 1 4 0.4714 0.0281
-12 1 5 -0.8108 0.0296
-12 1 6 -0.1818 0.0371
-12 1 7 -0.2823 -0.0176
-12 1 8 -1.1456 0.0165
-12 1 9 0.0417 -0.0090
-12 1 10 -0.4862 -0.0019
-12 1 11 -0.6871 0.0368
-12 1 12 0.6039 0.0122
-12 1 13 -0.6145 0.0268
-12 1 14 0.3939 0.0289
-12 1 15 0.1503 -0.0200
-12 1 16 0.1972 -0.0080
-12 1 17 0.1277 -0.0423
-12 1 18 0.3054 -0.0704
-12 1 19 -0.0246 -0.0687
-12 2 1 0.3931 -0.0854
-12 2 2 -0.1620 -0.0650
-12 2 3 0.5911 -0.0569
-12 2 4 -0.4806 -0.0388
-12 2 5 0.6564 -0.0094
-12 2 6 -0.3317 -0.0271
-12 2 7 -0.7173 -0.0048
-12 2 8 0.3265 -0.0130
-12 2 9 -1.7647 -0.0143
-12 2 10 -0.2076 -0.0027
-12 2 11 -0.4248 0.0240
-12 2 12 -1.1947 -0.0020
-12 2 13 0.6682 0.0589
-12 2 14 -0.6320 -0.0008
-12 2 15 0.1284 0.0272
-12 2 16 0.0076 -0.0033
-12 2 17 -0.0703 -0.0300
-12 2 18 -0.1540 -0.0268
-12 3 1 -0.1883 -0.0655
-12 3 2 0.6214 -0.0822
-12 3 3 -0.2353 -0.0590
-12 3 4 0.7271 -0.0478
-12 3 5 -0.2733 -0.0612
-12 3 6 0.3833 -0.0308
-12 3 7 0.2593 -0.0176
-12 3 8 -0.6836 -0.0265
-12 3 9 0.7293 0.0059
-12 3 10 -0.8458 0.0303
-12 3 11 -0.2972 -0.0441
-12 3 12 0.2808 0.0681
-12 3 13 -1.0378 -0.0456
-12 3 14 0.3839 0.0038
-12 3 15 -0.3314 0.0185
-12 3 16 -0.1323 -0.0561
-12 3 17 -0.1168 0.0260
-12 4 1 -0.4268 -0.0553
-12 4 2 -0.5943 -0.0522
-12 4 3 0.2859 -0.0535
-12 4 4 -0.1792 -0.0513
-12 4 5 0.3639 -0.0240
-12 4 6 -0.1729 -0.0308
-12 4 7 0.2682 -0.0264
-12 4 8 -0.0404 0.0178
-12 4 9 -0.1188 0.0083
-12 4 10 0.2602 0.0041
-12 4 11 0.0652 0.0985
-12 4 12 -0.3434 -0.0274
-12 4 13 0.4812 0.0581
-12 4 14 -0.7024 0.0327
-12 4 15 0.0046 -0.0765
-12 5 1 -0.3338 0.0215
-12 5 2 -0.2352 0.0297
-12 5 3 -0.8273 -0.0067
-12 5 4 -0.3714 -0.0179
-12 5 5 -0.2502 -0.0285
-12 5 6 -0.2214 -0.0214
-12 5 7 -0.2075 -0.0117
-12 5 8 0.3766 -0.0084
-12 5 9 0.0048 0.0112
-12 5 10 0.2845 0.0483
-12 5 11 0.4387 -0.0156
-12 5 12 0.2967 0.0962
-12 5 13 0.0007 0.0144
-12 6 1 -0.0366 0.0824
-12 6 2 -0.5897 0.0595
-12 6 3 -0.0649 0.0828
-12 6 4 -0.4800 0.0704
-12 6 5 -1.0825 0.0304
-12 6 6 0.0323 0.0082
-12 6 7 -0.8213 0.0117
-12 6 8 -0.0665 -0.0402
-12 6 9 0.0539 0.0231
-12 6 10 0.3844 -0.0406
-12 7 1 -0.3863 -0.0156
-12 7 2 -0.0073 0.0144
-12 7 3 -0.5549 0.0117
-12 7 4 -0.5854 0.0238
-12 7 5 0.1146 0.0529
-12 7 6 -1.1959 0.0484
-11 -13 1 0.3023 0.0267
-11 -13 2 -0.4385 0.0236
-11 -13 3 -0.5365 -0.0362
-11 -13 4 -0.2761 0.0114
-11 -13 5 -0.5980 0.0485
-11 -13 6 -0.5546 -0.0457
-11 -12 1 -0.3603 0.0255
-11 -12 2 0.5730 0.0264
-11 -12 3 0.2469 0.0290
-11 -12 4 -0.1222 0.0297
-11 -12 5 -0.1134 -0.0553
-11 -12 6 0.1337 0.0897
-11 -12 7 -0.7134 -0.0536
-11 -12 8 0.1559 0.0397
-11 -12 9 -0.4297 0.0609
-11 -12 10 -0.0978 -0.0330
-11 -11 1 0.7491 0.0663
-11 -11 2 -0.7866 0.0737
-11 -11 3 -0.1956 0.0463
-11 -11 4 -0.0884 0.0238
-11 -11 5 0.0121 0.0545
-11 -11 6 -0.5765 -0.0441
-11 -11 7 0.4737 0.0211
-11 -11 8 -0.2414 -0.0026
-11 -11 9 0.2951 -0.0535
-11 -11 10 0.4116 0.0483
-11 -11 11 0.3413 -0.0431
-11 -11 12 0.6728 -0.0065
-11 -11 13 0.1445 0.0230
-11 -10 1 -1.2912 0.0474
-11 -10 2 0.4985 0.0202
-11 -10 3 0.0541 0.0790
-11 -10 4 -0.1408 0.0563
-11 -10 5 -0.1221 0.0567
-11 -10 6 0.5048 0.0529
-11 -10 7 -0.3294 0.0224
-11 -10 8 0.0940 0.0002
-11 -10 9 0.2369 0.0110
-11 -10 10 -0.0082 -0.0270
-11 -10 11 -0.0458 -0.0229
-11 -10 12 0.5115 0.0008
-11 -10 13 -0.0287 -0.0675
-11 -10 14 0.0377 -0.0133
-11 -10 15 0.4568 -0.0493
-11 -10 16 -0.3286 -0.0474
-11 -9 1 0.9637 -0.1054
-11 -9 2 -0.4745 -0.0439
-11 -9 3 -0.4284 -0.0298
-11 -9 4 0.1489 0.0203
-11 -9 5 0.0564 0.0443
-11 -9 6 -0.2476 0.0669
-11 -9 7 0.5544 0.0700
-11 -9 8 0.4767 0.0470
-11 -9 9 0.0977 0.0377
-11 -9 10 0.4444 -0.0103
-11 -9 11 0.7283 0.0019
-11 -9 12 -0.6420 -0.0513
-11 -9 13 0.9197 -0.0041
-11 -9 14 -0.3601 -0.0485
-11 -9 15 -0.0419 -0.0097
-11 -9 16 0.2000 -0.0482
-11 -9 17 -0.3426 0.0270
-11 -8 1 -0.5669 -0.1545
-11 -8 2 0.1982 -0.1309
-11 -8 3 0.2264 -0.1190
-11 -8 4 -0.3702 -0.0656
-11 -8 5 0.0037 -0.0333
-11 -8 6 0.1667 0.0090
-11 -8 7 -0.1063 0.0462
-11 -8 8 -0.2074 0.0622
-11 -8 9 0.4708 0.0616
-11 -8 10 -0.2545 0.0478
-11 -8 11 -0.1650 0.0247
-11 -8 12 0.6519 -0.0073
-11 -8 13 -0.6421 -0.0207
-11 -8 14 0.5886 -0.0288
-11 -8 15 0.0427 -0.0409
-11 -8 16 0.0854 -0.0091
-11 -8 17 0.3981 -0.0585
-11 -8 18 0.0362 0.0187
-11 -8 19 0.2306 -0.0650
-11 -7 1 0.3825 -0.1452
-11 -7 2 -0.1021 -0.1463
-11 -7 3 -0.3240 -0.1272
-11 -7 4 0.1818 -0.1111
-11 -7 5 -0.2396 -0.0648
-11 -7 6 0.0445 -0.0411
-11 -7 7 -0.0185 -0.0144
-11 -7 8 0.2845 0.0174
-11 -7 9 -0.4428 0.0222
-11 -7 10 0.2428 0.0435
-11 -7 11 -0.2688 0.0268
-11 -7 12 -0.3750 0.0440
-11 -7 13 0.1734 0.0052
-11 -7 14 -0.4363 0.0203
-11 -7 15 0.1445 -0.0019
-11 -7 16 -0.0571 0.0138
-11 -7 17 -0.1036 -0.0053
-11 -7 18 0.3560 0.0305
-11 -7 19 -0.2703 -0.0295
-11 -7 20 0.3788 0.0185
-11 -6 1 0.5651 -0.0695
-11 -6 2 0.2897 -0.1159
-11 -6 3 0.6973 -0.1098
-11 -6 4 0.0629 -0.0969
-11 -6 5 0.4239 -0.0979
-11 -6 6 0.0314 -0.0442
-11 -6 7 0.1288 -0.0389
-11 -6 8 -0.1044 -0.0073
-11 -6 9 0.1069 -0.0020
-11 -6 10 -0.1181 0.0202
-11 -6 11 0.0370 0.0111
-11 -6 12 0.2663 0.0216
-11 -6 13 -0.0274 0.0184
-11 -6 14 0.6587 0.0030
-11 -6 15 -0.0443 -0.0058
-11 -6 16 0.5274 -0.0279
-11 -6 17 0.2248 -0.0093
-11 -6 18 -0.3078 -0.0627
-11 -6 19 0.5466 0.0212
-11 -6 20 -0.5011 -0.0363
-11 -6 21 -0.0096 0.0014
-11 -5 1 0.0524 0.0302
-11 -5 2 0.6993 0.0013
-11 -5 3 0.1504 -0.0348
-11 -5 4 0.5546 -0.0620
-11 -5 5 0.3857 -0.0532
-11 -5 6 0.2878 -0.0683
-11 -5 7 0.1611 -0.0411
-11 -5 8 0.0889 -0.0314
-11 -5 9 -0.1456 -0.0036
-11 -5 10 -0.0312 -0.0082
-11 -5 11 0.0182 0.0257
-11 -5 12 -0.0065 0.0171
-11 -5 13 0.5649 0.0319
-11 -5 14 0.0295 0.0342
-11 -5 15 1.0424 0.0411
-11 -5 16 0.2343 0.0130
-11 -5 17 0.6537 -0.0043
-11 -5 18 0.8821 -0.0128
-11 -5 19 -0.1019 -0.0844
-11 -5 20 0.7200 -0.0573
-11 -5 21 0.2990 -0.0560
-11 -5 22 -0.3205 -0.1066
-11 -4 1 0.5595 0.1299
-11 -4 2 -0.0289 0.1000
-11 -4 3 0.4265 0.0593
-11 -4 4 0.3223 0.0197
-11 -4 5 -0.0228 -0.0057
-11 -4 6 0.2965 -0.0375
-11 -4 7 -0.0558 -0.0302
-11 -4 8 -0.2631 -0.0403
-11 -4 9 0.0594 -0.0261
-11 -4 10 -0.4012 -0.0115
-11 -4 11 -0.0390 -0.0064
-11 -4 12 0.1193 -0.0102
-11 -4 13 -0.2873 0.0077
-11 -4 14 0.6971 -0.0105
-11 -4 15 -0.4836 0.0005
-11 -4 16 0.6633 0.0181
-11 -4 17 -0.0085 0.0236
-11 -4 18 -0.0413 0.0126
-11 -4 19 0.7459 0.0556
-11 -4 20 -0.1352 -0.0063
-11 -4 21 0.3543 -0.0076
-11 -4 22 0.5559 0.0183
-11 -3 1 -0.6260 0.1388
-11 -3 2 0.3845 0.1360
-11 -3 3 -0.2044 0.1181
-11 -3 4 -0.0212 0.0862
-11 -3 5 0.2322 0.0521
-11 -3 6 -0.2904 0.0374
-11 -3 7 0.0242 0.0009
-11 -3 8 -0.0886 -0.0037
-11 -3 9 -0.2821 -0.0096
-11 -3 10 -0.0466 -0.0169
-11 -3 11 0.0993 -0.0142
-11 -3 12 -0.3438 0.0012
-11 -3 13 0.8300 -0.0235
-11 -3 14 -0.6251 -0.0077
-11 -3 15 1.0606 -0.0262
-11 -3 16 -0.5644 -0.0400
-11 -3 17 0.3258 -0.0294
-11 -3 18 -0.0592 -0.0135
-11 -3 19 -0.6199 -0.0085
-11 -3 20 0.2371 0.0421
-11 -3 21 -0.4832 0.0626
-11 -3 22 -0.0285 0.0293
-11 -3 23 0.1854 0.1015
-11 -2 1 0.2366 0.0927
-11 -2 2 -0.7703 0.0931
-11 -2 3 0.0601 0.0803
-11 -2 4 -0.3534 0.0891
-11 -2 5 -0.3085 0.0608
-11 -2 6 -0.1925 0.0492
-11 -2 7 -0.5114 0.0419
-11 -2 8 -0.2041 0.0323
-11 -2 9 -0.4755 0.0154
-11 -2 10 0.0167 0.0231
-11 -2 11 -0.5527 0.0042
-11 -2 12 0.4591 -0.0019
-11 -2 13 -0.7104 -0.0031
-11 -2 14 0.8282 -0.0119
-11 -2 15 -0.6087 -0.0230
-11 -2 16 0.8315 -0.0118
-11 -2 17 -0.1888 -0.0372
-11 -2 18 0.2648 -0.0147
-11 -2 19 0.0429 -0.0191
-11 -2 20 -0.4594 0.0116
-11 -2 21 -0.2352 0.0328
-11 -2 22 -0.6049 0.0695
-11 -2 23 -0.4667 0.0685
-11 -1 1 -0.7332 0.0173
-11 -1 2 -0.3542 0.0373
-11 -1 3 -0.5736 0.0543
-11 -1 4 -0.3439 0.0485
-11 -1 5 -0.4886 0.0539
-11 -1 6 -0.4387 0.0513
-11 -1 7 -0.4191 0.0346
-11 -1 8 -0.6680 0.0258
-11 -1 9 -0.2956 0.0290
-11 -1 10 -0.7369 0.0105
-11 -1 11 -0.0930 0.0227
-11 -1 12 -0.5836 0.0186
-11 -1 13 0.0578 0.0130
-11 -1 14 -0.4756 0.0078
-11 -1 15 0.1166 -0.0017
-11 -1 16 -0.4530 -0.0050
-11 -1 17 0.0832 -0.0123
-11 -1 18 -0.3948 0.0063
-11 -1 19 -0.0031 0.0009
-11 -1 20 -0.4112 0.0427
-11 -1 21 -0.2133 0.0073
-11 -1 22 -0.4358 0.0916
-11 0 1 -0.1576 -0.0478
-11 0 2 -0.0177 -0.0337
-11 0 3 -0.3960 -0.0108
-11 0 4 -0.1660 -0.0026
-11 0 5 -0.3983 0.0222
-11 0 6 -0.3853 0.0202
-11 0 7 -0.2047 0.0238
-11 0 8 -0.5027 0.0254
-11 0 9 -0.3153 0.0009
-11 0 10 -0.3938 0.0051
-11 0 11 -0.5313 0.0031
-11 0 12 -0.1753 -0.0049
-11 0 13 -0.2069 0.0192
-11 0 14 0.0591 0.0117
-11 0 15 0.3140 0.0228
-11 0 16 0.1262 -0.0018
-11 0 17 0.3103 0.0263
-11 0 18 -0.1051 -0.0199
-11 0 19 -0.2757 0.0352
-11 0 20 -0.2875 0.0075
-11 0 21 -0.6688 0.0679
-11 0 22 -0.3895 0.0201
-11 1 1 -0.2518 -0.0786
-11 1 2 -0.3677 -0.0706
-11 1 3 0.0779 -0.0599
-11 1 4 -0.8460 -0.0272
-11 1 5 -0.1171 -0.0228
-11 1 6 -0.4919 -0.0087
-11 1 7 -0.9637 -0.0017
-11 1 8 0.2039 -0.0157
-11 1 9 -1.1081 -0.0110
-11 1 10 -0.0645 -0.0147
-11 1 11 -0.3828 -0.0274
-11 1 12 -0.5125 -0.0012
-11 1 13 -0.0452 -0.0081
-11 1 14 0.0536 0.0075
-11 1 15 -0.1443 0.0270
-11 1 16 0.9422 0.0287
-11 1 17 -0.1877 0.0248
-11 1 18 1.0108 0.0343
-11 1 19 -0.1498 0.0281
-11 1 20 0.2018 -0.0117
-11 1 21 -0.0794 0.0565
-11 1 22 -0.2893 -0.0349
-11 2 1 0.4937 -0.0556
-11 2 2 0.5734 -0.0666
-11 2 3 -0.5270 -0.0554
-11 2 4 0.8271 -0.0534
-11 2 5 -0.7563 -0.0324
-11 2 6 -0.1937 -0.0212
-11 2 7 0.2185 -0.0203
-11 2 8 -1.6810 -0.0287
-11 2 9 0.5184 -0.0325
-11 2 10 -1.3834 -0.0448
-11 2 11 -0.2540 -0.0407
-11 2 12 -0.2186 -0.0306
-11 2 13 -0.1740 -0.0191
-11 2 14 -0.1058 0.0065
-11 2 15 0.7260 0.0127
-11 2 16 -0.5325 0.0400
-11 2 17 1.0330 0.0429
-11 2 18 -0.5773 0.0680
-11 2 19 0.5318 0.0279
-11 2 20 -0.2300 0.1072
-11 2 21 -0.1426 -0.0456
-11 3 1 0.6074 -0.0176
-11 3 2 0.1633 -0.0119
-11 3 3 1.2390 -0.0284
-11 3 4 -0.4139 -0.0222
-11 3 5 1.0219 -0.0118
-11 3 6 -0.0529 -0.0163
-11 3 7 -0.2944 -0.0110
-11 3 8 0.7142 -0.0007
-11 3 9 -1.2071 -0.0260
-11 3 10 0.3253 -0.0338
-11 3 11 -0.7084 -0.0270
-11 3 12 -0.1719 -0.0597
-11 3 13 -0.1118 -0.0411
-11 3 14 0.4634 -0.0145
-11 3 15 -0.0434 -0.0375
-11 3 16 0.9500 0.0303
-11 3 17 -0.0709 0.0120
-11 3 18 0.5610 0.0347
-11 3 19 -0.0625 0.0653
-11 3 20 0.0070 0.0111
-11 4 1 0.2243 0.0193
-11 4 2 0.3822 -0.0029
-11 4 3 0.1183 0.0038
-11 4 4 0.9196 0.0076
-11 4 5 0.0855 -0.0059
-11 4 6 0.6327 0.0179
-11 4 7 -0.0061 0.0155
-11 4 8 -0.1130 -0.0060
-11 4 9 -0.0834 0.0302
-11 4 10 -0.4834 0.0090
-11 4 11 -0.2278 -0.0073
-11 4 12 -0.3879 0.0201
-11 4 13 -0.0311 -0.0009
-11 4 14 -0.2560 -0.0456
-11 4 15 0.2661 0.0465
-11 4 16 0.0102 -0.0637
-11 4 17 0.2100 0.0377
-11 4 18 0.1464 -0.0012
-11 4 19 0.0707 0.0092
-11 5 1 -0.5983 0.0610
-11 5 2 -0.1327 0.0514
-11 5 3 0.0054 0.0226
-11 5 4 0.1975 0.0099
-11 5 5 0.0168 0.0140
-11 5 6 0.3755 -0.0013
-11 5 7 0.1887 0.0038
-11 5 8 -0.1488 0.0302
-11 5 9 0.1256 -0.0071
-11 5 10 -0.3251 0.0221
-11 5 11 -0.1162 0.0365
-11 5 12 0.0123 -0.0039
-11 5 13 -0.2203 0.0347
-11 5 14 0.2549 0.0555
-11 5 15 -0.1871 -0.0406
-11 5 16 -0.0048 0.0963
-11 5 17 -0.1364 -0.0444
-11 6 1 -0.2762 0.0682
-11 6 2 0.1350 0.0630
-11 6 3 -0.2537 0.0756
-11 6 4 -0.3432 0.0503
-11 6 5 0.6248 0.0343
-11 6 6 -0.9370 0.0241
-11 6 7 0.3772 -0.0070
-11 6 8 -0.4847 0.0017
-11 6 9 -0.3177 -0.0114
-11 6 10 -0.1563 0.0136
-11 6 11 -0.3143 -0.0298
-11 6 12 -0.1254 0.0500
-11 6 13 0.0973 -0.0149
-11 6 14 -0.1504 0.0094
-11 6 15 0.3010 0.0770
-11 7 1 -0.2420 -0.0162
-11 7 2 -1.1208 -0.0023
-11 7 3 0.0352 0.0034
-11 7 4 -0.1363 0.0262
-11 7 5 -0.7565 0.0340
-11 7 6 0.6949 0.0255
-11 7 7 -0.7028 0.0540
-11 7 8 0.1165 -0.0144
-11 7 9 -0.0862 0.0465
-11 7 10 -0.2888 -0.0371
-11 7 11 0.1749 0.0413
-11 7 12 -0.2666 -0.0369
-11 8 1 -0.4901 0.0085
-11 8 2 0.4712 0.0115
-11 8 3 -0.9000 -0.0181
-11 8 4 -0.0293 -0.0159
-11 8 5 -0.4046 -0.0242
-11 8 6 -0.3723 -0.0155
-11 8 7 -0.3401 -0.0248
-11 8 8 0.1397 0.0239
-11 9 1 0.3029 0.0127
-10 -14 1 0.4762 0.0467
-10 -14 2 0.8057 0.0735
-10 -14 3 0.1408 -0.0628
-10 -14 4 1.3165 0.0493
-10 -13 1 0.0849 0.0828
-10 -13 2 0.6414 0.0319
-10 -13 3 0.8689 0.0997
-10 -13 4 -0.1052 -0.0125
-10 -13 5 1.3430 0.0374
-10 -13 6 -0.3208 0.0136
-10 -13 7 0.8968 -0.0418
-10 -13 8 -0.1848 0.0145
-10 -13 9 0.2835 -0.0224
-10 -13 10 -0.1834 -0.0350
-10 -12 1 1.1736 0.0525
-10 -12 2 -0.0392 0.0591
-10 -12 3 0.7557 0.0485
-10 -12 4 0.7438 0.0464
-10 -12 5 0.2843 0.0454
-10 -12 6 0.7525 0.0008
-10 -12 7 0.3118 0.0399
-10 -12 8 0.2493 -0.0141
-10 -12 9 0.5070 -0.0160
-10 -12 10 -0.1476 0.0138
-10 -12 11 0.4558 -0.0501
-10 -12 12 0.0859 0.0002
-10 -12 13 0.2545 0.0047
-10 -11 1 -1.3194 -0.0048
-10 -11 2 0.2848 0.0181
-10 -11 3 -0.3960 0.0333
-10 -11 4 -0.0593 0.0569
-10 -11 5 -0.1153 0.0412
-10 -11 6 -0.0797 0.0389
-10 -11 7 0.0928 0.0205
-10 -11 8 -0.0201 -0.0082
-10 -11 9 0.0470 0.0037
-10 -11 10 0.5438 -0.0484
-10 -11 11 -0.0131 -0.0193
-10 -11 12 0.5686 -0.0291
-10 -11 13 0.7364 -0.0388
-10 -11 14 0.2007 -0.0004
-10 -11 15 1.1038 -0.0004
-10 -11 16 0.4414 -0.0040
-10 -10 1 0.6416 -0.1222
-10 -10 2 -0.3230 -0.0550
-10 -10 3 -0.0750 -0.0342
-10 -10 4 -0.0652 0.0126
-10 -10 5 0.1275 0.0292
-10 -10 6 -0.2170 0.0559
-10 -10 7 -0.4915 0.0389
-10 -10 8 0.1343 0.0401
-10 -10 9 -0.6714 0.0139
-10 -10 10 -0.4738 -0.0021
-10 -10 11 0.2570 -0.0035
-10 -10 12 -0.6065 -0.0396
-10 -10 13 0.1099 -0.0182
-10 -10 14 0.5291 -0.0230
-10 -10 15 -0.3605 -0.0475
-10 -10 16 0.9820 0.0062
-10 -10 17 0.0009 -0.0067
-10 -10 18 0.6489 -0.0421
-10 -9 1 -0.9817 -0.1409
-10 -9 2 -0.0322 -0.1373
-10 -9 3 -0.2203 -0.1124
-10 -9 4 0.3417 -0.0796
-10 -9 5 -0.5670 -0.0363
-10 -9 6 0.6393 -0.0008
-10 -9 7 0.2302 0.0190
-10 -9 8 -0.2711 0.0471
-10 -9 9 0.5573 0.0235
-10 -9 10 0.2042 0.0419
-10 -9 11 -0.7762 0.0015
-10 -9 12 0.8849 0.0254
-10 -9 13 -0.8020 -0.0042
-10 -9 14 0.0209 -0.0016
-10 -9 15 0.2958 0.0067
-10 -9 16 -0.5986 -0.0023
-10 -9 17 0.6240 -0.0363
-10 -9 18 -0.3094 0.0655
-10 -9 19 0.2872 -0.0872
-10 -9 20 0.2321 0.0912
-10 -8 1 0.6044 -0.0948
-10 -8 2 -0.4122 -0.1400
-10 -8 3 0.5894 -0.1262
-10 -8 4 -0.6307 -0.1204
-10 -8 5 1.1778 -0.1025
-10 -8 6 -0.5681 -0.0622
-10 -8 7 0.3051 -0.0247
-10 -8 8 0.5844 0.0036
-10 -8 9 -0.4153 0.0300
-10 -8 10 0.1367 0.0353
-10 -8 11 0.4658 0.0267
-10 -8 12 -0.9258 0.0178
-10 -8 13 0.6206 0.0026
-10 -8 14 -0.5332 -0.0022
-10 -8 15 -0.0092 -0.0078
-10 -8 16 0.2088 -0.0222
-10 -8 17 -0.2823 0.0145
-10 -8 18 0.4264 -0.0510
-10 -8 19 -0.0860 0.0267
-10 -8 20 -0.0498 -0.0201
-10 -8 21 0.4464 -0.0001
-10 -7 1 -0.6190 -0.0450
-10 -7 2 0.2899 -0.0679
-10 -7 3 -0.6234 -0.0855
-10 -7 4 0.7570 -0.1097
-10 -7 5 -0.6839 -0.0897
-10 -7 6 0.8425 -0.0912
-10 -7 7 0.2961 -0.0559
-10 -7 8 -0.0345 -0.0397
-10 -7 9 0.8165 0.0003
-10 -7 10 -0.1684 0.0085
-10 -7 11 -0.1077 0.0376
-10 -7 12 0.0405 0.0221
-10 -7 13 -0.6853 0.0346
-10 -7 14 -0.0777 0.0080
-10 -7 15 -0.6405 0.0173
-10 -7 16 -0.0847 0.0046
-10 -7 17 -0.1766 0.0087
-10 -7 18 -0.3817 -0.0003
-10 -7 19 0.2100 0.0131
-10 -7 20 -0.2112 -0.0427
-10 -7 21 -0.2816 0.0131
-10 -7 22 0.3037 -0.0605
-10 -6 1 0.2036 0.0551
-10 -6 2 0.0910 0.0324
-10 -6 3 0.3725 -0.0237
-10 -6 4 -0.3211 -0.0386
-10 -6 5 0.3558 -0.0513
-10 -6 6 -0.4132 -0.0577
-10 -6 7 0.0166 -0.0463
-10 -6 8 0.0489 -0.0391
-10 -6 9 -0.1046 -0.0250
-10 -6 10 0.1228 -0.0244
-10 -6 11 -0.0026 -0.0007
-10 -6 12 0.0793 -0.0064
-10 -6 13 -0.0779 0.0041
-10 -6 14 -0.0774 0.0029
-10 -6 15 0.2376 -0.0005
-10 -6 16 -0.3980 -0.0033
-10 -6 17 0.0739 0.0047
-10 -6 18 0.0335 0.0143
-10 -6 19 -0.6560 0.0166
-10 -6 20 0.0304 0.0392
-10 -6 21 -0.1990 0.0247
-10 -6 22 -0.6460 0.0066
-10 -6 23 0.2418 0.0225
-10 -5 1 0.1176 0.1567
-10 -5 2 -0.0836 0.1169
-10 -5 3 -0.0080 0.0889
-10 -5 4 0.1441 0.0552
-10 -5 5 -0.1447 0.0146
-10 -5 6 0.0131 0.0081
-10 -5 7 -0.3812 -0.0094
-10 -5 8 -0.3296 -0.0117
-10 -5 9 -0.6234 -0.0187
-10 -5 10 -0.6069 -0.0053
-10 -5 11 -0.3663 -0.0319
-10 -5 12 -0.7564 -0.0027
-10 -5 13 0.2252 -0.0194
-10 -5 14 -0.1941 0.0106
-10 -5 15 0.1801 -0.0030
-10 -5 16 0.6032 0.0320
-10 -5 17 0.1973 -0.0023
-10 -5 18 0.1199 0.0184
-10 -5 19 0.5622 -0.0090
-10 -5 20 -0.2880 0.0061
-10 -5 21 -0.0998 -0.0247
-10 -5 22 0.4501 0.0323
-10 -5 23 -0.5328 -0.0360
-10 -5 24 0.4444 0.0369
-10 -4 1 0.0107 0.1597
-10 -4 2 0.0146 0.1602
-10 -4 3 0.0337 0.1424
-10 -4 4 -0.2282 0.1222
-10 -4 5 -0.0362 0.0879
-10 -4 6 -0.1175 0.0627
-10 -4 7 -0.2509 0.0278
-10 -4 8 -0.1591 0.0188
-10 -4 9 -0.6774 -0.0021
-10 -4 10 -0.2625 -0.0082
-10 -4 11 -1.1323 -0.0155
-10 -4 12 -0.0872 -0.0237
-10 -4 13 -0.9291 -0.0303
-10 -4 14 -0.0133 -0.0327
-10 -4 15 -0.0248 -0.0101
-10 -4 16 -0.0282 -0.0123
-10 -4 17 0.2456 0.0273
-10 -4 18 0.4788 0.0386
-10 -4 19 -0.3019 0.0346
-10 -4 20 0.6203 0.0382
-10 -4 21 -0.1150 0.0309
-10 -4 22 -0.1569 -0.0220
-10 -4 23 0.3329 0.0283
-10 -4 24 -0.2577 -0.0454
-10 -3 1 0.0711 0.0729
-10 -3 2 -0.1310 0.1001
-10 -3 3 -0.2187 0.1146
-10 -3 4 0.0971 0.1123
-10 -3 5 -0.1944 0.1067
-10 -3 6 0.0126 0.0829
-10 -3 7 0.1008 0.0592
-10 -3 8 -0.2232 0.0354
-10 -3 9 0.2737 0.0147
-10 -3 10 -0.4324 -0.0048
-10 -3 11 0.2278 0.0027
-10 -3 12 -0.2446 -0.0197
-10 -3 13 -0.0210 -0.0016
-10 -3 14 0.3619 -0.0167
-10 -3 15 -0.1041 -0.0276
-10 -3 16 0.5159 -0.0215
-10 -3 17 0.3668 -0.0374
-10 -3 18 -0.0868 -0.0299
-10 -3 19 0.9401 -0.0093
-10 -3 20 -0.4476 -0.0032
-10 -3 21 0.8277 0.0013
-10 -3 22 -0.0483 0.0391
-10 -3 23 0.2761 -0.0218
-10 -3 24 0.1872 0.0376
-10 -3 25 0.0286 -0.0350
-10 -2 1 -0.4338 -0.0131
-10 -2 2 -0.1465 0.0028
-10 -2 3 -0.1844 0.0318
-10 -2 4 -0.1850 0.0320
-10 -2 5 0.0972 0.0446
-10 -2 6 -0.0940 0.0385
-10 -2 7 0.0995 0.0405
-10 -2 8 0.0112 0.0255
-10 -2 9 -0.0750 0.0264
-10 -2 10 0.0443 0.0164
-10 -2 11 -0.0220 0.0046
-10 -2 12 -0.1982 0.0106
-10 -2 13 0.4942 0.0060
-10 -2 14 -0.4617 0.0045
-10 -2 15 0.7990 0.0210
-10 -2 16 -0.0100 -0.0093
-10 -2 17 0.4017 0.0069
-10 -2 18 0.7429 -0.0408
-10 -2 19 -0.1053 -0.0271
-10 -2 20 0.9126 -0.0556
-10 -2 21 -0.3490 -0.0276
-10 -2 22 0.5784 -0.0236
-10 -2 23 -0.2630 0.0088
-10 -2 24 0.2123 0.0086
-10 -2 25 0.0862 0.0257
-10 -1 1 -0.4992 -0.0587
-10 -1 2 -0.2779 -0.0383
-10 -1 3 -0.2077 -0.0336
-10 -1 4 -0.2190 -0.0074
-10 -1 5 0.1234 -0.0061
-10 -1 6 0.1335 -0.0107
-10 -1 7 0.1907 -0.0029
-10 -1 8 0.2181 -0.0099
-10 -1 9 0.1976 -0.0084
-10 -1 10 -0.0216 0.0040
-10 -1 11 0.0701 0.0064
-10 -1 12 -0.0334 0.0238
-10 -1 13 -0.4220 0.0194
-10 -1 14 0.2126 0.0334
-10 -1 15 -0.6637 0.0235
-10 -1 16 0.1247 0.0206
-10 -1 17 -0.1455 0.0108
-10 -1 18 0.0115 0.0009
-10 -1 19 0.3241 -0.0179
-10 -1 20 0.1161 -0.0307
-10 -1 21 0.3944 -0.0101
-10 -1 22 -0.1854 -0.0550
-10 -1 23 0.2484 0.0397
-10 -1 24 -0.4460 -0.0215
-10 -1 25 -0.0233 0.0639
-10 0 1 0.0967 -0.0902
-10 0 2 -0.3452 -0.0822
-10 0 3 -0.1616 -0.0632
-10 0 4 0.0826 -0.0561
-10 0 5 -0.2567 -0.0420
-10 0 6 0.3238 -0.0182
-10 0 7 -0.1363 -0.0275
-10 0 8 0.4346 -0.0132
-10 0 9 -0.1414 -0.0175
-10 0 10 0.3906 -0.0236
-10 0 11 -0.1399 -0.0119
-10 0 12 0.1082 -0.0108
-10 0 13 0.0710 0.0114
-10 0 14 -0.1527 0.0200
-10 0 15 0.1452 0.0183
-10 0 16 -0.0050 0.0389
-10 0 17 -0.1087 -0.0091
-10 0 18 0.0581 0.0188
-10 0 19 -0.0526 -0.0234
-10 0 20 -0.3398 0.0082
-10 0 21 0.0400 -0.0194
-10 0 22 -0.3482 0.0498
-10 0 23 -0.2552 -0.0061
-10 0 24 -0.0872 0.0836
-10 1 1 -0.4948 -0.0594
-10 1 2 -0.4042 -0.0622
-10 1 3 -0.3749 -0.0640
-10 1 4 -0.0848 -0.0575
-10 1 5 0.0014 -0.0464
-10 1 6 -0.3278 -0.0412
-10 1 7 0.4773 -0.0224
-10 1 8 -0.6295 -0.0207
-10 1 9 0.4647 -0.0137
-10 1 10 -0.4253 -0.0172
-10 1 11 -0.1115 -0.0177
-10 1 12 -0.1010 -0.0218
-10 1 13 -0.3361 -0.0222
-10 1 14 -0.0607 -0.0034
-10 1 15 0.3437 -0.0048
-10 1 16 -0.1397 0.0089
-10 1 17 1.0909 0.0148
-10 1 18 0.0996 0.0019
-10 1 19 0.5096 -0.0063
-10 1 20 0.5536 0.0113
-10 1 21 -0.6426 -0.0216
-10 1 22 0.3012 0.0489
-10 1 23 -0.7204 0.0136
-10 1 24 -0.0983 0.0846
-10 2 1 -0.9277 0.0028
-10 2 2 -0.4991 -0.0161
-10 2 3 -0.0224 -0.0350
-10 2 4 -0.6446 -0.0244
-10 2 5 0.2580 -0.0341
-10 2 6 0.1088 -0.0193
-10 2 7 -0.4555 -0.0139
-10 2 8 0.7170 -0.0064
-10 2 9 -0.6723 -0.0113
-10 2 10 0.1931 -0.0045
-10 2 11 -0.1557 -0.0214
-10 2 12 -0.3817 -0.0175
-10 2 13 -0.0419 -0.0203
-10 2 14 0.0501 -0.0379
-10 2 15 -0.3987 -0.0024
-10 2 16 0.9894 -0.0358
-10 2 17 -0.3821 0.0192
-10 2 18 1.0659 -0.0106
-10 2 19 0.4397 0.0521
-10 2 20 -0.1355 -0.0030
-10 2 21 0.9521 0.0906
-10 2 22 -0.8368 -0.0160
-10 2 23 0.2511 0.1114
-10 3 1 -0.2748 0.0288
-10 3 2 -0.5168 0.0245
-10 3 3 -0.6172 0.0253
-10 3 4 0.3576 -0.0074
-10 3 5 -0.5584 0.0058
-10 3 6 0.3964 0.0044
-10 3 7 0.3486 0.0060
-10 3 8 0.0063 0.0162
-10 3 9 0.5304 0.0215
-10 3 10 0.0736 0.0044
-10 3 11 -0.0017 0.0052
-10 3 12 0.1133 -0.0173
-10 3 13 0.0880 -0.0263
-10 3 14 0.0412 -0.0297
-10 3 15 0.7177 -0.0475
-10 3 16 0.1317 -0.0205
-10 3 17 1.0335 -0.0457
-10 3 18 0.3791 0.0073
-10 3 19 0.3880 -0.0112
-10 3 20 0.8505 0.0499
-10 3 21 -0.5126 0.0346
-10 3 22 0.6425 0.0856
-10 3 23 -0.2739 0.0416
-10 4 1 -0.7346 0.0558
-10 4 2 0.1165 0.0353
-10 4 3 -0.3909 0.0229
-10 4 4 -0.4274 0.0210
-10 4 5 0.2705 0.0130
-10 4 6 -0.5484 0.0021
-10 4 7 0.4695 0.0208
-10 4 8 -0.2293 0.0263
-10 4 9 0.5873 0.0229
-10 4 10 -0.2077 0.0491
-10 4 11 0.4139 0.0323
-10 4 12 -0.0572 0.0242
-10 4 13 -0.1067 0.0140
-10 4 14 0.2337 -0.0094
-10 4 15 0.0146 -0.0266
-10 4 16 0.3332 -0.0270
-10 4 17 0.4222 -0.0338
-10 4 18 0.4058 -0.0233
-10 4 19 0.5087 -0.0048
-10 4 20 0.0959 0.0121
-10 4 21 0.6095 0.0185
-10 5 1 0.5370 0.0560
-10 5 2 -0.4596 0.0512
-10 5 3 0.1304 0.0297
-10 5 4 -0.3292 0.0157
-10 5 5 -0.2417 -0.0062
-10 5 6 0.1038 0.0006
-10 5 7 -0.2611 -0.0063
-10 5 8 0.5055 -0.0104
-10 5 9 -0.2517 0.0280
-10 5 10 0.8780 0.0049
-10 5 11 -0.1082 0.0281
-10 5 12 0.5847 0.0421
-10 5 13 0.5531 0.0110
-10 5 14 -0.0407 0.0209
-10 5 15 0.6290 0.0180
-10 5 16 -0.0259 -0.0415
-10 5 17 0.0447 0.0229
-10 5 18 -0.0384 -0.0514
-10 5 19 -0.1298 0.0110
-10 5 20 -0.1614 -0.0047
-10 6 1 0.3986 0.0306
-10 6 2 0.0038 0.0461
-10 6 3 0.1767 0.0321
-10 6 4 0.0445 0.0217
-10 6 5 -0.4251 0.0040
-10 6 6 0.1286 -0.0164
-10 6 7 -0.5997 -0.0287
-10 6 8 0.0571 -0.0196
-10 6 9 -0.1173 -0.0350
-10 6 10 -0.4094 -0.0091
-10 6 11 0.6813 0.0027
-10 6 12 -0.2155 -0.0166
-10 6 13 0.5232 0.0206
-10 6 14 1.0348 0.0082
-10 6 15 0.1108 -0.0368
-10 6 16 1.2212 0.0630
-10 6 17 0.4181 -0.0982
-10 6 18 0.3837 0.0692
-10 7 1 -0.8405 -0.0104
-10 7 2 0.6242 -0.0180
-10 7 3 -0.8469 0.0046
-10 7 4 0.3521 0.0037
-10 7 5 0.0967 0.0124
-10 7 6 -0.0764 0.0030
-10 7 7 0.5104 -0.0009
-10 7 8 -0.1904 -0.0078
-10 7 9 0.1536 -0.0228
-10 7 10 0.3507 -0.0010
-10 7 11 -0.7577 -0.0354
-10 7 12 0.9229 0.0142
-10 7 13 -0.4769 -0.0180
-10 7 14 0.1759 -0.0144
-10 7 15 0.7149 0.0369
-10 7 16 -0.2360 -0.0806
-10 8 1 0.8294 -0.0254
-10 8 2 -1.2679 -0.0216
-10 8 3 1.0893 -0.0189
-10 8 4 -1.2765 -0.0183
-10 8 5 0.5219 -0.0227
-10 8 6 -0.6821 -0.0081
-10 8 7 0.3867 -0.0195
-10 8 8 -0.2556 -0.0129
-10 8 9 0.2936 0.0105
-10 8 10 -0.2133 -0.0345
-10 8 11 0.7600 0.0354
-10 8 12 -0.6150 -0.0326
-10 8 13 1.0715 0.0280
-10 9 1 -0.7704 -0.0527
-10 9 2 1.3079 -0.0275
-10 9 3 -1.0093 -0.0071
-10 9 4 1.4387 0.0125
-10 9 5 -0.7078 0.0160
-10 9 6 0.8673 0.0041
-10 9 7 -0.7563 0.0244
-10 9 8 0.3644 0.0011
-10 9 9 -0.4543 -0.0079
-10 9 10 -0.1770 0.0302
-10 10 1 -0.2174 -0.0726
-10 10 2 -0.8382 -0.0346
-10 10 3 0.4548 -0.0503
-9 -14 1 0.1158 0.0656
-9 -14 2 -0.4491 0.0757
-9 -14 3 0.2627 0.0987
-9 -14 4 -0.9962 0.0096
-9 -14 5 0.4630 0.0495
-9 -14 6 -1.4041 -0.0031
-9 -14 7 0.2131 -0.0677
-9 -14 8 -1.2541 0.0133
-9 -13 1 0.1753 0.0482
-9 -13 2 0.3000 0.0749
-9 -13 3 0.1232 0.0430
-9 -13 4 0.8675 0.1057
-9 -13 5 -0.5137 0.0227
-9 -13 6 0.9783 0.0473
-9 -13 7 -0.8512 0.0430
-9 -13 8 0.2260 -0.0404
-9 -13 9 -0.6699 0.0155
-9 -13 10 -0.4525 -0.0253
-9 -13 11 -0.3332 -0.0296
-9 -13 12 -0.8019 0.0081
-9 -12 1 -0.0766 -0.0326
-9 -12 2 0.7610 0.0075
-9 -12 3 0.3552 0.0077
-9 -12 4 0.7081 0.0233
-9 -12 5 0.8184 0.0547
-9 -12 6 0.3488 0.0311
-9 -12 7 0.7603 0.0363
-9 -12 8 0.4207 0.0567
-9 -12 9 -0.1211 0.0098
-9 -12 10 0.7263 0.0143
-9 -12 11 -0.6419 0.0015
-9 -12 12 0.5455 -0.0196
-9 -12 13 -0.5315 -0.0362
-9 -12 14 0.1174 -0.0031
-9 -12 15 -0.2518 -0.0395
-9 -12 16 -0.3123 0.0129
-9 -11 1 0.4545 -0.1160
-9 -11 2 0.3866 -0.1050
-9 -11 3 0.1584 -0.0305
-9 -11 4 0.3423 -0.0259
-9 -11 5 0.2822 -0.0032
-9 -11 6 0.3916 0.0422
-9 -11 7 0.1197 0.0251
-9 -11 8 0.3343 0.0378
-9 -11 9 0.6447 0.0424
-9 -11 10 -0.2597 0.0194
-9 -11 11 1.0225 0.0143
-9 -11 12 -0.1893 -0.0160
-9 -11 13 0.5495 -0.0090
-9 -11 14 0.1898 -0.0491
-9 -11 15 0.1369 -0.0308
-9 -11 16 0.2432 -0.0481
-9 -11 17 -0.0466 -0.0214
-9 -11 18 -0.0135 -0.0784
-9 -10 1 0.6386 -0.1699
-9 -10 2 -0.2838 -0.1558
-9 -10 3 1.1500 -0.1427
-9 -10 4 0.1026 -0.0890
-9 -10 5 0.4320 -0.0373
-9 -10 6 0.1076 -0.0129
-9 -10 7 0.3728 0.0354
-9 -10 8 -0.3280 0.0499
-9 -10 9 -0.0625 0.0435
-9 -10 10 0.2857 0.0522
-9 -10 11 -0.6373 0.0205
-9 -10 12 0.4554 0.0138
-9 -10 13 -0.3182 -0.0129
-9 -10 14 -0.0434 -0.0292
-9 -10 15 0.0597 -0.0233
-9 -10 16 -0.3589 -0.0457
-9 -10 17 0.3015 -0.0515
-9 -10 18 -0.2748 0.0094
-9 -10 19 0.0254 -0.1370
-9 -10 20 0.3854 0.0869
-9 -9 1 -0.2811 -0.0976
-9 -9 2 0.2720 -0.1380
-9 -9 3 -0.3951 -0.1387
-9 -9 4 -0.1941 -0.1333
-9 -9 5 0.4776 -0.1059
-9 -9 6 -0.1404 -0.0697
-9 -9 7 0.0946 -0.0160
-9 -9 8 0.4624 0.0011
-9 -9 9 0.0986 0.0434
-9 -9 10 -0.1619 0.0399
-9 -9 11 0.7267 0.0487
-9 -9 12 -0.5805 0.0362
-9 -9 13 0.4358 0.0270
-9 -9 14 -0.3195 0.0204
-9 -9 15 -0.2299 -0.0002
-9 -9 16 0.1123 -0.0035
-9 -9 17 -0.7473 0.0065
-9 -9 18 0.4361 -0.0550
-9 -9 19 -0.1858 0.0476
-9 -9 20 -0.2114 -0.1094
-9 -9 21 0.8904 0.0558
-9 -9 22 -0.4618 -0.0915
-9 -8 1 -0.2999 -0.0042
-9 -8 2 0.2686 -0.0138
-9 -8 3 -0.6001 -0.0499
-9 -8 4 0.8121 -0.0828
-9 -8 5 -0.9503 -0.0796
-9 -8 6 0.4079 -0.0758
-9 -8 7 0.0272 -0.0644
-9 -8 8 -0.4506 -0.0279
-9 -8 9 0.2736 -0.0073
-9 -8 10 0.0375 0.0043
-9 -8 11 -0.4359 0.0205
-9 -8 12 0.3326 0.0183
-9 -8 13 -0.5933 0.0173
-9 -8 14 0.0378 0.0180
-9 -8 15 -0.4338 0.0161
-9 -8 16 -0.3337 0.0192
-9 -8 17 0.2276 0.0054
-9 -8 18 -0.5627 0.0179
-9 -8 19 0.3322 0.0008
-9 -8 20 0.4033 0.0113
-9 -8 21 -0.3681 0.0079
-9 -8 22 0.7479 0.0063
-9 -8 23 0.1797 0.0227
-9 -7 1 0.1706 0.0986
-9 -7 2 -0.6323 0.0683
-9 -7 3 0.6212 0.0234
-9 -7 4 -0.8674 0.0189
-9 -7 5 0.8386 -0.0304
-9 -7 6 0.0841 -0.0329
-9 -7 7 0.0371 -0.0414
-9 -7 8 1.0946 -0.0339
-9 -7 9 -0.0798 -0.0269
-9 -7 10 0.5328 0.0004
-9 -7 11 0.1622 0.0021
-9 -7 12 -0.2231 0.0136
-9 -7 13 -0.2747 0.0117
-9 -7 14 -0.7351 0.0158
-9 -7 15 -0.3449 0.0023
-9 -7 16 -0.7775 0.0163
-9 -7 17 -0.4469 0.0023
-9 -7 18 0.0621 0.0164
-9 -7 19 -0.3524 -0.0229
-9 -7 20 -0.0520 0.0229
-9 -7 21 0.3441 -0.0475
-9 -7 22 -0.3705 0.0096
-9 -7 23 -0.2113 -0.0163
-9 -7 24 0.3918 0.0031
-9 -6 1 0.1245 0.1452
-9 -6 2 0.3857 0.1173
-9 -6 3 -0.1217 0.1044
-9 -6 4 0.6030 0.0621
-9 -6 5 -0.1757 0.0393
-9 -6 6 0.1678 0.0156
-9 -6 7 0.4548 -0.0023
-9 -6 8 0.0395 -0.0120
-9 -6 9 0.7001 -0.0149
-9 -6 10 0.5242 -0.0126
-9 -6 11 0.4955 -0.0132
-9 -6 12 0.2195 0.0009
-9 -6 13 0.2257 -0.0036
-9 -6 14 -0.2377 -0.0063
-9 -6 15 -0.5217 -0.0006
-9 -6 16 -0.0838 -0.0138
-9 -6 17 -0.5011 -0.0103
-9 -6 18 -0.2925 0.0038
-9 -6 19 0.1105 0.0041
-9 -6 20 -0.1391 0.0042
-9 -6 21 -0.3686 0.0199
-9 -6 22 0.0867 -0.0070
-9 -6 23 -0.5561 -0.0190
-9 -6 24 -0.6924 -0.0033
-9 -6 25 -0.1596 -0.0439
-9 -5 1 -0.4140 0.1210
-9 -5 2 0.0348 0.1352
-9 -5 3 0.3085 0.1259
-9 -5 4 0.3161 0.1008
-9 -5 5 0.4621 0.0865
-9 -5 6 0.2655 0.0592
-9 -5 7 0.2080 0.0387
-9 -5 8 -0.0673 0.0345
-9 -5 9 -0.0066 0.0205
-9 -5 10 -0.1888 0.0085
-9 -5 11 -0.3250 0.0148
-9 -5 12 0.1505 -0.0083
-9 -5 13 -0.6076 0.0044
-9 -5 14 0.1662 -0.0098
-9 -5 15 -0.1387 -0.0064
-9 -5 16 -0.2199 -0.0202
-9 -5 17 0.2463 -0.0127
-9 -5 18 0.0334 -0.0434
-9 -5 19 -0.0065 -0.0129
-9 -5 20 0.0933 -0.0312
-9 -5 21 0.1975 -0.0076
-9 -5 22 -0.5306 0.0032
-9 -5 23 0.2464 0.0099
-9 -5 24 -0.4587 -0.0033
-9 -5 25 -0.3598 0.0122
-9 -5 26 -0.1270 -0.0193
-9 -4 1 0.0423 0.0390
-9 -4 2 -0.0225 0.0616
-9 -4 3 0.0008 0.0802
-9 -4 4 0.0647 0.0857
-9 -4 5 0.3063 0.0780
-9 -4 6 0.2077 0.0648
-9 -4 7 0.3134 0.0623
-9 -4 8 0.1502 0.0390
-9 -4 9 0.1202 0.0421
-9 -4 10 -0.6278 0.0359
-9 -4 11 -0.0648 0.0254
-9 -4 12 -1.3094 0.0197
-9 -4 13 -0.3504 0.0062
-9 -4 14 -1.0122 -0.0062
-9 -4 15 -0.5273 -0.0104
-9 -4 16 -0.2542 -0.0143
-9 -4 17 -0.3068 -0.0010
-9 -4 18 -0.0913 -0.0062
-9 -4 19 0.0538 0.0113
-9 -4 20 -0.2808 -0.0018
-9 -4 21 -0.1720 0.0116
-9 -4 22 -0.0237 -0.0027
-9 -4 23 -0.5843 0.0091
-9 -4 24 0.1371 0.0139
-9 -4 25 -0.3707 0.0006
-9 -4 26 -0.0766 0.0216
-9 -3 1 -0.0710 -0.0522
-9 -3 2 -0.0112 -0.0265
-9 -3 3 0.2125 -0.0110
-9 -3 4 0.0379 0.0151
-9 -3 5 0.0148 0.0274
-9 -3 6 0.1870 0.0298
-9 -3 7 0.0188 0.0318
-9 -3 8 0.2817 0.0259
-9 -3 9 -0.1127 0.0193
-9 -3 10 0.4594 0.0195
-9 -3 11 -0.5322 0.0140
-9 -3 12 0.0585 0.0271
-9 -3 13 -0.4013 0.0091
-9 -3 14 -0.6253 0.0185
-9 -3 15 -0.1258 -0.0066
-9 -3 16 -0.4965 -0.0072
-9 -3 17 -0.2688 -0.0293
-9 -3 18 0.0214 -0.0070
-9 -3 19 -0.5611 -0.0227
-9 -3 20 0.2599 0.0097
-9 -3 21 -0.6445 0.0098
-9 -3 22 0.1000 0.0161
-9 -3 23 -0.2229 0.0266
-9 -3 24 -0.2705 0.0106
-9 -3 25 0.1860 0.0324
-9 -3 26 -0.4166 0.0070
-9 -3 27 0.0784 0.0288
-9 -2 1 -0.0956 -0.0897
-9 -2 2 0.1823 -0.0826
-9 -2 3 -0.2360 -0.0623
-9 -2 4 0.2725 -0.0514
-9 -2 5 0.0558 -0.0348
-9 -2 6 0.1212 -0.0153
-9 -2 7 0.1140 -0.0126
-9 -2 8 0.0754 -0.0014
-9 -2 9 -0.0070 0.0023
-9 -2 10 -0.2104 -0.0025
-9 -2 11 -0.0047 0.0019
-9 -2 12 -0.1739 -0.0031
-9 -2 13 -0.4688 0.0043
-9 -2 14 0.3816 0.0075
-9 -2 15 -0.6763 0.0098
-9 -2 16 0.2009 0.0209
-9 -2 17 -0.1285 0.0006
-9 -2 18 -0.4515 0.0115
-9 -2 19 0.2474 -0.0206
-9 -2 20 -0.8707 -0.0033
-9 -2 21 0.4130 -0.0283
-9 -2 22 -0.9967 0.0002
-9 -2 23 0.2829 -0.0076
-9 -2 24 -0.4937 0.0097
-9 -2 25 -0.1652 0.0105
-9 -2 26 0.0436 0.0135
-9 -2 27 -0.2305 0.0052
-9 -1 1 0.4276 -0.0894
-9 -1 2 -0.4640 -0.0815
-9 -1 3 0.2887 -0.0752
-9 -1 4 -0.2147 -0.0576
-9 -1 5 0.0436 -0.0496
-9 -1 6 0.4365 -0.0356
-9 -1 7 0.1786 -0.0372
-9 -1 8 0.5494 -0.0240
-9 -1 9 0.3754 -0.0295
-9 -1 10 0.4040 -0.0170
-9 -1 11 -0.0032 -0.0069
-9 -1 12 0.1757 -0.0124
-9 -1 13 -0.0150 0.0086
-9 -1 14 -0.5135 0.0022
-9 -1 15 0.3669 0.0142
-9 -1 16 -0.5959 0.0154
-9 -1 17 0.1281 0.0304
-9 -1 18 0.0490 0.0082
-9 -1 19 -0.2262 0.0223
-9 -1 20 0.5431 -0.0167
-9 -1 21 -0.5759 -0.0227
-9 -1 22 0.7174 -0.0327
-9 -1 23 -0.8921 -0.0479
-9 -1 24 0.1682 -0.0110
-9 -1 25 -0.7745 -0.0243
-9 -1 26 -0.4252 0.0198
-9 -1 27 -0.6308 0.0101
-9 0 1 -0.0969 -0.0601
-9 0 2 0.5725 -0.0754
-9 0 3 -0.3817 -0.0738
-9 0 4 -0.0016 -0.0591
-9 0 5 0.0955 -0.0452
-9 0 6 -0.4817 -0.0340
-9 0 7 0.6814 -0.0153
-9 0 8 -0.1515 -0.0218
-9 0 9 0.6613 -0.0160
-9 0 10 0.3864 -0.0222
-9 0 11 0.6464 -0.0331
-9 0 12 0.2410 -0.0146
-9 0 13 0.4641 -0.0207
-9 0 14 0.2191 -0.0040
-9 0 15 -0.2523 0.0233
-9 0 16 0.2676 0.0110
-9 0 17 -0.3319 0.0427
-9 0 18 0.0393 0.0210
-9 0 19 0.1831 0.0311
-9 0 20 0.0581 -0.0065
-9 0 21 0.5818 0.0037
-9 0 22 -0.0244 -0.0465
-9 0 23 0.4980 -0.0304
-9 0 24 -0.1843 -0.0601
-9 0 25 -0.1333 -0.0266
-9 0 26 -0.3252 -0.0462
-9 1 1 0.1927 -0.0086
-9 1 2 -0.0340 -0.0232
-9 1 3 0.4146 -0.0265
-9 1 4 -0.1444 -0.0410
-9 1 5 0.0346 -0.0252
-9 1 6 0.4489 -0.0269
-9 1 7 -0.4511 -0.0100
-9 1 8 0.6401 -0.0042
-9 1 9 0.0294 0.0028
-9 1 10 0.0709 -0.0026
-9 1 11 0.5588 -0.0062
-9 1 12 0.0437 -0.0238
-9 1 13 0.2061 -0.0231
-9 1 14 0.3288 -0.0190
-9 1 15 -0.0050 -0.0165
-9 1 16 0.3304 0.0174
-9 1 17 0.1168 0.0147
-9 1 18 0.3687 0.0368
-9 1 19 0.4144 0.0119
-9 1 20 0.1479 0.0246
-9 1 21 0.6221 -0.0197
-9 1 22 -0.1658 -0.0199
-9 1 23 0.3165 -0.0143
-9 1 24 -0.5100 -0.0527
-9 1 25 0.0962 -0.0092
-9 1 26 -0.6576 -0.0207
-9 2 1 0.0926 0.0355
-9 2 2 0.0208 0.0229
-9 2 3 -0.2218 0.0069
-9 2 4 0.6233 -0.0029
-9 2 5 0.0604 -0.0110
-9 2 6 0.3210 -0.0016
-9 2 7 0.6500 -0.0072
-9 2 8 0.0613 0.0114
-9 2 9 0.2687 0.0106
-9 2 10 0.6511 0.0146
-9 2 11 -0.4644 0.0139
-9 2 12 0.6005 0.0017
-9 2 13 -0.1647 -0.0076
-9 2 14 -0.3152 -0.0172
-9 2 15 0.4141 -0.0220
-9 2 16 -0.5140 -0.0114
-9 2 17 0.5485 -0.0120
-9 2 18 0.2565 0.0147
-9 2 19 0.1653 0.0140
-9 2 20 1.0978 0.0083
-9 2 21 -0.4696 0.0115
-9 2 22 0.7963 0.0029
-9 2 23 -0.6491 -0.0533
-9 2 24 -0.0271 0.0332
-9 2 25 -0.7312 -0.0859
-9 2 26 -0.0147 0.0279
-9 3 1 -0.6738 0.0685
-9 3 2 -0.4707 0.0541
-9 3 3 0.0711 0.0274
-9 3 4 -0.2137 0.0287
-9 3 5 0.7698 -0.0004
-9 3 6 0.3353 -0.0053
-9 3 7 0.7741 0.0043
-9 3 8 0.4806 -0.0018
-9 3 9 0.8365 0.0149
-9 3 10 -0.2015 0.0238
-9 3 11 0.9123 0.0166
-9 3 12 -0.4942 0.0264
-9 3 13 0.2605 0.0094
-9 3 14 0.0761 0.0044
-9 3 15 -0.3264 -0.0083
-9 3 16 0.4706 -0.0211
-9 3 17 -0.0094 -0.0193
-9 3 18 0.2451 -0.0351
-9 3 19 0.7742 -0.0213
-9 3 20 -0.4295 -0.0106
-9 3 21 0.9074 -0.0233
-9 3 22 -0.6768 0.0019
-9 3 23 -0.1780 0.0163
-9 3 24 -0.4068 -0.0600
-9 3 25 -0.7288 0.0650
-9 4 1 -0.7454 0.0636
-9 4 2 -0.7066 0.0641
-9 4 3 -0.4137 0.0602
-9 4 4 0.0510 0.0263
-9 4 5 -0.3267 0.0160
-9 4 6 0.7133 0.0038
-9 4 7 -0.1575 -0.0199
-9 4 8 0.9829 -0.0033
-9 4 9 -0.3085 0.0005
-9 4 10 1.0124 0.0088
-9 4 11 -0.7234 0.0353
-9 4 12 0.4216 0.0344
-9 4 13 -0.6704 0.0350
-9 4 14 -0.3944 0.0418
-9 4 15 -0.2132 0.0153
-9 4 16 -0.3758 0.0118
-9 4 17 0.1533 -0.0075
-9 4 18 0.2308 -0.0187
-9 4 19 0.1032 -0.0339
-9 4 20 0.6582 -0.0361
-9 4 21 -0.3125 -0.0243
-9 4 22 0.3308 -0.0407
-9 4 23 -0.2077 -0.0155
-9 4 24 -0.4658 0.0118
-9 5 1 -0.3920 0.0527
-9 5 2 -0.2879 0.0530
-9 5 3 -0.3440 0.0542
-9 5 4 -0.3872 0.0407
-9 5 5 0.2418 0.0313
-9 5 6 -0.2911 -0.0062
-9 5 7 0.5017 -0.0067
-9 5 8 0.0072 -0.0256
-9 5 9 0.8320 -0.0304
-9 5 10 -0.2065 -0.0057
-9 5 11 1.0273 -0.0034
-9 5 12 -0.3815 0.0189
-9 5 13 0.1135 0.0513
-9 5 14 -0.1020 0.0251
-9 5 15 -0.9698 0.0612
-9 5 16 -0.1298 0.0303
-9 5 17 -1.0110 0.0100
-9 5 18 -0.3769 0.0164
-9 5 19 -0.5833 -0.0172
-9 5 20 -0.5161 -0.0271
-9 5 21 -0.1597 -0.0166
-9 5 22 -0.5698 -0.0307
-9 5 23 -0.0037 -0.0251
-9 6 1 0.1002 -0.0191
-9 6 2 0.3157 0.0005
-9 6 3 -0.1357 0.0170
-9 6 4 0.0510 0.0232
-9 6 5 -0.3626 0.0113
-9 6 6 -0.4170 0.0052
-9 6 7 0.1934 -0.0136
-9 6 8 -0.6669 -0.0383
-9 6 9 0.3991 -0.0269
-9 6 10 0.3739 -0.0470
-9 6 11 -0.1826 -0.0190
-9 6 12 1.0050 -0.0101
-9 6 13 0.3138 0.0076
-9 6 14 -0.0252 0.0318
-9 6 15 1.2148 0.0389
-9 6 16 -0.6301 0.0196
-9 6 17 0.6692 0.0735
-9 6 18 -0.3409 -0.0298
-9 6 19 -0.2054 0.0538
-9 6 20 -0.4196 -0.0253
-9 6 21 -0.4492 -0.0139
-9 7 1 0.7335 -0.0656
-9 7 2 -0.1075 -0.0395
-9 7 3 0.7609 -0.0266
-9 7 4 -0.1786 0.0024
-9 7 5 0.3289 0.0057
-9 7 6 0.2556 0.0155
-9 7 7 -0.4723 -0.0074
-9 7 8 0.9699 -0.0010
-9 7 9 -0.3505 -0.0325
-9 7 10 0.3615 -0.0297
-9 7 11 0.9508 -0.0274
-9 7 12 -0.4004 -0.0212
-9 7 13 0.6743 -0.0134
-9 7 14 0.5091 0.0215
-9 7 15 -0.6914 -0.0050
-9 7 16 0.9401 0.0592
-9 7 17 -0.4905 -0.0323
-9 7 18 0.1577 0.0897
-9 7 19 0.0632 -0.0673
-9 8 1 0.1417 -0.0942
-9 8 2 1.3473 -0.0698
-9 8 3 -0.7600 -0.0476
-9 8 4 0.8432 -0.0258
-9 8 5 -0.7602 -0.0022
-9 8 6 0.1832 0.0012
-9 8 7 0.0172 0.0147
-9 8 8 -0.1207 -0.0036
-9 8 9 0.7556 -0.0049
-9 8 10 0.6251 0.0023
-9 8 11 0.3334 -0.0334
-9 8 12 1.5015 0.0161
-9 8 13 0.3984 -0.0091
-9 8 14 0.6849 0.0164
-9 8 15 1.1267 0.0360
-9 8 16 -0.1866 0.0250
-9 8 17 0.5905 0.0602
-9 9 1 0.9879 -0.0985
-9 9 2 -0.6036 -0.0797
-9 9 3 1.7493 -0.0471
-9 9 4 -0.4667 -0.0223
-9 9 5 0.8254 0.0188
-9 9 6 -0.2143 0.0279
-9 9 7 0.0124 0.0367
-9 9 8 0.1009 0.0376
-9 9 9 -0.2475 0.0189
-9 9 10 0.3034 0.0013
-9 9 11 0.2225 0.0169
-9 9 12 0.0309 -0.0374
-9 9 13 0.4888 0.0139
-9 9 14 0.2917 -0.0270
-9 10 1 -0.7511 -0.0510
-9 10 2 0.4135 -0.1046
-9 10 3 -0.8510 -0.0667
-9 10 4 0.3814 -0.0364
-9 10 5 0.2460 -0.0362
-9 10 6 -0.0800 0.0209
-9 10 7 0.6820 0.0241
-9 10 8 -0.1593 0.0354
-9 10 9 0.4594 0.0656
-9 10 10 -0.1688 0.0291
-9 11 1 0.1199 -0.0703
-9 11 2 -0.1634 0.0137
-9 11 3 0.0672 -0.0330
-8 -15 1 -0.3197 0.0350
-8 -15 2 -0.2926 0.1546
-8 -15 3 -0.6377 0.0567
-8 -15 4 -0.0647 0.1116
-8 -14 1 -0.3108 0.0535
-8 -14 2 -0.4270 0.0179
-8 -14 3 -0.1126 0.0979
-8 -14 4 -0.6499 0.0842
-8 -14 5 -0.4766 0.1024
-8 -14 6 -0.3856 0.0304
-8 -14 7 -0.8532 0.0779
-8 -14 8 -0.0673 -0.0556
-8 -14 9 -1.1771 0.0149
-8 -14 10 0.1338 -0.0799
-8 -14 11 -0.8240 -0.0188
-8 -13 1 -0.2575 -0.0722
-8 -13 2 0.1995 -0.0287
-8 -13 3 -0.7746 0.0043
-8 -13 4 0.4983 0.0251
-8 -13 5 -0.2257 0.0788
-8 -13 6 -0.1915 0.0674
-8 -13 7 0.1930 0.0440
-8 -13 8 -0.7821 0.0501
-8 -13 9 -0.1204 -0.0130
-8 -13 10 -0.9021 -0.0171
-8 -13 11 -0.4850 -0.0400
-8 -13 12 -0.5785 -0.0446
-8 -13 13 -0.2289 -0.0164
-8 -13 14 -0.5156 -0.0494
-8 -12 1 -0.2421 -0.1477
-8 -12 2 -1.0674 -0.1268
-8 -12 3 0.3975 -0.0787
-8 -12 4 -1.1013 -0.0359
-8 -12 5 0.6687 -0.0307
-8 -12 6 -0.0529 0.0377
-8 -12 7 0.1402 0.0327
-8 -12 8 0.2927 0.0461
-8 -12 9 0.0575 0.0358
-8 -12 10 -0.2232 0.0291
-8 -12 11 0.0734 -0.0018
-8 -12 12 -0.1905 -0.0159
-8 -12 13 -0.2087 -0.0233
-8 -12 14 0.6152 -0.0215
-8 -12 15 -0.6616 -0.0326
-8 -12 16 1.2686 0.0127
-8 -12 17 -0.4765 0.0171
-8 -11 1 -0.0760 -0.1705
-8 -11 2 -0.5760 -0.1446
-8 -11 3 -0.2586 -0.1514
-8 -11 4 0.0581 -0.1115
-8 -11 5 -0.6752 -0.0598
-8 -11 6 0.0817 -0.0560
-8 -11 7 -0.0910 -0.0035
-8 -11 8 -0.1950 0.0159
-8 -11 9 -0.0951 0.0343
-8 -11 10 0.0882 0.0359
-8 -11 11 -0.1873 0.0397
-8 -11 12 0.1473 0.0318
-8 -11 13 0.3528 -0.0071
-8 -11 14 0.0166 0.0069
-8 -11 15 1.0289 -0.0256
-8 -11 16 -0.1997 -0.0218
-8 -11 17 1.1423 -0.0259
-8 -11 18 -0.0336 0.0273
-8 -11 19 0.4521 -0.0487
-8 -11 20 0.3459 0.0955
-8 -10 1 -0.6293 -0.0942
-8 -10 2 1.5442 -0.1442
-8 -10 3 -0.6046 -0.1370
-8 -10 4 0.9521 -0.1357
-8 -10 5 0.4720 -0.1220
-8 -10 6 0.1810 -0.0770
-8 -10 7 0.1259 -0.0440
-8 -10 8 -0.0820 -0.0202
-8 -10 9 -0.2863 0.0160
-8 -10 10 -0.5076 0.0357
-8 -10 11 -0.2701 0.0303
-8 -10 12 -0.4605 0.0379
-8 -10 13 -0.1277 0.0345
-8 -10 14 -0.1865 0.0024
-8 -10 15 -0.0622 0.0152
-8 -10 16 0.3960 -0.0060
-8 -10 17 -0.3576 0.0017
-8 -10 18 0.5655 -0.0377
-8 -10 19 0.0696 0.0501
-8 -10 20 -0.1998 -0.1012
-8 -10 21 0.6301 0.0718
-8 -10 22 -0.2214 -0.0626
-8 -9 1 0.5031 0.0371
-8 -9 2 -1.2201 -0.0002
-8 -9 3 0.9281 -0.0507
-8 -9 4 -0.2127 -0.0871
-8 -9 5 0.3053 -0.0957
-8 -9 6 0.6952 -0.0925
-8 -9 7 0.2017 -0.0782
-8 -9 8 0.4981 -0.0390
-8 -9 9 -0.0346 -0.0117
-8 -9 10 0.3187 0.0021
-8 -9 11 -0.1832 0.0379
-8 -9 12 0.2431 0.0223
-8 -9 13 -0.1590 0.0250
-8 -9 14 0.3040 0.0252
-8 -9 15 -0.1290 -0.0029
-8 -9 16 -0.3493 0.0058
-8 -9 17 0.3482 -0.0028
-8 -9 18 -0.8096 0.0052
-8 -9 19 -0.0688 -0.0317
-8 -9 20 0.3149 0.0374
-8 -9 21 -0.6586 -0.0753
-8 -9 22 0.6722 -0.0060
-8 -9 23 0.3405 -0.0205
-8 -8 1 0.2060 0.1357
-8 -8 2 0.5707 0.1105
-8 -8 3 -0.1681 0.0693
-8 -8 4 0.0501 0.0372
-8 -8 5 0.0786 -0.0074
-8 -8 6 -0.1096 -0.0345
-8 -8 7 -0.1110 -0.0418
-8 -8 8 -0.0903 -0.0406
-8 -8 9 -0.0691 -0.0361
-8 -8 10 -0.2811 -0.0076
-8 -8 11 0.0656 -0.0099
-8 -8 12 -0.1029 0.0047
-8 -8 13 0.1651 0.0100
-8 -8 14 -0.0307 -0.0005
-8 -8 15 0.0300 0.0112
-8 -8 16 0.2253 0.0029
-8 -8 17 -0.7873 -0.0043
-8 -8 18 0.2820 0.0187
-8 -8 19 -0.3940 -0.0072
-8 -8 20 -0.5605 0.0092
-8 -8 21 0.6809 0.0072
-8 -8 22 -0.0109 -0.0028
-8 -8 23 0.0703 -0.0396
-8 -8 24 1.3389 0.0179
-8 -8 25 -0.2283 -0.0867
-8 -7 1 0.2328 0.1323
-8 -7 2 -0.0141 0.1288
-8 -7 3 -0.0811 0.1193
-8 -7 4 -0.1408 0.0928
-8 -7 5 0.0607 0.0631
-8 -7 6 -0.5244 0.0425
-8 -7 7 0.4695 0.0105
-8 -7 8 -0.4999 0.0006
-8 -7 9 0.2880 -0.0001
-8 -7 10 0.0795 -0.0081
-8 -7 11 0.1056 -0.0026
-8 -7 12 0.2232 -0.0010
-8 -7 13 0.0859 -0.0105
-8 -7 14 -0.0273 -0.0120
-8 -7 15 -0.0924 -0.0064
-8 -7 16 -0.6601 -0.0161
-8 -7 17 -0.0418 0.0065
-8 -7 18 -0.9048 -0.0120
-8 -7 19 -0.4992 0.0182
-8 -7 20 0.0849 -0.0104
-8 -7 21 -0.6558 0.0094
-8 -7 22 0.2537 0.0024
-8 -7 23 0.7579 0.0050
-8 -7 24 -0.2944 0.0024
-8 -7 25 1.1124 0.0078
-8 -7 26 0.4355 0.0007
-8 -6 1 0.2005 0.1030
-8 -6 2 0.2615 0.1118
-8 -6 3 0.0134 0.1127
-8 -6 4 -0.0925 0.0956
-8 -6 5 -0.6176 0.0873
-8 -6 6 -0.0417 0.0576
-8 -6 7 -0.9330 0.0447
-8 -6 8 0.0339 0.0264
-8 -6 9 -0.2264 0.0088
-8 -6 10 0.1439 0.0113
-8 -6 11 0.6146 -0.0004
-8 -6 12 0.4404 0.0004
-8 -6 13 0.6212 -0.0056
-8 -6 14 0.3777 -0.0043
-8 -6 15 -0.0800 -0.0243
-8 -6 16 0.0745 -0.0099
-8 -6 17 -0.7543 -0.0118
-8 -6 18 -0.2450 -0.0104
-8 -6 19 -0.3318 0.0196
-8 -6 20 -0.7230 0.0099
-8 -6 21 0.3012 0.0238
-8 -6 22 -0.3383 0.0104
-8 -6 23 -0.1790 0.0159
-8 -6 24 0.3649 -0.0121
-8 -6 25 -0.1529 0.0114
-8 -6 26 0.0352 -0.0166
-8 -6 27 0.4847 0.0056
-8 -5 1 0.0702 0.0304
-8 -5 2 -0.1491 0.0549
-8 -5 3 0.1303 0.0682
-8 -5 4 0.0178 0.0802
-8 -5 5 0.0872 0.0703
-8 -5 6 -0.2176 0.0565
-8 -5 7 -0.3093 0.0536
-8 -5 8 -0.4080 0.0306
-8 -5 9 -0.4353 0.0315
-8 -5 10 -0.1604 0.0126
-8 -5 11 -0.0375 0.0146
-8 -5 12 0.3701 0.0023
-8 -5 13 0.3444 0.0005
-8 -5 14 0.4381 -0.0061
-8 -5 15 0.4015 -0.0088
-8 -5 16 -0.1084 -0.0213
-8 -5 17 0.1878 -0.0332
-8 -5 18 -0.2868 -0.0178
-8 -5 19 -0.2704 -0.0462
-8 -5 20 0.2666 -0.0040
-8 -5 21 -0.5107 -0.0015
-8 -5 22 0.3637 0.0084
-8 -5 23 -0.2657 0.0310
-8 -5 24 -0.0703 0.0241
-8 -5 25 -0.3125 0.0071
-8 -5 26 -0.1419 0.0150
-8 -5 27 -0.2859 -0.0093
-8 -4 1 -0.5519 -0.0618
-8 -4 2 -0.0552 -0.0334
-8 -4 3 -0.4487 -0.0043
-8 -4 4 0.0031 0.0065
-8 -4 5 -0.0313 0.0222
-8 -4 6 0.0292 0.0283
-8 -4 7 0.3205 0.0164
-8 -4 8 0.0678 0.0202
-8 -4 9 -0.0023 0.0196
-8 -4 10 0.1825 0.0153
-8 -4 11 -0.3154 0.0199
-8 -4 12 -0.2266 0.0224
-8 -4 13 -0.0627 0.0161
-8 -4 14 -0.5388 0.0166
-8 -4 15 -0.0159 0.0068
-8 -4 16 -0.1528 0.0108
-8 -4 17 -0.0790 -0.0108
-8 -4 18 0.0658 -0.0067
-8 -4 19 0.2184 -0.0243
-8 -4 20 -0.1971 -0.0245
-8 -4 21 0.4208 -0.0406
-8 -4 22 -0.3953 -0.0080
-8 -4 23 0.2930 -0.0282
-8 -4 24 -0.5113 0.0037
-8 -4 25 0.2145 0.0141
-8 -4 26 -0.5920 -0.0060
-8 -4 27 0.0027 0.0146
-8 -4 28 -0.2152 -0.0064
-8 -3 1 0.2221 -0.0810
-8 -3 2 -0.3479 -0.0770
-8 -3 3 0.1546 -0.0699
-8 -3 4 -0.1447 -0.0485
-8 -3 5 -0.0369 -0.0471
-8 -3 6 0.1319 -0.0298
-8 -3 7 -0.1240 -0.0311
-8 -3 8 0.3994 -0.0223
-8 -3 9 0.3611 -0.0346
-8 -3 10 0.2489 -0.0139
-8 -3 11 0.4079 -0.0128
-8 -3 12 0.3464 -0.0009
-8 -3 13 -0.6726 0.0257
-8 -3 14 0.3222 0.0209
-8 -3 15 -1.0590 0.0367
-8 -3 16 -0.2190 0.0161
-8 -3 17 -0.4341 0.0304
-8 -3 18 -0.1867 -0.0080
-8 -3 19 -0.0406 0.0116
-8 -3 20 0.1651 -0.0168
-8 -3 21 0.0238 -0.0066
-8 -3 22 0.1616 -0.0266
-8 -3 23 -0.1319 -0.0120
-8 -3 24 0.3152 -0.0215
-8 -3 25 -0.4319 -0.0141
-8 -3 26 0.5964 0.0049
-8 -3 27 -0.4767 -0.0024
-8 -3 28 0.3509 0.0060
-8 -2 1 -0.4029 -0.0507
-8 -2 2 -0.0171 -0.0536
-8 -2 3 0.1904 -0.0586
-8 -2 4 0.0594 -0.0572
-8 -2 5 0.3411 -0.0483
-8 -2 6 0.0969 -0.0525
-8 -2 7 0.4279 -0.0437
-8 -2 8 -0.2273 -0.0459
-8 -2 9 0.3507 -0.0427
-8 -2 10 -0.2037 -0.0475
-8 -2 11 0.0648 -0.0409
-8 -2 12 -0.5109 -0.0310
-8 -2 13 0.2897 -0.0233
-8 -2 14 -1.2148 0.0011
-8 -2 15 0.0946 0.0178
-8 -2 16 -1.0714 0.0251
-8 -2 17 -0.5943 0.0358
-8 -2 18 -0.6300 0.0288
-8 -2 19 -0.7345 0.0268
-8 -2 20 -0.2449 0.0074
-8 -2 21 -0.7044 0.0185
-8 -2 22 0.2227 -0.0067
-8 -2 23 -0.4842 0.0006
-8 -2 24 0.2412 -0.0025
-8 -2 25 0.1225 -0.0140
-8 -2 26 0.0238 0.0003
-8 -2 27 0.4943 -0.0056
-8 -2 28 -0.0164 0.0072
-8 -1 1 0.0421 -0.0215
-8 -1 2 0.3163 -0.0332
-8 -1 3 -0.4117 -0.0293
-8 -1 4 0.3162 -0.0337
-8 -1 5 0.0987 -0.0261
-8 -1 6 -0.0013 -0.0245
-8 -1 7 0.4975 -0.0219
-8 -1 8 0.4424 -0.0341
-8 -1 9 0.1500 -0.0264
-8 -1 10 0.4735 -0.0382
-8 -1 11 0.0560 -0.0370
-8 -1 12 -0.1332 -0.0321
-8 -1 13 -0.4432 -0.0329
-8 -1 14 -0.0299 -0.0229
-8 -1 15 -1.1034 -0.0226
-8 -1 16 -0.0574 0.0038
-8 -1 17 -0.8793 -0.0074
-8 -1 18 -0.6321 0.0289
-8 -1 19 -0.3817 0.0085
-8 -1 20 -1.1341 0.0376
-8 -1 21 0.1661 0.0019
-8 -1 22 -1.1957 0.0328
-8 -1 23 0.5151 0.0005
-8 -1 24 -0.6413 0.0170
-8 -1 25 0.4540 0.0240
-8 -1 26 -0.2979 0.0133
-8 -1 27 0.2953 0.0327
-8 -1 28 -0.3164 0.0269
-8 0 1 0.1359 0.0213
-8 0 2 -0.2190 0.0061
-8 0 3 0.3697 -0.0120
-8 0 4 -0.4599 -0.0106
-8 0 5 -0.4037 -0.0105
-8 0 6 0.2908 -0.0016
-8 0 7 -0.9078 0.0045
-8 0 8 0.3450 0.0126
-8 0 9 0.0074 -0.0031
-8 0 10 0.0743 -0.0012
-8 0 11 0.2300 -0.0172
-8 0 12 0.5554 -0.0265
-8 0 13 -0.1143 -0.0322
-8 0 14 0.1071 -0.0291
-8 0 15 0.2130 -0.0351
-8 0 16 -0.6909 -0.0274
-8 0 17 -0.0219 -0.0124
-8 0 18 -0.3105 -0.0118
-8 0 19 -0.6875 0.0068
-8 0 20 0.4646 0.0142
-8 0 21 -0.7371 0.0185
-8 0 22 0.7783 0.0053
-8 0 23 -0.1395 0.0200
-8 0 24 0.6016 -0.0045
-8 0 25 0.1465 0.0012
-8 0 26 0.6374 0.0266
-8 0 27 -0.4337 -0.0021
-8 0 28 0.6014 0.0478
-8 1 1 0.5005 0.0743
-8 1 2 0.0155 0.0581
-8 1 3 -0.3196 0.0399
-8 1 4 -0.0440 0.0274
-8 1 5 -0.3210 0.0144
-8 1 6 -0.8308 0.0179
-8 1 7 0.3205 0.0130
-8 1 8 -0.7879 0.0250
-8 1 9 -0.1546 0.0315
-8 1 10 0.2141 0.0276
-8 1 11 -0.1665 0.0254
-8 1 12 0.0618 0.0095
-8 1 13 0.8209 -0.0039
-8 1 14 -0.0648 -0.0310
-8 1 15 0.6680 -0.0272
-8 1 16 0.3278 -0.0398
-8 1 17 0.2523 -0.0352
-8 1 18 -0.0621 -0.0183
-8 1 19 0.5330 -0.0021
-8 1 20 -0.2436 -0.0108
-8 1 21 0.7268 0.0295
-8 1 22 0.4320 0.0087
-8 1 23 0.4547 0.0121
-8 1 24 0.9458 0.0233
-8 1 25 0.1333 0.0114
-8 1 26 0.2487 -0.0120
-8 1 27 0.3767 0.0518
-8 1 28 -0.7252 -0.0454
-8 2 1 -0.0035 0.0759
-8 2 2 0.1764 0.0606
-8 2 3 -0.1326 0.0611
-8 2 4 -0.2418 0.0403
-8 2 5 -0.3246 0.0343
-8 2 6 -0.0502 0.0225
-8 2 7 -0.7047 0.0246
-8 2 8 0.1282 0.0196
-8 2 9 -0.1103 0.0313
-8 2 10 -0.4057 0.0366
-8 2 11 0.4537 0.0429
-8 2 12 0.0908 0.0388
-8 2 13 -0.3032 0.0272
-8 2 14 0.9519 0.0171
-8 2 15 -0.4833 -0.0149
-8 2 16 0.7419 -0.0182
-8 2 17 0.0723 -0.0210
-8 2 18 0.6139 -0.0275
-8 2 19 0.4576 -0.0094
-8 2 20 0.7339 0.0167
-8 2 21 0.8845 -0.0097
-8 2 22 0.6438 0.0304
-8 2 23 1.1183 0.0155
-8 2 24 0.2297 -0.0104
-8 2 25 0.8948 0.0301
-8 2 26 -0.1558 -0.0078
-8 2 27 0.0652 -0.0129
-8 3 1 -0.2439 0.0538
-8 3 2 0.1363 0.0587
-8 3 3 0.0001 0.0487
-8 3 4 -0.3161 0.0358
-8 3 5 0.3041 0.0285
-8 3 6 -0.2057 0.0039
-8 3 7 0.3871 0.0034
-8 3 8 -0.0146 -0.0002
-8 3 9 0.0712 0.0014
-8 3 10 0.4897 0.0160
-8 3 11 -0.2744 0.0257
-8 3 12 0.4206 0.0324
-8 3 13 0.3266 0.0410
-8 3 14 -0.4096 0.0209
-8 3 15 0.5908 0.0327
-8 3 16 -0.5345 -0.0081
-8 3 17 0.0869 -0.0017
-8 3 18 -0.0147 -0.0101
-8 3 19 0.0039 -0.0130
-8 3 20 0.5622 -0.0067
-8 3 21 0.3261 0.0249
-8 3 22 0.6167 0.0060
-8 3 23 0.4415 0.0187
-8 3 24 0.2605 0.0554
-8 3 25 -0.1613 -0.0485
-8 3 26 0.2152 0.0700
-8 3 27 -0.6108 -0.0678
-8 4 1 0.6396 0.0175
-8 4 2 -0.5159 0.0416
-8 4 3 0.0159 0.0350
-8 4 4 0.0951 0.0391
-8 4 5 -0.2931 0.0194
-8 4 6 0.1924 0.0121
-8 4 7 0.1096 -0.0118
-8 4 8 -0.0304 -0.0219
-8 4 9 0.3905 -0.0202
-8 4 10 -0.4139 -0.0216
-8 4 11 0.5847 -0.0107
-8 4 12 -0.6377 0.0079
-8 4 13 0.1760 0.0096
-8 4 14 -0.1484 0.0233
-8 4 15 -0.4664 0.0141
-8 4 16 0.1020 0.0217
-8 4 17 -0.3855 0.0019
-8 4 18 -0.0681 -0.0014
-8 4 19 0.0312 0.0028
-8 4 20 -0.0974 -0.0118
-8 4 21 0.1992 0.0009
-8 4 22 0.0533 0.0091
-8 4 23 -0.1542 0.0237
-8 4 24 -0.0285 -0.0158
-8 4 25 -0.3307 0.0894
-8 4 26 -0.5760 -0.0804
-8 5 1 -0.7413 -0.0327
-8 5 2 0.1671 -0.0149
-8 5 3 -0.4009 0.0125
-8 5 4 0.2340 0.0333
-8 5 5 0.1419 0.0212
-8 5 6 0.2519 0.0277
-8 5 7 0.1953 0.0036
-8 5 8 0.2192 -0.0077
-8 5 9 -0.0639 -0.0311
-8 5 10 0.3942 -0.0307
-8 5 11 -0.6057 -0.0348
-8 5 12 0.5187 -0.0321
-8 5 13 -0.6981 -0.0221
-8 5 14 -0.3245 0.0031
-8 5 15 -0.2908 -0.0225
-8 5 16 -1.0862 0.0205
-8 5 17 -0.3400 -0.0135
-8 5 18 -0.8790 0.0062
-8 5 19 -0.5981 -0.0174
-8 5 20 -0.4317 0.0078
-8 5 21 -0.7353 -0.0202
-8 5 22 -0.2879 0.0122
-8 5 23 -0.6602 -0.0064
-8 5 24 -0.3884 0.0329
-8 5 25 -0.4014 -0.0319
-8 6 1 -0.3958 -0.0961
-8 6 2 -0.3342 -0.0737
-8 6 3 -0.0765 -0.0457
-8 6 4 -0.2752 -0.0239
-8 6 5 0.0719 0.0182
-8 6 6 0.2035 0.0128
-8 6 7 -0.4479 0.0220
-8 6 8 0.4866 0.0131
-8 6 9 -0.5035 -0.0041
-8 6 10 -0.0502 -0.0220
-8 6 11 0.3352 -0.0329
-8 6 12 -0.3705 -0.0305
-8 6 13 0.5249 -0.0370
-8 6 14 0.3682 -0.0348
-8 6 15 -0.1062 0.0068
-8 6 16 0.6487 -0.0333
-8 6 17 -0.2679 0.0170
-8 6 18 -0.1090 0.0031
-8 6 19 -0.3438 -0.0051
-8 6 20 -0.8261 0.0110
-8 6 21 -0.6995 -0.0021
-8 6 22 -1.2475 -0.0038
-8 6 23 -0.8721 -0.0013
-8 7 1 0.1471 -0.0971
-8 7 2 -0.3594 -0.0870
-8 7 3 0.1857 -0.0551
-8 7 4 0.2192 -0.0413
-8 7 5 0.2305 -0.0110
-8 7 6 -0.0505 0.0148
-8 7 7 0.6635 0.0310
-8 7 8 -0.7929 0.0225
-8 7 9 0.3647 0.0269
-8 7 10 -0.3692 0.0069
-8 7 11 -0.5093 -0.0112
-8 7 12 0.1768 -0.0270
-8 7 13 -0.2382 -0.0180
-8 7 14 -0.2066 -0.0341
-8 7 15 0.4418 -0.0257
-8 7 16 -0.1330 -0.0013
-8 7 17 0.1907 -0.0083
-8 7 18 0.2891 -0.0128
-8 7 19 -0.0859 0.0517
-8 7 20 -0.1081 -0.0297
-8 7 21 -0.1663 0.0661
-8 7 22 -0.5871 -0.0082
-8 8 1 -0.1698 -0.0812
-8 8 2 0.0792 -0.0947
-8 8 3 0.1306 -0.0770
-8 8 4 -0.0677 -0.0468
-8 8 5 0.1493 -0.0240
-8 8 6 0.0142 -0.0031
-8 8 7 -0.3115 0.0261
-8 8 8 0.3508 0.0367
-8 8 9 -0.3013 0.0324
-8 8 10 0.1225 0.0289
-8 8 11 0.4039 0.0299
-8 8 12 0.2340 -0.0014
-8 8 13 0.3834 0.0103
-8 8 14 0.8954 -0.0009
-8 8 15 0.1914 0.0142
-8 8 16 0.5139 -0.0006
-8 8 17 0.4121 0.0330
-8 8 18 -0.2559 0.0291
-8 8 19 -0.0503 -0.0045
-8 8 20 -0.2939 0.0719
-8 9 1 -0.0290 -0.0585
-8 9 2 0.6399 -0.0460
-8 9 3 0.1979 -0.0783
-8 9 4 0.5459 -0.0563
-8 9 5 0.3244 -0.0454
-8 9 6 -0.2387 -0.0012
-8 9 7 0.0953 -0.0004
-8 9 8 -0.8521 0.0289
-8 9 9 -0.1334 0.0393
-8 9 10 -0.5546 0.0132
-8 9 11 -0.2455 0.0168
-8 9 12 -0.1519 0.0140
-8 9 13 0.3088 -0.0276
-8 9 14 -0.1119 0.0108
-8 9 15 0.6488 -0.0361
-8 9 16 0.4899 0.0236
-8 9 17 0.2625 -0.0256
-8 10 1 -0.4488 0.0287
-8 10 2 -0.3394 0.0039
-8 10 3 0.0918 -0.0182
-8 10 4 0.2556 -0.0521
-8 10 5 -0.2282 -0.0404
-8 10 6 0.8653 -0.0430
-8 10 7 -0.6036 -0.0069
-8 10 8 0.6030 0.0121
-8 10 9 -0.5471 0.0056
-8 10 10 -0.0260 0.0767
-8 10 11 -0.0398 0.0017
-8 10 12 -0.2228 0.0576
-8 10 13 0.0361 0.0282
-8 10 14 0.0891 -0.0005
-8 11 1 0.7397 0.1278
-8 11 2 0.1685 0.0345
-8 11 3 -0.1569 0.0340
-8 11 4 -0.1356 0.0250
-8 11 5 0.0557 -0.0105
-8 11 6 -0.7145 -0.0168
-8 11 7 0.4095 -0.0199
-8 11 8 -0.5015 -0.0344
-8 11 9 0.1774 -0.0048
-8 11 10 0.0125 -0.0541
-7 -15 1 -0.3627 0.0040
-7 -15 2 -0.2418 0.0069
-7 -15 3 -0.0234 0.0421
-7 -15 4 -0.5608 0.0176
-7 -15 5 0.3431 0.0915
-7 -15 6 -0.4217 0.0003
-7 -15 7 0.2821 0.0871
-7 -14 1 0.6186 -0.1226
-7 -14 2 0.1599 -0.0565
-7 -14 3 -0.4159 -0.0436
-7 -14 4 0.1940 0.0248
-7 -14 5 -0.6644 0.0098
-7 -14 6 -0.1187 0.0906
-7 -14 7 -0.1528 0.0379
-7 -14 8 -0.6658 0.0904
-7 -14 9 0.6248 0.0332
-7 -14 10 -1.0607 0.0709
-7 -14 11 0.6105 0.0048
-7 -14 12 -0.8012 0.0206
-7 -13 1 0.1314 -0.1345
-7 -13 2 0.0823 -0.1363
-7 -13 3 0.8678 -0.1110
-7 -13 4 -0.5429 -0.0753
-7 -13 5 0.5964 -0.0332
-7 -13 6 0.0292 0.0014
-7 -13 7 -0.1224 0.0314
-7 -13 8 0.4994 0.0554
-7 -13 9 -0.5531 0.0482
-7 -13 10 0.3149 0.0452
-7 -13 11 -0.7862 0.0490
-7 -13 12 0.0362 0.0338
-7 -13 13 -1.0558 -0.0033
-7 -13 14 0.2383 0.0578
-7 -13 15 -0.9645 -0.0390
-7 -13 16 0.2740 0.0347
-7 -12 1 -0.0244 -0.1093
-7 -12 2 0.1317 -0.1271
-7 -12 3 -0.9313 -0.1285
-7 -12 4 0.7115 -0.1257
-7 -12 5 -0.6196 -0.0861
-7 -12 6 0.2655 -0.0672
-7 -12 7 0.6152 -0.0133
-7 -12 8 -0.0099 -0.0105
-7 -12 9 0.7507 0.0447
-7 -12 10 0.0692 0.0283
-7 -12 11 0.4089 0.0388
-7 -12 12 -0.5020 0.0359
-7 -12 13 0.7366 0.0398
-7 -12 14 -1.2655 -0.0096
-7 -12 15 1.0618 0.0453
-7 -12 16 -0.8894 -0.0274
-7 -12 17 0.5658 0.0145
-7 -12 18 -0.0103 -0.0159
-7 -12 19 0.2713 0.0138
-7 -11 1 -0.3060 -0.0467
-7 -11 2 0.0781 -0.0889
-7 -11 3 -0.3981 -0.0947
-7 -11 4 -0.9296 -0.1025
-7 -11 5 -0.1638 -0.0994
-7 -11 6 -0.3451 -0.0876
-7 -11 7 -0.5185 -0.0591
-7 -11 8 0.5617 -0.0349
-7 -11 9 -0.2357 -0.0185
-7 -11 10 0.5233 0.0172
-7 -11 11 -0.0350 0.0254
-7 -11 12 0.6930 0.0240
-7 -11 13 -0.4131 0.0311
-7 -11 14 1.2146 0.0216
-7 -11 15 -0.4770 -0.0093
-7 -11 16 1.1530 0.0070
-7 -11 17 0.0404 -0.0323
-7 -11 18 0.5295 -0.0093
-7 -11 19 0.1601 -0.0305
-7 -11 20 0.3816 0.0129
-7 -11 21 -0.3921 -0.0264
-7 -10 1 0.5321 0.0554
-7 -10 2 -1.2635 0.0326
-7 -10 3 0.6307 -0.0183
-7 -10 4 -0.3897 -0.0426
-7 -10 5 -0.1347 -0.0618
-7 -10 6 -0.0755 -0.0533
-7 -10 7 0.1025 -0.0706
-7 -10 8 -0.3982 -0.0390
-7 -10 9 0.1218 -0.0285
-7 -10 10 -0.4137 -0.0181
-7 -10 11 -0.1150 0.0139
-7 -10 12 -0.3972 0.0215
-7 -10 13 -0.0214 0.0258
-7 -10 14 -0.1009 0.0365
-7 -10 15 0.4240 0.0280
-7 -10 16 0.3094 0.0131
-7 -10 17 0.8330 0.0219
-7 -10 18 0.5526 -0.0093
-7 -10 19 0.5791 0.0018
-7 -10 20 0.3557 -0.0174
-7 -10 21 0.2619 0.0022
-7 -10 22 -0.3270 -0.0341
-7 -10 23 0.2424 0.0276
-7 -9 1 -1.6323 0.1672
-7 -9 2 0.4057 0.1462
-7 -9 3 -1.7636 0.0986
-7 -9 4 0.1030 0.0692
-7 -9 5 -0.2315 0.0187
-7 -9 6 0.0395 -0.0062
-7 -9 7 0.4858 -0.0230
-7 -9 8 0.3648 -0.0287
-7 -9 9 0.3376 -0.0374
-7 -9 10 0.2374 -0.0082
-7 -9 11 0.0103 -0.0242
-7 -9 12 -0.0245 0.0050
-7 -9 13 0.0484 0.0029
-7 -9 14 -0.0588 0.0031
-7 -9 15 0.1858 0.0103
-7 -9 16 0.4869 0.0168
-7 -9 17 0.0672 0.0019
-7 -9 18 0.6839 0.0392
-7 -9 19 0.3919 0.0121
-7 -9 20 0.0914 0.0342
-7 -9 21 0.4061 0.0027
-7 -9 22 0.1136 0.0342
-7 -9 23 -0.3329 -0.0556
-7 -9 24 0.4294 0.0349
-7 -9 25 -0.3768 -0.0591
-7 -8 1 0.6628 0.1641
-7 -8 2 -1.2721 0.1593
-7 -8 3 0.6528 0.1663
-7 -8 4 -1.1556 0.1320
-7 -8 5 0.1209 0.1079
-7 -8 6 -0.2270 0.0611
-7 -8 7 0.0863 0.0376
-7 -8 8 0.1581 0.0001
-7 -8 9 0.1909 0.0002
-7 -8 10 -0.1170 -0.0202
-7 -8 11 0.0104 -0.0091
-7 -8 12 -0.3219 -0.0108
-7 -8 13 -0.0601 -0.0105
-7 -8 14 -0.1730 -0.0025
-7 -8 15 0.5120 -0.0094
-7 -8 16 -0.2184 -0.0126
-7 -8 17 0.9241 0.0074
-7 -8 18 0.0892 -0.0174
-7 -8 19 0.0737 0.0245
-7 -8 20 0.6442 0.0095
-7 -8 21 -0.3821 0.0315
-7 -8 22 0.0549 -0.0003
-7 -8 23 0.2617 0.0397
-7 -8 24 -0.4958 -0.0488
-7 -8 25 0.1193 0.0024
-7 -8 26 0.0631 -0.0357
-7 -7 1 -0.4614 0.0759
-7 -7 2 0.7314 0.0941
-7 -7 3 -0.9318 0.1247
-7 -7 4 0.8579 0.1113
-7 -7 5 -0.7157 0.1186
-7 -7 6 0.7173 0.0876
-7 -7 7 -0.1030 0.0710
-7 -7 8 0.5707 0.0418
-7 -7 9 0.0792 0.0271
-7 -7 10 0.4180 0.0067
-7 -7 11 -0.0132 0.0072
-7 -7 12 0.0746 -0.0116
-7 -7 13 -0.0997 -0.0071
-7 -7 14 0.2027 -0.0199
-7 -7 15 -0.5314 -0.0209
-7 -7 16 0.6828 -0.0188
-7 -7 17 -0.5510 -0.0252
-7 -7 18 -0.0750 -0.0106
-7 -7 19 0.3559 -0.0115
-7 -7 20 -1.0688 -0.0108
-7 -7 21 0.3682 0.0111
-7 -7 22 -0.3230 -0.0010
-7 -7 23 -0.2455 0.0070
-7 -7 24 0.1710 0.0097
-7 -7 25 0.3584 -0.0017
-7 -7 26 -0.5416 -0.0233
-7 -7 27 0.6504 -0.0001
-7 -6 1 0.7647 -0.0099
-7 -6 2 -0.0008 0.0266
-7 -6 3 0.6981 0.0328
-7 -6 4 -0.5134 0.0658
-7 -6 5 0.7311 0.0593
-7 -6 6 -0.5519 0.0666
-7 -6 7 0.3335 0.0509
-7 -6 8 -0.2727 0.0452
-7 -6 9 0.0750 0.0291
-7 -6 10 -0.0927 0.0243
-7 -6 11 0.0659 0.0188
-7 -6 12 0.3902 0.0162
-7 -6 13 0.2463 0.0097
-7 -6 14 0.3599 0.0009
-7 -6 15 0.9157 -0.0081
-7 -6 16 -0.3562 -0.0175
-7 -6 17 0.7091 -0.0246
-7 -6 18 -0.0309 -0.0119
-7 -6 19 -0.7659 -0.0250
-7 -6 20 0.5180 0.0066
-7 -6 21 -0.9243 -0.0190
-7 -6 22 -0.1751 0.0078
-7 -6 23 -0.0895 -0.0119
-7 -6 24 -0.0020 -0.0009
-7 -6 25 -0.4189 -0.0060
-7 -6 26 0.8750 0.0041
-7 -6 27 -0.3285 -0.0029
-7 -6 28 0.2188 -0.0006
-7 -5 1 -0.1273 -0.0902
-7 -5 2 0.4513 -0.0538
-7 -5 3 0.1391 -0.0343
-7 -5 4 0.6276 -0.0062
-7 -5 5 0.0005 0.0013
-7 -5 6 0.4452 0.0225
-7 -5 7 -0.1780 0.0133
-7 -5 8 -0.1441 0.0199
-7 -5 9 -0.5035 0.0097
-7 -5 10 -0.2982 0.0155
-7 -5 11 -0.2871 0.0036
-7 -5 12 -0.1248 0.0126
-7 -5 13 0.5275 0.0127
-7 -5 14 0.5408 0.0070
-7 -5 15 0.3297 0.0112
-7 -5 16 1.1637 -0.0056
-7 -5 17 -0.2810 -0.0029
-7 -5 18 0.2706 -0.0268
-7 -5 19 0.1271 -0.0058
-7 -5 20 -0.7366 -0.0191
-7 -5 21 0.2048 0.0037
-7 -5 22 -0.1368 0.0132
-7 -5 23 -0.1400 0.0157
-7 -5 24 0.0181 0.0234
-7 -5 25 0.3866 0.0162
-7 -5 26 -0.4260 0.0162
-7 -5 27 0.1778 0.0021
-7 -5 28 0.3763 0.0148
-7 -5 29 -0.6876 -0.0071
-7 -4 1 0.4204 -0.1031
-7 -4 2 -0.6238 -0.1020
-7 -4 3 0.1687 -0.0841
-7 -4 4 -0.1139 -0.0607
-7 -4 5 0.3019 -0.0391
-7 -4 6 0.1992 -0.0327
-7 -4 7 0.2767 -0.0179
-7 -4 8 -0.0828 -0.0147
-7 -4 9 0.1300 -0.0148
-7 -4 10 -0.5590 -0.0096
-7 -4 11 -0.1281 -0.0044
-7 -4 12 -0.0511 -0.0010
-7 -4 13 -0.2328 -0.0017
-7 -4 14 0.6279 0.0151
-7 -4 15 0.5301 0.0057
-7 -4 16 0.3519 0.0161
-7 -4 17 0.9519 0.0093
-7 -4 18 0.1459 0.0065
-7 -4 19 0.0286 -0.0090
-7 -4 20 0.3135 -0.0127
-7 -4 21 -0.4801 -0.0118
-7 -4 22 0.0564 -0.0170
-7 -4 23 -0.0354 0.0063
-7 -4 24 0.1516 0.0178
-7 -4 25 -0.1824 0.0183
-7 -4 26 0.5530 0.0362
-7 -4 27 -0.1803 0.0224
-7 -4 28 -0.0592 0.0118
-7 -4 29 0.4120 0.0116
-7 -3 1 -0.9823 -0.0587
-7 -3 2 0.3228 -0.0761
-7 -3 3 -0.5981 -0.0653
-7 -3 4 -0.0465 -0.0742
-7 -3 5 -0.1508 -0.0570
-7 -3 6 -0.1161 -0.0509
-7 -3 7 0.0532 -0.0396
-7 -3 8 0.1168 -0.0460
-7 -3 9 -0.0208 -0.0306
-7 -3 10 0.4001 -0.0432
-7 -3 11 0.2750 -0.0342
-7 -3 12 0.0594 -0.0277
-7 -3 13 0.8612 -0.0163
-7 -3 14 -0.1789 -0.0091
-7 -3 15 0.6078 0.0065
-7 -3 16 0.2818 0.0180
-7 -3 17 0.1744 0.0111
-7 -3 18 0.3977 0.0270
-7 -3 19 0.4430 0.0100
-7 -3 20 -0.0791 0.0107
-7 -3 21 0.4867 -0.0087
-7 -3 22 -0.2776 -0.0044
-7 -3 23 0.0019 -0.0203
-7 -3 24 -0.2279 -0.0138
-7 -3 25 0.2048 0.0016
-7 -3 26 -0.3685 -0.0046
-7 -3 27 0.7915 0.0129
-7 -3 28 -0.1171 0.0134
-7 -3 29 0.5447 -0.0037
-7 -3 30 0.2239 0.0016
-7 -2 1 0.2439 -0.0005
-7 -2 2 -0.7261 -0.0019
-7 -2 3 -0.0183 -0.0148
-7 -2 4 -0.1760 -0.0156
-7 -2 5 0.0228 -0.0166
-7 -2 6 -0.0306 -0.0193
-7 -2 7 -0.0941 -0.0162
-7 -2 8 0.0087 -0.0126
-7 -2 9 -0.2153 -0.0243
-7 -2 10 -0.0033 -0.0236
-7 -2 11 -0.1448 -0.0335
-7 -2 12 0.3901 -0.0422
-7 -2 13 -0.2200 -0.0376
-7 -2 14 0.6100 -0.0273
-7 -2 15 -0.0848 -0.0171
-7 -2 16 0.1399 -0.0016
-7 -2 17 -0.0172 0.0211
-7 -2 18 -0.0615 0.0121
-7 -2 19 -0.1854 0.0284
-7 -2 20 0.0667 0.0147
-7 -2 21 -0.1951 0.0124
-7 -2 22 -0.1555 -0.0052
-7 -2 23 -0.1464 -0.0048
-7 -2 24 -0.5630 -0.0284
-7 -2 25 -0.2642 -0.0242
-7 -2 26 -0.1598 -0.0316
-7 -2 27 -0.4237 -0.0232
-7 -2 28 0.7622 -0.0211
-7 -2 29 -0.0784 -0.0021
-7 -2 30 0.8812 -0.0114
-7 -1 1 -0.5568 0.0370
-7 -1 2 0.1143 0.0119
-7 -1 3 -0.1551 0.0114
-7 -1 4 -0.0728 0.0111
-7 -1 5 -0.4009 0.0110
-7 -1 6 0.4207 0.0223
-7 -1 7 -0.3256 0.0246
-7 -1 8 0.3052 0.0268
-7 -1 9 0.2695 0.0244
-7 -1 10 0.1301 0.0157
-7 -1 11 0.1725 0.0024
-7 -1 12 0.0454 -0.0057
-7 -1 13 -0.0212 -0.0175
-7 -1 14 -0.3307 -0.0261
-7 -1 15 0.0209 -0.0161
-7 -1 16 -0.4156 -0.0183
-7 -1 17 0.0274 -0.0056
-7 -1 18 -0.3165 0.0084
-7 -1 19 -0.1973 0.0107
-7 -1 20 -0.1887 0.0137
-7 -1 21 -0.6058 0.0207
-7 -1 22 -0.1596 0.0034
-7 -1 23 -0.6961 0.0073
-7 -1 24 -0.0790 -0.0085
-7 -1 25 -0.6641 -0.0149
-7 -1 26 0.0649 -0.0238
-7 -1 27 -0.2729 -0.0234
-7 -1 28 -0.1853 -0.0305
-7 -1 29 0.3886 -0.0129
-7 -1 30 -0.1955 -0.0156
-7 0 1 0.8041 0.0632
-7 0 2 -0.0606 0.0539
-7 0 3 0.2500 0.0294
-7 0 4 0.0059 0.0092
-7 0 5 0.3325 0.0096
-7 0 6 -0.8723 0.0170
-7 0 7 0.5429 0.0265
-7 0 8 -0.6314 0.0428
-7 0 9 0.0029 0.0500
-7 0 10 0.1077 0.0426
-7 0 11 0.1904 0.0392
-7 0 12 -0.0091 0.0174
-7 0 13 0.2409 0.0093
-7 0 14 0.0412 -0.0060
-7 0 15 -0.5043 -0.0140
-7 0 16 0.1239 -0.0128
-7 0 17 -0.6788 -0.0163
-7 0 18 -0.1338 -0.0095
-7 0 19 -0.1738 -0.0027
-7 0 20 -0.4773 0.0043
-7 0 21 0.0386 0.0012
-7 0 22 -0.3692 0.0154
-7 0 23 -0.3245 -0.0105
-7 0 24 -0.0084 0.0042
-7 0 25 0.0794 -0.0180
-7 0 26 -0.1998 -0.0170
-7 0 27 0.8611 -0.0106
-7 0 28 -0.1397 -0.0156
-7 0 29 0.4891 -0.0051
-7 0 30 0.1931 0.0075
-7 1 1 -0.3930 0.0833
-7 1 2 0.7801 0.0791
-7 1 3 -0.1920 0.0516
-7 1 4 0.0345 0.0429
-7 1 5 -0.1803 0.0164
-7 1 6 0.2632 0.0045
-7 1 7 -0.5838 0.0120
-7 1 8 0.2727 0.0159
-7 1 9 -0.0301 0.0268
-7 1 10 -0.1794 0.0476
-7 1 11 0.0882 0.0448
-7 1 12 0.2914 0.0457
-7 1 13 -0.0544 0.0338
-7 1 14 0.3960 0.0180
-7 1 15 0.4494 -0.0001
-7 1 16 0.0153 -0.0176
-7 1 17 0.2595 -0.0194
-7 1 18 -0.0806 -0.0325
-7 1 19 -0.4247 -0.0210
-7 1 20 -0.1406 -0.0117
-7 1 21 -0.3551 -0.0096
-7 1 22 -0.3956 0.0108
-7 1 23 0.5423 0.0041
-7 1 24 -0.4335 0.0121
-7 1 25 0.6427 -0.0060
-7 1 26 0.5505 0.0202
-7 1 27 -0.2513 -0.0376
-7 1 28 1.1132 0.0407
-7 1 29 -0.2570 -0.0370
-7 2 1 0.5095 0.0435
-7 2 2 -0.4897 0.0516
-7 2 3 0.5506 0.0432
-7 2 4 -0.3705 0.0304
-7 2 5 -0.1469 0.0186
-7 2 6 -0.3569 0.0044
-7 2 7 -0.0476 -0.0093
-7 2 8 -0.3619 -0.0113
-7 2 9 -0.0288 -0.0036
-7 2 10 0.0958 0.0033
-7 2 11 0.0689 0.0188
-7 2 12 -0.1429 0.0462
-7 2 13 0.5294 0.0367
-7 2 14 -0.0924 0.0521
-7 2 15 0.5594 0.0322
-7 2 16 0.4862 0.0165
-7 2 17 0.6604 -0.0123
-7 2 18 0.4992 -0.0135
-7 2 19 0.5385 -0.0440
-7 2 20 0.2551 -0.0319
-7 2 21 0.0809 -0.0209
-7 2 22 0.4018 -0.0362
-7 2 23 -0.1699 0.0094
-7 2 24 1.0111 -0.0174
-7 2 25 0.1057 0.0157
-7 2 26 0.7869 -0.0123
-7 2 27 0.7064 0.0444
-7 2 28 0.0113 -0.0445
-7 2 29 0.3994 0.0793
-7 3 1 0.4576 0.0176
-7 3 2 0.1157 0.0163
-7 3 3 -0.6414 0.0332
-7 3 4 0.5313 0.0217
-7 3 5 -0.5202 0.0035
-7 3 6 0.3174 -0.0038
-7 3 7 -0.1198 -0.0317
-7 3 8 0.3443 -0.0380
-7 3 9 -0.0338 -0.0439
-7 3 10 0.1489 -0.0388
-7 3 11 0.0765 -0.0140
-7 3 12 0.1675 -0.0059
-7 3 13 -0.0734 0.0364
-7 3 14 0.2630 0.0429
-7 3 15 -0.0160 0.0465
-7 3 16 0.0834 0.0581
-7 3 17 0.0627 0.0247
-7 3 18 0.1442 0.0087
-7 3 19 0.1911 0.0017
-7 3 20 0.3874 -0.0305
-7 3 21 0.3369 -0.0265
-7 3 22 0.6997 -0.0098
-7 3 23 0.4632 -0.0268
-7 3 24 0.4542 0.0018
-7 3 25 0.8518 0.0225
-7 3 26 0.0353 -0.0137
-7 3 27 0.6979 0.0271
-7 3 28 0.0468 0.0206
-7 4 1 -0.2804 -0.0325
-7 4 2 0.6767 -0.0147
-7 4 3 0.1344 0.0082
-7 4 4 -0.6972 0.0203
-7 4 5 0.2939 0.0275
-7 4 6 -0.3575 0.0007
-7 4 7 0.1191 -0.0030
-7 4 8 0.2451 -0.0334
-7 4 9 0.2275 -0.0559
-7 4 10 0.4256 -0.0535
-7 4 11 -0.1279 -0.0565
-7 4 12 0.4464 -0.0361
-7 4 13 -0.2775 -0.0076
-7 4 14 0.2721 0.0098
-7 4 15 -0.1043 0.0473
-7 4 16 0.1170 0.0303
-7 4 17 -0.0336 0.0594
-7 4 18 -0.1441 0.0242
-7 4 19 0.0504 0.0153
-7 4 20 -0.1946 0.0044
-7 4 21 0.5086 -0.0127
-7 4 22 -0.0597 -0.0207
-7 4 23 0.9348 -0.0038
-7 4 24 0.2946 0.0155
-7 4 25 0.2728 -0.0208
-7 4 26 0.4940 0.0990
-7 4 27 -0.3608 -0.0256
-7 4 28 0.0087 0.0800
-7 5 1 0.5453 -0.1217
-7 5 2 -0.3127 -0.0790
-7 5 3 0.3262 -0.0394
-7 5 4 0.1125 -0.0181
-7 5 5 0.0097 0.0197
-7 5 6 0.0504 0.0283
-7 5 7 0.3248 0.0210
-7 5 8 0.0296 0.0078
-7 5 9 0.4619 -0.0005
-7 5 10 -0.0785 -0.0403
-7 5 11 0.6401 -0.0399
-7 5 12 -0.5653 -0.0403
-7 5 13 0.3896 -0.0450
-7 5 14 -0.7059 -0.0170
-7 5 15 -0.1952 0.0012
-7 5 16 -0.6788 0.0093
-7 5 17 -0.4505 0.0241
-7 5 18 -0.5014 0.0213
-7 5 19 -0.4173 0.0102
-7 5 20 -0.1385 0.0044
-7 5 21 -0.1667 -0.0092
-7 5 22 0.3153 -0.0029
-7 5 23 0.0698 -0.0036
-7 5 24 0.4567 -0.0073
-7 5 25 0.3114 0.0581
-7 5 26 0.0754 -0.0339
-7 5 27 0.0711 0.1075
-7 6 1 0.3239 -0.1470
-7 6 2 -0.3202 -0.1357
-7 6 3 -0.1822 -0.1147
-7 6 4 -0.0909 -0.0630
-7 6 5 -0.1318 -0.0425
-7 6 6 0.1096 0.0055
-7 6 7 0.2351 0.0280
-7 6 8 0.1792 0.0336
-7 6 9 0.3121 0.0237
-7 6 10 0.5094 0.0284
-7 6 11 -0.0440 -0.0042
-7 6 12 0.8642 -0.0178
-7 6 13 -0.0587 -0.0118
-7 6 14 0.6856 -0.0264
-7 6 15 -0.1279 -0.0294
-7 6 16 0.4480 0.0114
-7 6 17 -0.5909 -0.0227
-7 6 18 0.0411 0.0125
-7 6 19 -0.6325 0.0043
-7 6 20 -0.3478 -0.0152
-7 6 21 -0.5090 0.0032
-7 6 22 -0.3107 -0.0211
-7 6 23 -0.4317 -0.0089
-7 6 24 -0.2667 0.0107
-7 6 25 -0.2945 -0.0134
-7 7 1 -0.8073 -0.0830
-7 7 2 0.5304 -0.0824
-7 7 3 -0.3964 -0.1071
-7 7 4 0.0418 -0.0765
-7 7 5 0.1249 -0.0574
-7 7 6 0.1190 -0.0306
-7 7 7 0.0123 0.0001
-7 7 8 0.2687 0.0313
-7 7 9 0.0037 0.0362
-7 7 10 -0.2764 0.0342
-7 7 11 0.2127 0.0325
-7 7 12 -0.4440 0.0190
-7 7 13 0.1166 -0.0111
-7 7 14 -0.1639 0.0031
-7 7 15 0.4894 -0.0165
-7 7 16 -0.4197 -0.0289
-7 7 17 0.9700 -0.0022
-7 7 18 -0.2644 -0.0213
-7 7 19 0.4168 -0.0199
-7 7 20 0.2794 0.0152
-7 7 21 -0.0398 -0.0236
-7 7 22 0.0079 0.0169
-7 7 23 -0.0532 0.0048
-7 7 24 -0.3559 -0.0052
-7 8 1 -0.0023 -0.0313
-7 8 2 -0.5832 -0.0526
-7 8 3 0.0408 -0.0392
-7 8 4 0.0566 -0.0689
-7 8 5 -0.1728 -0.0428
-7 8 6 0.4837 -0.0240
-7 8 7 0.1422 -0.0168
-7 8 8 0.3601 0.0097
-7 8 9 0.1244 0.0348
-7 8 10 0.3473 0.0318
-7 8 11 -0.1125 0.0400
-7 8 12 0.0165 0.0347
-7 8 13 0.2165 0.0286
-7 8 14 -0.0896 0.0125
-7 8 15 -0.0716 0.0177
-7 8 16 0.6161 0.0140
-7 8 17 -0.6333 -0.0028
-7 8 18 0.4077 0.0086
-7 8 19 -0.1378 -0.0073
-7 8 20 -0.4640 -0.0215
-7 8 21 0.0027 -0.0062
-7 8 22 -0.3107 -0.0151
-7 9 1 -0.3131 0.0722
-7 9 2 0.0319 0.0013
-7 9 3 -0.1195 -0.0142
-7 9 4 -0.0013 -0.0242
-7 9 5 0.2910 -0.0473
-7 9 6 -0.1946 -0.0420
-7 9 7 0.0942 -0.0120
-7 9 8 -0.0597 -0.0171
-7 9 9 -0.3542 -0.0095
-7 9 10 -0.1671 0.0197
-7 9 11 -0.4584 -0.0090
-7 9 12 -0.1558 -0.0023
-7 9 13 -0.5819 0.0052
-7 9 14 0.0436 -0.0246
-7 9 15 0.0033 0.0070
-7 9 16 -0.2041 -0.0165
-7 9 17 0.7766 0.0279
-7 9 18 -0.0292 -0.0038
-7 9 19 0.3948 0.0549
-7 9 20 0.2297 0.0043
-7 10 1 0.5204 0.1203
-7 10 2 -0.6321 0.1158
-7 10 3 0.0571 0.0550
-7 10 4 -0.2630 0.0131
-7 10 5 0.0981 -0.0012
-7 10 6 0.1466 -0.0407
-7 10 7 0.2056 -0.0413
-7 10 8 -0.2247 -0.0188
-7 10 9 0.1909 -0.0050
-7 10 10 -0.4970 -0.0213
-7 10 11 -0.3189 0.0296
-7 10 12 -0.2366 -0.0123
-7 10 13 -0.5472 -0.0144
-7 10 14 -0.2560 0.0048
-7 10 15 -0.5085 -0.0475
-7 10 16 -0.1947 -0.0101
-7 10 17 -0.5486 -0.0489
-7 11 1 -0.4110 0.1033
-7 11 2 0.3805 0.1326
-7 11 3 -0.0495 0.1070
-7 11 4 -0.3229 0.0646
-7 11 5 -0.2178 0.0168
-7 11 6 -0.3548 0.0054
-7 11 7 -0.1307 -0.0390
-7 11 8 -0.1296 -0.0583
-7 11 9 -0.2425 -0.0420
-7 11 10 -0.2209 -0.0387
-7 11 11 -0.0778 -0.0502
-7 11 12 -0.7403 -0.0045
-7 11 13 0.2172 -0.0191
-7 11 14 -0.5276 -0.0183
-7 12 1 0.2294 0.1551
-7 12 2 0.6143 0.0702
-7 12 3 -0.2115 0.0858
-7 12 4 0.6776 0.0743
-7 12 5 -0.0001 0.0328
-7 12 6 0.1423 0.0070
-7 12 7 -0.1771 0.0022
-7 12 8 0.0153 -0.0008
-7 12 9 -0.1652 -0.0570
-6 -15 1 -0.3385 -0.0654
-6 -15 2 -0.2059 -0.1860
-6 -15 3 -0.2630 -0.0326
-6 -15 4 0.0933 -0.0453
-6 -15 5 -0.3372 -0.0290
-6 -15 6 0.1276 0.0481
-6 -15 7 -0.1799 0.0122
-6 -15 8 -0.3619 0.0170
-6 -15 9 0.4249 -0.0034
-6 -14 1 -0.6242 -0.1924
-6 -14 2 0.1026 -0.1231
-6 -14 3 -0.1688 -0.1456
-6 -14 4 -0.2649 -0.0870
-6 -14 5 0.1179 -0.0280
-6 -14 6 -0.3978 -0.0331
-6 -14 7 -0.0934 0.0258
-6 -14 8 -0.0397 0.0309
-6 -14 9 -0.5844 0.0280
-6 -14 10 0.3343 0.0193
-6 -14 11 -0.7470 -0.0100
-6 -14 12 0.0071 -0.0186
-6 -14 13 -0.4130 -0.0578
-6 -14 14 -0.6779 -0.0353
-6 -13 1 0.7811 -0.1090
-6 -13 2 -0.1215 -0.1309
-6 -13 3 0.1024 -0.1275
-6 -13 4 0.3703 -0.1232
-6 -13 5 -0.3293 -0.1000
-6 -13 6 0.4355 -0.0567
-6 -13 7 -0.1248 -0.0250
-6 -13 8 0.3169 -0.0108
-6 -13 9 0.0297 0.0220
-6 -13 10 0.1731 0.0221
-6 -13 11 -0.1027 0.0232
-6 -13 12 -0.3967 0.0020
-6 -13 13 -0.3567 0.0165
-6 -13 14 -0.8031 -0.0254
-6 -13 15 -0.9866 -0.0076
-6 -13 16 -0.3495 -0.0071
-6 -13 17 -1.1979 0.0001
-6 -12 1 -0.0699 0.0172
-6 -12 2 0.4822 -0.0368
-6 -12 3 0.4751 -0.0643
-6 -12 4 -0.0861 -0.0846
-6 -12 5 0.4949 -0.0903
-6 -12 6 -0.0593 -0.0779
-6 -12 7 0.1943 -0.0639
-6 -12 8 0.1780 -0.0220
-6 -12 9 0.4451 -0.0113
-6 -12 10 0.0523 0.0074
-6 -12 11 0.2525 0.0249
-6 -12 12 0.1790 0.0338
-6 -12 13 -0.9561 0.0149
-6 -12 14 0.0476 0.0428
-6 -12 15 -1.1509 0.0167
-6 -12 16 -1.0114 0.0175
-6 -12 17 -0.1120 0.0117
-6 -12 18 -1.1566 0.0283
-6 -12 19 0.0681 -0.0064
-6 -12 20 -0.0352 0.0397
-6 -11 1 0.5951 0.0795
-6 -11 2 0.3301 0.0689
-6 -11 3 0.3201 0.0181
-6 -11 4 0.4934 -0.0000
-6 -11 5 0.1466 -0.0449
-6 -11 6 -0.0725 -0.0424
-6 -11 7 0.4842 -0.0607
-6 -11 8 -0.2487 -0.0465
-6 -11 9 0.3577 -0.0435
-6 -11 10 0.1659 -0.0108
-6 -11 11 0.1557 -0.0207
-6 -11 12 -0.3116 0.0014
-6 -11 13 0.2891 0.0144
-6 -11 14 -1.0928 0.0014
-6 -11 15 -0.3908 0.0154
-6 -11 16 -0.5887 0.0170
-6 -11 17 -1.4180 0.0108
-6 -11 18 -0.0361 -0.0032
-6 -11 19 -0.8376 0.0349
-6 -11 20 -0.5360 -0.0129
-6 -11 21 0.3820 0.0256
-6 -11 22 -0.6190 0.0299
-6 -10 1 0.0154 0.1662
-6 -10 2 0.6168 0.1349
-6 -10 3 0.4860 0.1187
-6 -10 4 0.4205 0.0692
-6 -10 5 0.3754 0.0616
-6 -10 6 0.5135 0.0049
-6 -10 7 -0.3466 0.0073
-6 -10 8 0.5139 -0.0234
-6 -10 9 -0.3370 -0.0156
-6 -10 10 -0.0497 -0.0329
-6 -10 11 -0.1014 -0.0083
-6 -10 12 -0.4239 -0.0133
-6 -10 13 -0.3439 -0.0110
-6 -10 14 -0.5789 0.0052
-6 -10 15 -0.2759 -0.0031
-6 -10 16 -0.8749 -0.0073
-6 -10 17 0.1636 -0.0029
-6 -10 18 -0.7569 -0.0027
-6 -10 19 -0.1066 -0.0281
-6 -10 20 -0.0117 0.0107
-6 -10 21 -0.8092 -0.0192
-6 -10 22 0.3591 -0.0023
-6 -10 23 -0.7727 0.0217
-6 -10 24 0.0828 -0.0189
-6 -9 1 0.0887 0.1403
-6 -9 2 -0.6999 0.1364
-6 -9 3 0.1677 0.1572
-6 -9 4 -0.1379 0.1303
-6 -9 5 0.1294 0.1107
-6 -9 6 0.1272 0.0871
-6 -9 7 0.6205 0.0616
-6 -9 8 0.0436 0.0320
-6 -9 9 0.6950 0.0192
-6 -9 10 0.2209 0.0005
-6 -9 11 0.0934 -0.0124
-6 -9 12 0.2665 -0.0188
-6 -9 13 -0.4806 -0.0145
-6 -9 14 0.0026 -0.0296
-6 -9 15 -0.5926 -0.0175
-6 -9 16 -0.1471 -0.0222
-6 -9 17 -0.3325 -0.0173
-6 -9 18 -0.0048 -0.0170
-6 -9 19 0.0378 0.0048
-6 -9 20 -0.0393 -0.0141
-6 -9 21 0.3403 0.0200
-6 -9 22 -0.2715 -0.0061
-6 -9 23 0.2837 0.0077
-6 -9 24 -0.1490 0.0050
-6 -9 25 0.0081 -0.0149
-6 -9 26 0.1927 0.0027
-6 -8 1 -0.4733 0.0125
-6 -8 2 0.8035 0.0677
-6 -8 3 -1.0062 0.0737
-6 -8 4 0.1099 0.1014
-6 -8 5 -0.7329 0.0943
-6 -8 6 -0.3349 0.0982
-6 -8 7 -0.3929 0.0761
-6 -8 8 0.2231 0.0724
-6 -8 9 -0.2563 0.0505
-6 -8 10 0.4667 0.0367
-6 -8 11 -0.0391 0.0277
-6 -8 12 -0.0682 0.0125
-6 -8 13 -0.0117 0.0007
-6 -8 14 -0.2161 -0.0049
-6 -8 15 -0.2603 -0.0210
-6 -8 16 0.1763 -0.0269
-6 -8 17 -0.0570 -0.0341
-6 -8 18 0.1495 -0.0323
-6 -8 19 0.4667 -0.0233
-6 -8 20 -0.0100 -0.0075
-6 -8 21 0.3470 0.0041
-6 -8 22 0.0129 0.0280
-6 -8 23 0.1347 0.0176
-6 -8 24 -0.3030 0.0213
-6 -8 25 0.3708 0.0190
-6 -8 26 -0.3944 -0.0111
-6 -8 27 0.4498 0.0006
-6 -7 1 0.5506 -0.0643
-6 -7 2 -0.7094 -0.0180
-6 -7 3 0.7305 -0.0223
-6 -7 4 -0.9190 0.0207
-6 -7 5 0.1223 0.0241
-6 -7 6 -0.4083 0.0404
-6 -7 7 -0.1613 0.0368
-6 -7 8 -0.0396 0.0475
-6 -7 9 0.4688 0.0252
-6 -7 10 0.0953 0.0404
-6 -7 11 0.4026 0.0184
-6 -7 12 0.2262 0.0220
-6 -7 13 -0.3098 0.0141
-6 -7 14 -0.2743 0.0059
-6 -7 15 -0.3260 -0.0014
-6 -7 16 -0.6149 -0.0090
-6 -7 17 -0.4237 -0.0175
-6 -7 18 0.2194 -0.0202
-6 -7 19 -0.8854 -0.0269
-6 -7 20 0.6375 -0.0062
-6 -7 21 -0.5572 -0.0120
-6 -7 22 0.2798 0.0170
-6 -7 23 -0.4490 0.0216
-6 -7 24 0.7237 0.0322
-6 -7 25 -0.9444 0.0160
-6 -7 26 0.8760 0.0260
-6 -7 27 -0.5144 -0.0085
-6 -7 28 0.1449 -0.0076
-6 -6 1 -0.0869 -0.0805
-6 -6 2 0.2078 -0.0931
-6 -6 3 -0.5633 -0.0554
-6 -6 4 0.1742 -0.0507
-6 -6 5 -0.7065 -0.0289
-6 -6 6 -0.2015 -0.0168
-6 -6 7 -0.0867 -0.0022
-6 -6 8 -0.1990 -0.0141
-6 -6 9 0.1383 0.0099
-6 -6 10 0.1430 -0.0071
-6 -6 11 0.3267 0.0090
-6 -6 12 -0.1425 0.0132
-6 -6 13 0.4730 0.0113
-6 -6 14 -0.2067 0.0161
-6 -6 15 -0.0484 0.0068
-6 -6 16 -0.0065 -0.0002
-6 -6 17 0.0390 -0.0148
-6 -6 18 -0.6902 -0.0116
-6 -6 19 0.5994 -0.0253
-6 -6 20 -0.9989 -0.0180
-6 -6 21 -0.0628 -0.0125
-6 -6 22 -0.5643 -0.0098
-6 -6 23 -0.2510 -0.0013
-6 -6 24 -1.0552 0.0130
-6 -6 25 0.7407 0.0100
-6 -6 26 -0.9672 0.0225
-6 -6 27 0.3499 0.0121
-6 -6 28 0.3628 0.0138
-6 -6 29 -0.3862 0.0020
-6 -5 1 0.4033 -0.0843
-6 -5 2 -0.1056 -0.1063
-6 -5 3 -0.0268 -0.0809
-6 -5 4 -0.4233 -0.0829
-6 -5 5 -0.0263 -0.0506
-6 -5 6 -0.3144 -0.0482
-6 -5 7 -0.0896 -0.0338
-6 -5 8 0.1509 -0.0278
-6 -5 9 0.0037 -0.0329
-6 -5 10 0.0939 -0.0297
-6 -5 11 -0.1956 -0.0259
-6 -5 12 0.0594 -0.0189
-6 -5 13 -0.5537 -0.0059
-6 -5 14 -0.0640 0.0100
-6 -5 15 -0.1850 0.0131
-6 -5 16 -0.3535 0.0184
-6 -5 17 -0.0588 0.0140
-6 -5 18 -0.0134 -0.0047
-6 -5 19 -0.5153 0.0037
-6 -5 20 0.0542 -0.0206
-6 -5 21 -0.1158 -0.0056
-6 -5 22 -0.5390 -0.0147
-6 -5 23 0.0540 -0.0042
-6 -5 24 -0.1177 -0.0146
-6 -5 25 -0.7323 0.0080
-6 -5 26 0.1717 -0.0158
-6 -5 27 -0.1430 0.0176
-6 -5 28 -0.7864 0.0013
-6 -5 29 0.8223 0.0095
-6 -5 30 -0.6571 0.0221
-6 -4 1 -0.5171 -0.0536
-6 -4 2 0.2156 -0.0588
-6 -4 3 -0.1421 -0.0679
-6 -4 4 -0.0453 -0.0609
-6 -4 5 -0.0746 -0.0535
-6 -4 6 0.1984 -0.0420
-6 -4 7 0.0840 -0.0341
-6 -4 8 0.2866 -0.0292
-6 -4 9 0.0644 -0.0333
-6 -4 10 0.0932 -0.0283
-6 -4 11 -0.1163 -0.0354
-6 -4 12 -0.4226 -0.0353
-6 -4 13 -0.0391 -0.0201
-6 -4 14 -0.4624 -0.0235
-6 -4 15 0.0159 0.0033
-6 -4 16 0.1400 0.0049
-6 -4 17 -0.0097 0.0221
-6 -4 18 0.1457 0.0154
-6 -4 19 0.0242 0.0151
-6 -4 20 -0.2487 0.0030
-6 -4 21 -0.2814 -0.0045
-6 -4 22 0.1159 -0.0156
-6 -4 23 -0.3762 -0.0046
-6 -4 24 0.2688 -0.0145
-6 -4 25 0.2342 -0.0001
-6 -4 26 -0.0313 0.0057
-6 -4 27 -0.0174 0.0011
-6 -4 28 0.3616 0.0129
-6 -4 29 -0.7227 0.0162
-6 -4 30 0.4450 0.0021
-6 -3 1 0.2839 0.0054
-6 -3 2 -0.3756 0.0025
-6 -3 3 -0.2381 -0.0220
-6 -3 4 -0.1167 -0.0223
-6 -3 5 -0.0130 -0.0229
-6 -3 6 0.1777 -0.0190
-6 -3 7 0.4218 -0.0131
-6 -3 8 0.3458 -0.0122
-6 -3 9 0.4465 -0.0090
-6 -3 10 0.2005 -0.0229
-6 -3 11 -0.0253 -0.0191
-6 -3 12 0.0877 -0.0280
-6 -3 13 -0.5127 -0.0324
-6 -3 14 0.0243 -0.0231
-6 -3 15 -0.4139 -0.0189
-6 -3 16 -0.0134 -0.0074
-6 -3 17 0.0584 0.0054
-6 -3 18 0.1734 0.0245
-6 -3 19 0.1806 0.0175
-6 -3 20 0.4581 0.0308
-6 -3 21 0.0242 0.0114
-6 -3 22 0.2462 0.0093
-6 -3 23 0.2951 -0.0142
-6 -3 24 0.0016 -0.0001
-6 -3 25 0.4324 -0.0200
-6 -3 26 0.4428 0.0040
-6 -3 27 0.2302 0.0027
-6 -3 28 0.4983 0.0102
-6 -3 29 0.2338 0.0117
-6 -3 30 0.1170 0.0146
-6 -3 31 0.0823 0.0025
-6 -2 1 -0.4410 0.0490
-6 -2 2 -0.2640 0.0359
-6 -2 3 -0.3572 0.0204
-6 -2 4 -0.0441 0.0213
-6 -2 5 -0.3289 -0.0017
-6 -2 6 0.3142 0.0142
-6 -2 7 0.0128 0.0080
-6 -2 8 0.2376 0.0147
-6 -2 9 0.1597 0.0195
-6 -2 10 -0.0147 0.0193
-6 -2 11 0.0092 0.0052
-6 -2 12 -0.1540 0.0000
-6 -2 13 -0.0303 -0.0161
-6 -2 14 -0.0072 -0.0251
-6 -2 15 -0.0213 -0.0324
-6 -2 16 0.0072 -0.0184
-6 -2 17 -0.0616 -0.0224
-6 -2 18 -0.0958 -0.0001
-6 -2 19 -0.0480 0.0088
-6 -2 20 -0.0321 0.0184
-6 -2 21 0.2541 0.0161
-6 -2 22 0.1692 0.0246
-6 -2 23 0.0824 0.0050
-6 -2 24 0.4862 0.0034
-6 -2 25 -0.3149 -0.0021
-6 -2 26 0.2049 -0.0098
-6 -2 27 0.2819 -0.0017
-6 -2 28 -0.1976 0.0016
-6 -2 29 0.9080 0.0039
-6 -2 30 0.0515 0.0113
-6 -2 31 0.8109 0.0031
-6 -1 1 -0.0287 0.0535
-6 -1 2 -0.5173 0.0458
-6 -1 3 0.0352 0.0230
-6 -1 4 -0.8532 0.0082
-6 -1 5 0.5885 0.0135
-6 -1 6 -1.0199 0.0024
-6 -1 7 0.4760 0.0119
-6 -1 8 -0.3187 0.0278
-6 -1 9 0.0529 0.0245
-6 -1 10 0.0077 0.0419
-6 -1 11 0.0702 0.0391
-6 -1 12 -0.2200 0.0314
-6 -1 13 0.1496 0.0186
-6 -1 14 -0.2892 0.0048
-6 -1 15 0.1701 -0.0104
-6 -1 16 0.1308 -0.0265
-6 -1 17 0.0710 -0.0146
-6 -1 18 0.3769 -0.0274
-6 -1 19 0.2198 -0.0057
-6 -1 20 0.0667 -0.0063
-6 -1 21 0.2899 0.0131
-6 -1 22 0.0826 0.0067
-6 -1 23 0.2213 0.0221
-6 -1 24 -0.1028 0.0144
-6 -1 25 0.3713 0.0074
-6 -1 26 -0.4024 0.0087
-6 -1 27 -0.1676 -0.0105
-6 -1 28 0.1025 -0.0034
-6 -1 29 -0.6738 -0.0143
-6 -1 30 0.5281 -0.0071
-6 -1 31 -0.2614 -0.0022
-6 0 1 -0.2791 0.1020
-6 0 2 0.6711 0.0659
-6 0 3 -0.2974 0.0498
-6 0 4 0.8772 0.0142
-6 0 5 -0.9649 -0.0060
-6 0 6 0.9486 -0.0196
-6 0 7 -1.1407 -0.0098
-6 0 8 -0.0430 -0.0092
-6 0 9 -0.5597 0.0221
-6 0 10 -0.3717 0.0268
-6 0 11 -0.2961 0.0399
-6 0 12 0.0823 0.0412
-6 0 13 -0.0680 0.0326
-6 0 14 0.0514 0.0216
-6 0 15 0.0955 0.0072
-6 0 16 -0.3022 0.0014
-6 0 17 0.3976 -0.0194
-6 0 18 -0.1865 -0.0097
-6 0 19 0.5494 -0.0216
-6 0 20 0.5123 -0.0115
-6 0 21 0.4978 -0.0083
-6 0 22 0.2664 -0.0004
-6 0 23 0.6105 0.0119
-6 0 24 -0.2102 0.0045
-6 0 25 0.0172 0.0261
-6 0 26 0.2816 0.0027
-6 0 27 -0.3600 0.0157
-6 0 28 0.2223 -0.0077
-6 0 29 0.0831 0.0067
-6 0 30 -0.1396 -0.0231
-6 0 31 0.0786 0.0064
-6 1 1 0.9292 0.0736
-6 1 2 -0.2168 0.0667
-6 1 3 0.7811 0.0745
-6 1 4 -0.1597 0.0489
-6 1 5 0.6340 0.0187
-6 1 6 -0.4483 0.0001
-6 1 7 0.4642 -0.0307
-6 1 8 -0.1671 -0.0272
-6 1 9 -0.1022 -0.0210
-6 1 10 -0.0881 -0.0062
-6 1 11 -0.0858 0.0159
-6 1 12 -0.1413 0.0266
-6 1 13 -0.0841 0.0315
-6 1 14 0.3274 0.0283
-6 1 15 -0.1086 0.0215
-6 1 16 0.4456 0.0047
-6 1 17 -0.1808 0.0030
-6 1 18 0.4236 -0.0104
-6 1 19 -0.2447 -0.0119
-6 1 20 0.4022 -0.0092
-6 1 21 -0.0032 -0.0055
-6 1 22 0.7512 -0.0022
-6 1 23 -0.3317 0.0074
-6 1 24 0.8376 0.0143
-6 1 25 -0.1743 0.0081
-6 1 26 -0.3343 0.0129
-6 1 27 0.5412 0.0145
-6 1 28 -0.6782 -0.0023
-6 1 29 0.3378 0.0021
-6 1 30 -0.1257 0.0160
-6 1 31 0.1448 -0.0284
-6 2 1 -0.1427 -0.0196
-6 2 2 1.0097 0.0190
-6 2 3 0.0361 0.0258
-6 2 4 0.4641 0.0359
-6 2 5 0.1301 0.0376
-6 2 6 -0.1005 0.0093
-6 2 7 -0.1741 0.0017
-6 2 8 -0.0997 -0.0167
-6 2 9 -0.0050 -0.0385
-6 2 10 0.3277 -0.0258
-6 2 11 0.0296 -0.0267
-6 2 12 0.3660 -0.0170
-6 2 13 0.2151 0.0124
-6 2 14 -0.2090 0.0095
-6 2 15 0.3703 0.0252
-6 2 16 0.0921 0.0217
-6 2 17 0.4454 0.0142
-6 2 18 0.3199 -0.0032
-6 2 19 0.7453 0.0053
-6 2 20 -0.0051 -0.0236
-6 2 21 0.3675 -0.0076
-6 2 22 -0.2246 -0.0032
-6 2 23 0.2952 -0.0134
-6 2 24 -0.3553 0.0087
-6 2 25 0.3993 -0.0005
-6 2 26 0.3291 0.0088
-6 2 27 -0.1694 -0.0164
-6 2 28 0.5172 0.0329
-6 2 29 -0.1133 -0.0258
-6 2 30 -0.1393 0.0247
-6 3 1 0.2001 -0.0918
-6 3 2 -0.2389 -0.0480
-6 3 3 0.5862 -0.0215
-6 3 4 -0.0621 0.0028
-6 3 5 0.2306 0.0089
-6 3 6 0.2590 0.0163
-6 3 7 0.1577 0.0052
-6 3 8 0.0352 -0.0128
-6 3 9 0.3371 -0.0125
-6 3 10 -0.0475 -0.0398
-6 3 11 0.5344 -0.0389
-6 3 12 0.2075 -0.0305
-6 3 13 0.1171 -0.0401
-6 3 14 0.5451 -0.0059
-6 3 15 -0.3274 0.0006
-6 3 16 0.0926 0.0119
-6 3 17 -0.0026 0.0252
-6 3 18 -0.0286 0.0282
-6 3 19 0.1398 -0.0006
-6 3 20 0.1904 0.0271
-6 3 21 0.4386 -0.0125
-6 3 22 -0.3689 -0.0039
-6 3 23 0.3338 0.0065
-6 3 24 -0.2220 -0.0060
-6 3 25 -0.2450 -0.0048
-6 3 26 0.2721 0.0064
-6 3 27 0.0994 0.0032
-6 3 28 0.3607 -0.0472
-6 3 29 0.1136 0.0457
-6 3 30 0.4533 -0.0723
-6 4 1 0.7619 -0.1375
-6 4 2 0.4323 -0.1110
-6 4 3 -0.1589 -0.0800
-6 4 4 0.1668 -0.0398
-6 4 5 -0.1728 -0.0142
-6 4 6 -0.3521 0.0106
-6 4 7 0.1332 0.0133
-6 4 8 0.0658 0.0133
-6 4 9 0.3212 -0.0060
-6 4 10 0.3143 -0.0182
-6 4 11 0.4327 -0.0368
-6 4 12 0.1879 -0.0459
-6 4 13 0.6307 -0.0437
-6 4 14 0.0190 -0.0369
-6 4 15 0.8538 -0.0313
-6 4 16 0.3189 0.0012
-6 4 17 0.3301 -0.0086
-6 4 18 0.5213 0.0167
-6 4 19 -0.2787 0.0185
-6 4 20 0.3796 0.0036
-6 4 21 -0.8987 0.0121
-6 4 22 0.7492 0.0073
-6 4 23 -0.9980 -0.0104
-6 4 24 0.3356 0.0026
-6 4 25 -0.0593 0.0217
-6 4 26 -0.3757 -0.0091
-6 4 27 0.1070 0.0271
-6 4 28 -0.0268 0.0533
-6 4 29 -0.0086 -0.0537
-6 5 1 -0.0466 -0.1447
-6 5 2 0.1409 -0.1354
-6 5 3 0.4691 -0.1216
-6 5 4 0.1577 -0.0846
-6 5 5 -0.2371 -0.0511
-6 5 6 0.3235 -0.0211
-6 5 7 -0.5590 0.0162
-6 5 8 0.1293 0.0244
-6 5 9 -0.2716 0.0256
-6 5 10 0.3658 0.0176
-6 5 11 -0.2651 -0.0059
-6 5 12 0.3436 -0.0288
-6 5 13 -0.2357 -0.0339
-6 5 14 0.2123 -0.0501
-6 5 15 -0.2143 -0.0318
-6 5 16 0.5057 -0.0324
-6 5 17 0.3031 -0.0060
-6 5 18 0.4316 -0.0087
-6 5 19 0.7915 0.0106
-6 5 20 -0.0719 -0.0021
-6 5 21 0.7867 0.0160
-6 5 22 -0.7152 -0.0148
-6 5 23 0.6262 0.0155
-6 5 24 -0.4485 -0.0058
-6 5 25 0.0143 -0.0075
-6 5 26 0.1045 0.0248
-6 5 27 -0.0690 0.0101
-6 5 28 -0.4464 -0.0123
-6 6 1 -0.0927 -0.0609
-6 6 2 0.7246 -0.1003
-6 6 3 -0.3409 -0.0968
-6 6 4 0.2157 -0.1014
-6 6 5 0.1319 -0.0727
-6 6 6 -0.1466 -0.0378
-6 6 7 0.1003 -0.0194
-6 6 8 0.1387 0.0237
-6 6 9 0.1894 0.0359
-6 6 10 -0.0671 0.0348
-6 6 11 0.7237 0.0398
-6 6 12 -0.0209 0.0167
-6 6 13 0.5847 -0.0067
-6 6 14 0.2005 -0.0134
-6 6 15 0.6956 -0.0307
-6 6 16 -0.2565 -0.0311
-6 6 17 0.8029 -0.0122
-6 6 18 -0.1023 -0.0131
-6 6 19 0.1908 0.0011
-6 6 20 0.3609 0.0132
-6 6 21 -0.1896 -0.0102
-6 6 22 0.3228 0.0144
-6 6 23 -0.3105 -0.0121
-6 6 24 0.0232 0.0049
-6 6 25 -0.1543 0.0144
-6 6 26 -0.2265 0.0151
-6 6 27 -0.1542 0.0196
-6 7 1 0.9625 0.0544
-6 7 2 -0.2212 0.0034
-6 7 3 0.8328 -0.0099
-6 7 4 -0.1501 -0.0458
-6 7 5 0.0833 -0.0508
-6 7 6 -0.2969 -0.0420
-6 7 7 0.0756 -0.0198
-6 7 8 -0.5056 -0.0047
-6 7 9 -0.0971 0.0245
-6 7 10 0.1454 0.0406
-6 7 11 -0.5777 0.0352
-6 7 12 0.4557 0.0408
-6 7 13 -0.0681 0.0303
-6 7 14 0.4797 0.0009
-6 7 15 0.1265 0.0067
-6 7 16 1.2141 -0.0177
-6 7 17 0.0092 -0.0227
-6 7 18 0.9177 -0.0043
-6 7 19 0.6692 -0.0168
-6 7 20 0.0420 0.0079
-6 7 21 0.7076 0.0056
-6 7 22 0.0874 0.0155
-6 7 23 0.1891 -0.0012
-6 7 24 0.0706 0.0228
-6 7 25 -0.1525 -0.0053
-6 7 26 -0.1568 0.0212
-6 8 1 0.0918 0.0985
-6 8 2 0.4561 0.0963
-6 8 3 0.3179 0.0393
-6 8 4 0.2319 0.0336
-6 8 5 0.4063 0.0050
-6 8 6 -0.0877 -0.0226
-6 8 7 -0.0167 -0.0080
-6 8 8 0.0935 -0.0084
-6 8 9 -0.1340 0.0026
-6 8 10 -0.2020 0.0300
-6 8 11 0.1809 0.0353
-6 8 12 -0.3093 0.0418
-6 8 13 -0.0144 0.0350
-6 8 14 -0.0060 0.0417
-6 8 15 0.2136 0.0035
-6 8 16 -0.1992 0.0252
-6 8 17 0.4778 -0.0060
-6 8 18 0.2042 -0.0169
-6 8 19 -0.2943 0.0019
-6 8 20 0.7134 -0.0488
-6 8 21 -0.3386 0.0068
-6 8 22 0.1717 -0.0493
-6 8 23 0.2501 0.0275
-6 8 24 -0.0370 -0.0298
-6 9 1 0.2739 0.1265
-6 9 2 0.4089 0.1286
-6 9 3 0.3617 0.0927
-6 9 4 0.5713 0.0534
-6 9 5 -0.2729 0.0348
-6 9 6 0.5587 0.0126
-6 9 7 -0.4113 -0.0180
-6 9 8 -0.2120 -0.0131
-6 9 9 0.1199 -0.0136
-6 9 10 -0.5313 -0.0215
-6 9 11 0.0308 0.0038
-6 9 12 -0.2431 0.0035
-6 9 13 -0.2173 0.0028
-6 9 14 -0.0796 0.0091
-6 9 15 -0.2243 0.0083
-6 9 16 0.1904 -0.0066
-6 9 17 0.0693 0.0073
-6 9 18 0.0777 0.0135
-6 9 19 0.6193 -0.0275
-6 9 20 -0.1016 0.0433
-6 9 21 0.2914 -0.0654
-6 9 22 0.2579 0.0300
-6 10 1 0.3543 0.1335
-6 10 2 1.1048 0.1102
-6 10 3 0.2165 0.1316
-6 10 4 0.4983 0.1091
-6 10 5 0.5776 0.0586
-6 10 6 -0.3021 0.0471
-6 10 7 0.5449 0.0151
-6 10 8 -0.0455 -0.0145
-6 10 9 -0.4495 -0.0064
-6 10 10 0.2937 -0.0156
-6 10 11 -0.4950 -0.0168
-6 10 12 -0.3974 -0.0157
-6 10 13 0.0533 -0.0065
-6 10 14 -0.8848 -0.0286
-6 10 15 -0.2019 -0.0154
-6 10 16 -0.6903 -0.0253
-6 10 17 -0.6566 -0.0351
-6 10 18 -0.2901 -0.0397
-6 10 19 -0.4694 -0.0086
-6 10 20 -0.0634 -0.0743
-6 11 1 1.3057 0.0112
-6 11 2 0.7744 0.0423
-6 11 3 0.7473 0.0540
-6 11 4 0.1953 0.0872
-6 11 5 0.0694 0.0875
-6 11 6 0.3187 0.0557
-6 11 7 -0.4488 0.0325
-6 11 8 0.4058 0.0226
-6 11 9 0.0008 -0.0348
-6 11 10 -0.0194 -0.0103
-6 11 11 -0.1163 -0.0357
-6 11 12 0.1915 -0.0299
-6 11 13 -0.7706 -0.0238
-6 11 14 0.2328 -0.0255
-6 11 15 -0.5582 -0.0100
-6 11 16 -0.4154 -0.0235
-6 11 17 -0.1897 0.0132
-6 12 1 1.0266 -0.0972
-6 12 2 -0.1427 -0.0241
-6 12 3 1.0608 -0.0015
-6 12 4 0.6020 0.0013
-6 12 5 -0.0622 0.0446
-6 12 6 0.3558 0.0361
-6 12 7 0.0577 0.0488
-6 12 8 -0.4213 0.0092
-6 12 9 0.3311 0.0367
-6 12 10 -0.1874 -0.0331
-6 12 11 0.1541 -0.0169
-6 12 12 -0.1563 -0.0371
-6 12 13 -0.0049 -0.0634
-6 13 1 -0.7903 -0.0419
-6 13 2 0.6923 -0.0883
-6 13 3 -0.3478 -0.0195
-6 13 4 -0.2415 0.0001
-6 13 5 1.0718 -0.0206
-6 13 6 -0.5423 0.0234
-5 -16 1 -0.9387 -0.0817
-5 -16 2 0.3250 -0.2516
-5 -15 1 -0.0434 -0.2390
-5 -15 2 -0.9523 -0.1047
-5 -15 3 -0.1383 -0.2008
-5 -15 4 -0.2375 -0.1532
-5 -15 5 -0.4309 -0.0693
-5 -15 6 -0.0745 -0.0516
-5 -15 7 -0.0918 0.0092
-5 -15 8 -0.1016 0.0576
-5 -15 9 -0.0787 0.0403
-5 -15 10 0.2955 0.0640
-5 -14 1 -0.8208 -0.0428
-5 -14 2 -0.6932 -0.1387
-5 -14 3 -0.7483 -0.1057
-5 -14 4 -0.4057 -0.1173
-5 -14 5 -0.5499 -0.1328
-5 -14 6 -0.1667 -0.0736
-5 -14 7 -0.6704 -0.0470
-5 -14 8 -0.1927 -0.0157
-5 -14 9 -0.5614 0.0372
-5 -14 10 -0.3442 0.0353
-5 -14 11 -0.0880 0.0508
-5 -14 12 -0.0951 0.0379
-5 -14 13 0.1204 0.0198
-5 -14 14 0.3713 0.0244
-5 -14 15 0.2524 -0.0016
-5 -13 1 -0.6508 0.0338
-5 -13 2 -0.5343 -0.0021
-5 -13 3 -0.8826 -0.0475
-5 -13 4 -1.2493 -0.0613
-5 -13 5 -0.2680 -0.0705
-5 -13 6 -1.2984 -0.0811
-5 -13 7 0.0591 -0.0754
-5 -13 8 -0.8714 -0.0543
-5 -13 9 0.0986 -0.0407
-5 -13 10 -0.4250 -0.0122
-5 -13 11 -0.0587 -0.0011
-5 -13 12 0.2266 0.0118
-5 -13 13 -0.2034 0.0177
-5 -13 14 0.3143 -0.0120
-5 -13 15 0.0801 0.0185
-5 -13 16 -0.2648 -0.0190
-5 -13 17 0.1660 0.0010
-5 -13 18 -0.3710 -0.0072
-5 -12 1 -0.0526 0.1048
-5 -12 2 -0.6343 0.0904
-5 -12 3 -0.4222 0.0675
-5 -12 4 -0.5322 0.0223
-5 -12 5 -1.3017 0.0089
-5 -12 6 -0.6041 -0.0208
-5 -12 7 -1.1726 -0.0180
-5 -12 8 -0.7231 -0.0277
-5 -12 9 -0.5153 -0.0299
-5 -12 10 -0.3672 -0.0156
-5 -12 11 0.3777 -0.0121
-5 -12 12 -0.4748 -0.0064
-5 -12 13 1.1722 0.0012
-5 -12 14 -0.4458 0.0197
-5 -12 15 0.4254 -0.0190
-5 -12 16 0.4004 0.0121
-5 -12 17 -0.7828 -0.0210
-5 -12 18 0.5070 -0.0209
-5 -12 19 -0.6226 -0.0268
-5 -12 20 -0.1067 -0.0079
-5 -12 21 -0.1324 -0.0389
-5 -11 1 -0.5414 0.1264
-5 -11 2 -0.3390 0.1252
-5 -11 3 -0.5758 0.1127
-5 -11 4 -0.3510 0.0883
-5 -11 5 -0.5352 0.0613
-5 -11 6 -0.1811 0.0404
-5 -11 7 -1.1060 0.0116
-5 -11 8 0.1351 0.0016
-5 -11 9 -1.1336 0.0061
-5 -11 10 0.2892 -0.0210
-5 -11 11 -0.7495 -0.0062
-5 -11 12 0.7871 -0.0108
-5 -11 13 -0.8241 -0.0122
-5 -11 14 0.5841 -0.0128
-5 -11 15 -0.3348 0.0234
-5 -11 16 -0.9081 -0.0111
-5 -11 17 0.3975 0.0264
-5 -11 18 -1.3433 0.0017
-5 -11 19 0.0073 0.0112
-5 -11 20 -0.2360 -0.0263
-5 -11 21 -0.4772 0.0182
-5 -11 22 0.3115 -0.0401
-5 -11 23 -0.1884 -0.0005
-5 -10 1 -0.6710 0.1001
-5 -10 2 -0.3524 0.1098
-5 -10 3 -0.5738 0.1072
-5 -10 4 -0.3190 0.1139
-5 -10 5 0.0090 0.0863
-5 -10 6 -0.8405 0.0739
-5 -10 7 0.7028 0.0606
-5 -10 8 -1.2451 0.0392
-5 -10 9 0.5738 0.0188
-5 -10 10 -0.7404 0.0295
-5 -10 11 0.1570 0.0019
-5 -10 12 -0.2645 -0.0010
-5 -10 13 0.0629 -0.0017
-5 -10 14 -0.0993 -0.0112
-5 -10 15 -0.5321 -0.0280
-5 -10 16 0.1993 0.0058
-5 -10 17 -1.1947 -0.0228
-5 -10 18 -0.0544 0.0099
-5 -10 19 -0.6581 -0.0046
-5 -10 20 -0.8116 0.0269
-5 -10 21 0.1721 -0.0156
-5 -10 22 -0.8498 0.0399
-5 -10 23 0.0520 -0.0080
-5 -10 24 -0.2524 0.0134
-5 -10 25 -0.4695 0.0129
-5 -9 1 -0.3208 -0.0056
-5 -9 2 -0.6777 0.0455
-5 -9 3 -0.1616 0.0483
-5 -9 4 -0.3599 0.0639
-5 -9 5 -0.0973 0.0697
-5 -9 6 0.6276 0.0690
-5 -9 7 -0.5116 0.0524
-5 -9 8 1.1498 0.0532
-5 -9 9 -0.3838 0.0401
-5 -9 10 0.5409 0.0164
-5 -9 11 0.1795 0.0179
-5 -9 12 -0.2028 0.0037
-5 -9 13 0.2548 -0.0119
-5 -9 14 -0.5436 -0.0112
-5 -9 15 -0.0440 -0.0109
-5 -9 16 -0.6489 -0.0315
-5 -9 17 -0.2986 -0.0067
-5 -9 18 -0.3430 -0.0225
-5 -9 19 -0.5507 -0.0029
-5 -9 20 0.2660 -0.0129
-5 -9 21 -0.6065 0.0168
-5 -9 22 0.3573 -0.0150
-5 -9 23 -0.1476 0.0220
-5 -9 24 -0.1984 -0.0075
-5 -9 25 0.2856 -0.0014
-5 -9 26 -0.6001 0.0033
-5 -9 27 0.1944 -0.0220
-5 -8 1 0.2243 -0.0654
-5 -8 2 0.0899 -0.0640
-5 -8 3 -0.0556 -0.0357
-5 -8 4 0.1272 -0.0202
-5 -8 5 -0.2634 -0.0020
-5 -8 6 -0.2242 0.0087
-5 -8 7 0.1968 0.0259
-5 -8 8 -0.5791 0.0285
-5 -8 9 0.4486 0.0302
-5 -8 10 -0.1223 0.0390
-5 -8 11 0.0497 0.0227
-5 -8 12 0.4113 0.0179
-5 -8 13 -0.2800 0.0101
-5 -8 14 0.2746 -0.0021
-5 -8 15 -0.2243 -0.0196
-5 -8 16 -0.1277 -0.0080
-5 -8 17 -0.0497 -0.0378
-5 -8 18 -0.2302 -0.0163
-5 -8 19 0.1299 -0.0327
-5 -8 20 -0.1750 -0.0084
-5 -8 21 0.2402 -0.0169
-5 -8 22 0.0451 0.0133
-5 -8 23 -0.1454 -0.0053
-5 -8 24 0.5415 0.0213
-5 -8 25 -0.4967 -0.0034
-5 -8 26 0.5781 -0.0008
-5 -8 27 -0.1622 -0.0012
-5 -8 28 0.2125 -0.0202
-5 -7 1 0.6050 -0.0619
-5 -7 2 0.5329 -0.0978
-5 -7 3 0.9835 -0.0657
-5 -7 4 0.4631 -0.0720
-5 -7 5 0.9904 -0.0599
-5 -7 6 -0.0359 -0.0479
-5 -7 7 0.1994 -0.0392
-5 -7 8 -0.0656 -0.0291
-5 -7 9 -0.2127 -0.0119
-5 -7 10 -0.0839 -0.0067
-5 -7 11 0.3211 0.0041
-5 -7 12 -0.3166 0.0170
-5 -7 13 0.5424 0.0104
-5 -7 14 -0.4731 0.0192
-5 -7 15 0.1507 0.0202
-5 -7 16 -0.5684 0.0049
-5 -7 17 -0.0059 0.0139
-5 -7 18 -0.5655 -0.0085
-5 -7 19 0.1469 -0.0045
-5 -7 20 -0.2235 -0.0187
-5 -7 21 0.2535 -0.0086
-5 -7 22 -0.0657 -0.0118
-5 -7 23 0.7528 0.0076
-5 -7 24 -0.5391 -0.0016
-5 -7 25 1.1076 0.0198
-5 -7 26 -0.4344 -0.0000
-5 -7 27 0.4382 0.0016
-5 -7 28 0.2149 -0.0016
-5 -7 29 0.0387 -0.0096
-5 -6 1 0.0860 -0.0900
-5 -6 2 0.7932 -0.0707
-5 -6 3 0.4336 -0.0746
-5 -6 4 1.0064 -0.0774
-5 -6 5 0.2190 -0.0577
-5 -6 6 0.7868 -0.0660
-5 -6 7 -0.1701 -0.0581
-5 -6 8 0.0618 -0.0510
-5 -6 9 -0.3708 -0.0495
-5 -6 10 0.0791 -0.0410
-5 -6 11 -0.4563 -0.0227
-5 -6 12 0.7070 -0.0230
-5 -6 13 -0.1481 0.0071
-5 -6 14 0.8657 0.0038
-5 -6 15 0.0316 0.0223
-5 -6 16 0.7501 0.0171
-5 -6 17 -0.2815 0.0270
-5 -6 18 0.5772 0.0052
-5 -6 19 -0.3912 0.0197
-5 -6 20 0.0346 -0.0072
-5 -6 21 -0.1812 0.0054
-5 -6 22 -0.1643 -0.0064
-5 -6 23 -0.5103 0.0059
-5 -6 24 0.6108 0.0082
-5 -6 25 -0.7461 0.0146
-5 -6 26 0.7961 0.0194
-5 -6 27 0.1533 0.0126
-5 -6 28 0.0547 0.0103
-5 -6 29 0.6085 -0.0057
-5 -6 30 0.0212 -0.0026
-5 -5 1 -0.0283 -0.0513
-5 -5 2 0.5172 -0.0383
-5 -5 3 0.2595 -0.0698
-5 -5 4 0.2182 -0.0461
-5 -5 5 0.1320 -0.0620
-5 -5 6 -0.1741 -0.0510
-5 -5 7 -0.0692 -0.0446
-5 -5 8 -0.1371 -0.0526
-5 -5 9 -0.0653 -0.0501
-5 -5 10 -0.2220 -0.0525
-5 -5 11 0.2113 -0.0538
-5 -5 12 -0.3648 -0.0434
-5 -5 13 0.1468 -0.0277
-5 -5 14 -0.1672 -0.0076
-5 -5 15 0.0656 0.0105
-5 -5 16 -0.1512 0.0325
-5 -5 17 0.2911 0.0229
-5 -5 18 -0.1254 0.0454
-5 -5 19 0.1524 0.0079
-5 -5 20 0.3508 0.0277
-5 -5 21 -0.3016 -0.0026
-5 -5 22 0.4759 0.0072
-5 -5 23 -0.1069 -0.0063
-5 -5 24 -0.1815 0.0067
-5 -5 25 0.4002 -0.0071
-5 -5 26 -0.1659 0.0118
-5 -5 27 0.0734 0.0038
-5 -5 28 0.6394 0.0039
-5 -5 29 -0.2437 0.0147
-5 -5 30 0.4923 -0.0070
-5 -5 31 0.0509 0.0036
-5 -4 1 0.7094 0.0393
-5 -4 2 -0.0803 0.0254
-5 -4 3 0.4711 0.0045
-5 -4 4 -0.0896 -0.0066
-5 -4 5 -0.0000 -0.0221
-5 -4 6 -0.4166 -0.0163
-5 -4 7 -0.3028 -0.0235
-5 -4 8 -0.4904 -0.0201
-5 -4 9 -0.0437 -0.0190
-5 -4 10 0.0522 -0.0329
-5 -4 11 0.1474 -0.0372
-5 -4 12 0.4677 -0.0413
-5 -4 13 0.1663 -0.0524
-5 -4 14 0.3017 -0.0340
-5 -4 15 0.0275 -0.0289
-5 -4 16 0.2403 -0.0051
-5 -4 17 -0.1897 0.0084
-5 -4 18 0.0664 0.0215
-5 -4 19 -0.1719 0.0241
-5 -4 20 -0.4834 0.0234
-5 -4 21 -0.0025 0.0126
-5 -4 22 -0.6466 0.0143
-5 -4 23 0.0977 0.0022
-5 -4 24 -0.0578 -0.0002
-5 -4 25 0.1690 0.0064
-5 -4 26 0.3349 -0.0111
-5 -4 27 0.5289 0.0012
-5 -4 28 0.1090 -0.0056
-5 -4 29 0.6826 -0.0112
-5 -4 30 0.1840 -0.0036
-5 -4 31 0.2704 -0.0059
-5 -3 1 -0.1011 0.1029
-5 -3 2 -0.2851 0.0703
-5 -3 3 -0.5494 0.0683
-5 -3 4 -0.1541 0.0377
-5 -3 5 -0.6416 0.0330
-5 -3 6 -0.0879 0.0228
-5 -3 7 -0.2531 0.0165
-5 -3 8 -0.0274 0.0239
-5 -3 9 0.0627 0.0105
-5 -3 10 0.0351 0.0184
-5 -3 11 0.3176 -0.0002
-5 -3 12 -0.1041 -0.0036
-5 -3 13 0.3343 -0.0171
-5 -3 14 -0.3423 -0.0219
-5 -3 15 0.2802 -0.0275
-5 -3 16 -0.4571 -0.0253
-5 -3 17 0.3497 -0.0085
-5 -3 18 -0.1063 -0.0148
-5 -3 19 0.2784 0.0187
-5 -3 20 0.1141 0.0027
-5 -3 21 0.0555 0.0231
-5 -3 22 -0.0194 0.0027
-5 -3 23 -0.2208 0.0078
-5 -3 24 0.1588 -0.0064
-5 -3 25 -0.0602 -0.0101
-5 -3 26 0.5226 -0.0082
-5 -3 27 0.3912 -0.0106
-5 -3 28 0.6147 -0.0097
-5 -3 29 0.5678 -0.0037
-5 -3 30 0.2475 -0.0040
-5 -3 31 0.6193 -0.0094
-5 -3 32 -0.0803 0.0094
-5 -2 1 -0.2428 0.1134
-5 -2 2 -0.2724 0.0863
-5 -2 3 -0.0062 0.0752
-5 -2 4 -1.3343 0.0517
-5 -2 5 0.0367 0.0391
-5 -2 6 -1.0596 0.0249
-5 -2 7 -0.1558 0.0288
-5 -2 8 0.1241 0.0307
-5 -2 9 -0.0571 0.0359
-5 -2 10 0.5846 0.0421
-5 -2 11 0.0513 0.0429
-5 -2 12 0.3352 0.0317
-5 -2 13 -0.0815 0.0286
-5 -2 14 0.0735 0.0037
-5 -2 15 -0.4089 0.0004
-5 -2 16 -0.0254 -0.0161
-5 -2 17 -0.5539 -0.0226
-5 -2 18 -0.3849 -0.0086
-5 -2 19 -0.1933 -0.0168
-5 -2 20 -0.4255 0.0055
-5 -2 21 0.0707 0.0079
-5 -2 22 -0.0480 0.0086
-5 -2 23 0.3981 0.0105
-5 -2 24 -0.1759 -0.0025
-5 -2 25 0.7560 -0.0059
-5 -2 26 -0.0816 -0.0126
-5 -2 27 0.6345 -0.0164
-5 -2 28 0.6392 -0.0053
-5 -2 29 0.4010 -0.0080
-5 -2 30 1.1688 -0.0002
-5 -2 31 0.1612 0.0098
-5 -2 32 1.1167 -0.0033
-5 -1 1 -0.5072 0.0947
-5 -1 2 0.5196 0.0872
-5 -1 3 -1.2181 0.0704
-5 -1 4 1.0667 0.0443
-5 -1 5 -1.7747 0.0254
-5 -1 6 0.5773 0.0117
-5 -1 7 -0.8662 0.0013
-5 -1 8 -0.3170 -0.0029
-5 -1 9 0.2630 0.0141
-5 -1 10 -0.1816 0.0155
-5 -1 11 0.3207 0.0386
-5 -1 12 0.1973 0.0436
-5 -1 13 -0.1552 0.0488
-5 -1 14 0.1462 0.0407
-5 -1 15 -0.1656 0.0292
-5 -1 16 -0.0975 0.0118
-5 -1 17 0.0391 0.0027
-5 -1 18 0.1457 -0.0114
-5 -1 19 -0.4920 -0.0064
-5 -1 20 0.4740 -0.0045
-5 -1 21 -0.5966 -0.0045
-5 -1 22 0.3359 0.0103
-5 -1 23 -0.0821 -0.0002
-5 -1 24 0.7013 0.0068
-5 -1 25 -0.0675 -0.0063
-5 -1 26 0.8786 -0.0064
-5 -1 27 -0.0004 -0.0125
-5 -1 28 0.2083 -0.0133
-5 -1 29 0.3489 -0.0070
-5 -1 30 -0.1213 0.0041
-5 -1 31 0.6450 -0.0005
-5 -1 32 0.0908 0.0280
-5 0 1 0.7919 0.0547
-5 0 2 -0.9903 0.0773
-5 0 3 1.3982 0.0545
-5 0 4 -1.4948 0.0479
-5 0 5 1.8962 0.0222
-5 0 6 -1.3012 -0.0073
-5 0 7 0.6307 -0.0200
-5 0 8 -0.4451 -0.0316
-5 0 9 -0.6009 -0.0343
-5 0 10 -0.3099 -0.0178
-5 0 11 -0.3019 -0.0081
-5 0 12 -0.3030 0.0145
-5 0 13 0.2203 0.0216
-5 0 14 -0.2110 0.0369
-5 0 15 0.0620 0.0283
-5 0 16 -0.0614 0.0279
-5 0 17 -0.3458 0.0151
-5 0 18 -0.0498 0.0069
-5 0 19 0.2811 0.0002
-5 0 20 -0.2919 -0.0061
-5 0 21 0.7545 -0.0006
-5 0 22 0.2453 -0.0034
-5 0 23 0.3586 0.0008
-5 0 24 0.5809 0.0075
-5 0 25 0.7620 0.0046
-5 0 26 0.2147 0.0044
-5 0 27 1.1006 0.0044
-5 0 28 0.2047 0.0002
-5 0 29 0.5662 -0.0069
-5 0 30 0.0871 0.0030
-5 0 31 0.2063 0.0007
-5 0 32 -0.2264 0.0065
-5 1 1 -0.9050 -0.0502
-5 1 2 0.8587 -0.0030
-5 1 3 -1.0206 0.0292
-5 1 4 1.3920 0.0412
-5 1 5 -1.2335 0.0358
-5 1 6 1.3996 0.0134
-5 1 7 -0.3930 -0.0188
-5 1 8 0.3346 -0.0487
-5 1 9 -0.0810 -0.0616
-5 1 10 -0.0983 -0.0651
-5 1 11 -0.6872 -0.0515
-5 1 12 -0.1409 -0.0295
-5 1 13 -0.3963 -0.0084
-5 1 14 0.0416 0.0077
-5 1 15 0.0922 0.0199
-5 1 16 0.0926 0.0245
-5 1 17 0.2879 0.0184
-5 1 18 -0.4032 0.0200
-5 1 19 -0.0175 0.0052
-5 1 20 -0.0893 0.0058
-5 1 21 -0.0524 -0.0090
-5 1 22 0.1781 -0.0062
-5 1 23 0.8271 -0.0051
-5 1 24 0.2048 -0.0112
-5 1 25 0.5365 0.0086
-5 1 26 0.8746 0.0039
-5 1 27 -0.2209 0.0127
-5 1 28 0.9475 0.0057
-5 1 29 0.0361 0.0269
-5 1 30 0.6129 -0.0179
-5 1 31 -0.0282 0.0371
-5 1 32 0.4739 -0.0151
-5 2 1 0.6512 -0.1215
-5 2 2 -0.6189 -0.0904
-5 2 3 0.9413 -0.0397
-5 2 4 -0.2489 0.0075
-5 2 5 1.0969 0.0240
-5 2 6 -0.5441 0.0394
-5 2 7 0.4380 0.0178
-5 2 8 -0.3133 -0.0075
-5 2 9 0.1824 -0.0371
-5 2 10 -0.4976 -0.0658
-5 2 11 0.5445 -0.0680
-5 2 12 -0.5002 -0.0708
-5 2 13 -0.1265 -0.0480
-5 2 14 -0.2249 -0.0270
-5 2 15 -0.3452 -0.0062
-5 2 16 -0.1909 0.0094
-5 2 17 -0.1621 0.0203
-5 2 18 0.4269 0.0167
-5 2 19 -0.2617 0.0130
-5 2 20 0.2999 0.0038
-5 2 21 0.0775 -0.0020
-5 2 22 -0.0013 -0.0138
-5 2 23 0.0388 -0.0125
-5 2 24 0.4927 -0.0061
-5 2 25 0.3775 -0.0137
-5 2 26 0.2176 0.0058
-5 2 27 0.8579 0.0081
-5 2 28 0.0396 0.0153
-5 2 29 0.2526 0.0072
-5 2 30 0.2463 0.0477
-5 2 31 0.0527 -0.0128
-5 2 32 -0.0774 0.0556
-5 3 1 -1.2545 -0.1616
-5 3 2 0.5569 -0.1248
-5 3 3 -0.4135 -0.0818
-5 3 4 0.6686 -0.0329
-5 3 5 0.2559 0.0130
-5 3 6 1.0869 0.0306
-5 3 7 0.1264 0.0421
-5 3 8 0.6550 0.0385
-5 3 9 -0.1509 0.0108
-5 3 10 0.5411 -0.0007
-5 3 11 -0.3668 -0.0340
-5 3 12 0.4986 -0.0422
-5 3 13 0.1149 -0.0488
-5 3 14 -0.3259 -0.0465
-5 3 15 -0.2584 -0.0243
-5 3 16 -0.7163 -0.0101
-5 3 17 -0.8511 0.0097
-5 3 18 -0.8809 0.0161
-5 3 19 -0.2502 0.0271
-5 3 20 -0.1171 0.0057
-5 3 21 -0.2697 0.0089
-5 3 22 0.8142 -0.0051
-5 3 23 -0.2309 -0.0098
-5 3 24 0.2194 -0.0137
-5 3 25 0.2511 0.0048
-5 3 26 0.0986 -0.0035
-5 3 27 0.2949 -0.0002
-5 3 28 0.3021 0.0315
-5 3 29 0.5570 -0.0030
-5 3 30 -0.1741 0.0267
-5 3 31 0.2458 0.0331
-5 4 1 0.6218 -0.1558
-5 4 2 -0.8958 -0.1579
-5 4 3 0.4733 -0.1144
-5 4 4 -0.1459 -0.0810
-5 4 5 -0.0864 -0.0341
-5 4 6 0.1492 0.0175
-5 4 7 0.4353 0.0388
-5 4 8 0.3551 0.0581
-5 4 9 0.5840 0.0582
-5 4 10 0.5689 0.0428
-5 4 11 0.6081 0.0257
-5 4 12 0.3351 0.0064
-5 4 13 0.4028 -0.0167
-5 4 14 0.3471 -0.0212
-5 4 15 0.0391 -0.0305
-5 4 16 -0.1873 -0.0250
-5 4 17 -0.2367 -0.0128
-5 4 18 -0.7576 -0.0030
-5 4 19 -0.5879 0.0002
-5 4 20 -1.0382 0.0150
-5 4 21 0.2651 0.0017
-5 4 22 -1.1041 -0.0014
-5 4 23 0.7612 -0.0042
-5 4 24 0.0088 -0.0030
-5 4 25 -0.0044 -0.0114
-5 4 26 0.4992 0.0100
-5 4 27 0.0362 0.0402
-5 4 28 0.1241 -0.0116
-5 4 29 0.1937 0.0970
-5 4 30 0.3338 0.0013
-5 5 1 -1.2627 -0.0716
-5 5 2 0.1275 -0.1022
-5 5 3 -0.9213 -0.1102
-5 5 4 -0.3165 -0.1075
-5 5 5 0.4030 -0.0778
-5 5 6 -0.7692 -0.0505
-5 5 7 0.0644 -0.0020
-5 5 8 -0.2425 0.0315
-5 5 9 0.2141 0.0571
-5 5 10 -0.0856 0.0676
-5 5 11 0.5976 0.0639
-5 5 12 0.3064 0.0411
-5 5 13 0.0334 0.0286
-5 5 14 0.2565 0.0025
-5 5 15 -0.1677 -0.0076
-5 5 16 0.0171 -0.0123
-5 5 17 -0.0127 -0.0170
-5 5 18 0.2328 -0.0103
-5 5 19 0.0188 -0.0077
-5 5 20 0.4156 -0.0014
-5 5 21 -0.5291 -0.0082
-5 5 22 0.5412 0.0078
-5 5 23 -0.5312 -0.0163
-5 5 24 0.0512 -0.0066
-5 5 25 0.4522 -0.0162
-5 5 26 -0.0249 -0.0009
-5 5 27 0.2429 -0.0433
-5 5 28 0.5113 0.0740
-5 5 29 -0.3291 -0.0545
-5 5 30 0.1046 0.1016
-5 6 1 -0.2333 0.0385
-5 6 2 -1.3241 0.0185
-5 6 3 0.1207 -0.0350
-5 6 4 -0.5062 -0.0555
-5 6 5 -0.5974 -0.0647
-5 6 6 0.2603 -0.0704
-5 6 7 -0.0652 -0.0406
-5 6 8 -0.2892 -0.0275
-5 6 9 0.1005 0.0158
-5 6 10 0.3371 0.0354
-5 6 11 -0.2583 0.0499
-5 6 12 0.5724 0.0623
-5 6 13 0.3229 0.0377
-5 6 14 0.0218 0.0317
-5 6 15 0.1552 0.0065
-5 6 16 0.0197 -0.0028
-5 6 17 -0.2842 -0.0135
-5 6 18 0.0494 -0.0028
-5 6 19 0.0942 -0.0067
-5 6 20 0.1114 -0.0012
-5 6 21 0.4506 0.0118
-5 6 22 0.0560 -0.0123
-5 6 23 0.2137 0.0113
-5 6 24 0.1550 -0.0157
-5 6 25 -0.2481 0.0064
-5 6 26 0.2627 -0.0326
-5 6 27 0.2884 0.0428
-5 6 28 -0.0949 -0.0719
-5 6 29 0.7279 0.0758
-5 7 1 -0.1676 0.1413
-5 7 2 0.4427 0.1140
-5 7 3 -0.7616 0.0683
-5 7 4 0.3721 0.0325
-5 7 5 -0.3566 -0.0059
-5 7 6 0.1844 -0.0262
-5 7 7 -0.6715 -0.0393
-5 7 8 0.5881 -0.0350
-5 7 9 -0.5395 -0.0273
-5 7 10 -0.2522 -0.0132
-5 7 11 0.5177 0.0120
-5 7 12 -0.5708 0.0116
-5 7 13 0.3990 0.0366
-5 7 14 0.3202 0.0261
-5 7 15 0.2723 0.0212
-5 7 16 0.5126 0.0142
-5 7 17 0.4372 0.0061
-5 7 18 0.5735 -0.0073
-5 7 19 0.0396 0.0132
-5 7 20 0.5724 0.0039
-5 7 21 -0.0613 0.0166
-5 7 22 0.2357 0.0172
-5 7 23 0.0039 0.0057
-5 7 24 -0.1011 0.0006
-5 7 25 -0.0781 -0.0211
-5 7 26 -0.3320 0.0033
-5 7 27 -0.3699 -0.0511
-5 8 1 -0.6058 0.1598
-5 8 2 -0.0943 0.1368
-5 8 3 0.3342 0.1238
-5 8 4 -0.1213 0.0998
-5 8 5 0.5484 0.0487
-5 8 6 -0.1496 0.0382
-5 8 7 0.5580 -0.0106
-5 8 8 -0.5902 -0.0113
-5 8 9 0.3669 -0.0284
-5 8 10 -0.1360 -0.0226
-5 8 11 -0.5009 -0.0217
-5 8 12 0.3710 -0.0075
-5 8 13 -0.4091 -0.0055
-5 8 14 -0.0487 0.0018
-5 8 15 0.2626 0.0195
-5 8 16 -0.1647 0.0013
-5 8 17 0.6536 0.0249
-5 8 18 -0.2719 0.0135
-5 8 19 0.8185 0.0065
-5 8 20 -0.4212 0.0273
-5 8 21 0.2541 0.0024
-5 8 22 -0.3228 0.0306
-5 8 23 -0.1903 0.0065
-5 8 24 -0.3843 0.0202
-5 8 25 -0.1845 0.0036
-5 8 26 -0.3317 -0.0132
-5 9 1 -0.0831 0.1205
-5 9 2 -0.3748 0.1140
-5 9 3 -0.1823 0.1194
-5 9 4 0.3046 0.0935
-5 9 5 0.0422 0.0836
-5 9 6 -0.0716 0.0514
-5 9 7 -0.0683 0.0305
-5 9 8 -0.0885 0.0053
-5 9 9 -0.6014 -0.0133
-5 9 10 0.1000 -0.0228
-5 9 11 -0.0942 -0.0257
-5 9 12 -0.1804 -0.0264
-5 9 13 0.5705 -0.0196
-5 9 14 -0.0165 -0.0177
-5 9 15 0.4112 -0.0239
-5 9 16 0.5405 0.0037
-5 9 17 0.0201 -0.0179
-5 9 18 0.8347 0.0198
-5 9 19 -0.1362 0.0262
-5 9 20 0.3253 0.0148
-5 9 21 -0.0877 0.0543
-5 9 22 -0.4370 0.0055
-5 9 23 -0.5259 0.0321
-5 9 24 -0.5097 0.0017
-5 10 1 0.2206 0.0223
-5 10 2 -0.1497 0.0647
-5 10 3 0.7095 0.0691
-5 10 4 -0.3568 0.0746
-5 10 5 0.2609 0.0776
-5 10 6 0.1837 0.0467
-5 10 7 -0.7581 0.0471
-5 10 8 -0.2444 0.0200
-5 10 9 -0.6965 0.0062
-5 10 10 -0.8555 0.0054
-5 10 11 -0.5771 -0.0155
-5 10 12 0.0305 -0.0053
-5 10 13 -0.7102 -0.0199
-5 10 14 0.8173 -0.0191
-5 10 15 -0.1631 -0.0234
-5 10 16 0.3618 -0.0454
-5 10 17 0.5108 -0.0230
-5 10 18 -0.0709 -0.0465
-5 10 19 0.3357 -0.0225
-5 10 20 0.2647 0.0117
-5 10 21 -0.2363 -0.0076
-5 10 22 0.2778 0.0535
-5 11 1 0.5948 -0.0774
-5 11 2 0.5515 -0.0554
-5 11 3 0.1152 -0.0175
-5 11 4 1.1673 0.0044
-5 11 5 -0.1620 0.0268
-5 11 6 0.0779 0.0391
-5 11 7 0.4507 0.0282
-5 11 8 -0.8540 0.0197
-5 11 9 0.2909 0.0145
-5 11 10 -0.8378 -0.0030
-5 11 11 0.0293 0.0079
-5 11 12 -0.9070 0.0052
-5 11 13 0.3775 -0.0064
-5 11 14 -0.5744 0.0121
-5 11 15 0.3955 -0.0276
-5 11 16 0.2980 0.0002
-5 11 17 0.0157 -0.0476
-5 11 18 0.4473 -0.0144
-5 11 19 0.0405 -0.0413
-5 12 1 -1.1202 -0.0864
-5 12 2 1.0651 -0.0960
-5 12 3 0.5058 -0.0771
-5 12 4 -0.1534 -0.0521
-5 12 5 1.3687 -0.0389
-5 12 6 -0.3380 -0.0099
-5 12 7 -0.1075 -0.0037
-5 12 8 0.5059 -0.0021
-5 12 9 -1.0515 0.0027
-5 12 10 0.7458 -0.0165
-5 12 11 -0.6717 0.0062
-5 12 12 0.4004 -0.0303
-5 12 13 -0.2301 0.0289
-5 12 14 -0.0212 -0.0430
-5 12 15 -0.0413 0.0282
-5 12 16 -0.1345 -0.0481
-5 13 1 0.7531 -0.1191
-5 13 2 -0.8824 -0.0729
-5 13 3 -0.0992 -0.0871
-5 13 4 0.9791 -0.0428
-5 13 5 -1.0308 -0.0268
-5 13 6 1.2626 -0.0260
-5 13 7 -0.0486 -0.0069
-5 13 8 -0.2759 -0.0101
-5 13 9 0.7970 -0.0236
-5 13 10 -0.7524 0.0091
-5 13 11 0.4590 -0.0433
-4 -16 1 0.6767 -0.1056
-4 -16 2 -0.8110 -0.1474
-4 -16 3 -0.4814 -0.0792
-4 -15 1 -0.9557 -0.0310
-4 -15 2 0.7403 -0.0625
-4 -15 3 -0.1232 -0.1599
-4 -15 4 -0.6533 -0.1069
-4 -15 5 0.5056 -0.1276
-4 -15 6 -0.4521 -0.0899
-4 -15 7 0.0893 -0.0407
-4 -15 8 0.5014 -0.0121
-4 -15 9 0.1909 -0.0020
-4 -15 10 0.5204 0.0354
-4 -15 11 0.1587 0.0204
-4 -14 1 0.5093 0.0900
-4 -14 2 -0.6233 0.0311
-4 -14 3 0.1874 0.0291
-4 -14 4 0.1865 -0.0650
-4 -14 5 -0.1735 -0.0612
-4 -14 6 0.2387 -0.0670
-4 -14 7 0.1466 -0.0643
-4 -14 8 -0.1989 -0.0270
-4 -14 9 0.2065 0.0126
-4 -14 10 -0.0301 0.0106
-4 -14 11 -0.0324 0.0425
-4 -14 12 0.0215 0.0294
-4 -14 13 -0.0961 0.0325
-4 -14 14 -0.0152 0.0294
-4 -14 15 -0.2523 0.0368
-4 -14 16 0.2153 0.0273
-4 -13 1 0.2698 0.1227
-4 -13 2 0.2238 0.1132
-4 -13 3 -0.4990 0.0830
-4 -13 4 -0.0343 0.0667
-4 -13 5 -0.6404 0.0236
-4 -13 6 0.0153 -0.0171
-4 -13 7 -0.2632 -0.0268
-4 -13 8 0.0048 -0.0425
-4 -13 9 -0.0380 -0.0440
-4 -13 10 -0.4718 -0.0087
-4 -13 11 0.2329 -0.0079
-4 -13 12 -0.8298 0.0191
-4 -13 13 0.3033 0.0178
-4 -13 14 -0.4923 0.0320
-4 -13 15 0.0504 0.0293
-4 -13 16 -0.0916 0.0425
-4 -13 17 -0.1372 0.0621
-4 -13 18 -0.0074 0.0509
-4 -13 19 -0.1038 0.0931
-4 -12 1 0.3188 0.1096
-4 -12 2 1.0116 0.1443
-4 -12 3 0.3436 0.1126
-4 -12 4 -0.4127 0.1127
-4 -12 5 -0.1565 0.0855
-4 -12 6 -0.9402 0.0717
-4 -12 7 -1.2422 0.0359
-4 -12 8 -0.4421 0.0166
-4 -12 9 -1.6833 0.0003
-4 -12 10 0.1878 -0.0219
-4 -12 11 -1.7439 -0.0151
-4 -12 12 0.8663 -0.0170
-4 -12 13 -1.1641 -0.0019
-4 -12 14 0.8111 -0.0043
-4 -12 15 0.2575 0.0044
-4 -12 16 0.1571 0.0109
-4 -12 17 0.8892 -0.0037
-4 -12 18 -0.2115 0.0267
-4 -12 19 0.3551 0.0056
-4 -12 20 -0.4161 0.0508
-4 -12 21 -0.0125 -0.0061
-4 -12 22 -0.4438 0.0757
-4 -11 1 0.7936 0.0808
-4 -11 2 -0.6460 0.0792
-4 -11 3 0.3914 0.1052
-4 -11 4 0.1751 0.0966
-4 -11 5 -0.0719 0.0843
-4 -11 6 -0.6813 0.0654
-4 -11 7 0.2186 0.0575
-4 -11 8 -2.1453 0.0353
-4 -11 9 0.1844 0.0271
-4 -11 10 -2.4785 0.0137
-4 -11 11 0.3017 0.0043
-4 -11 12 -2.0517 -0.0048
-4 -11 13 0.5072 -0.0100
-4 -11 14 -0.6957 -0.0013
-4 -11 15 -0.0972 0.0000
-4 -11 16 0.8016 -0.0007
-4 -11 17 -0.4683 0.0130
-4 -11 18 0.8755 -0.0039
-4 -11 19 -0.1378 -0.0098
-4 -11 20 0.2344 -0.0169
-4 -11 21 -0.1603 -0.0085
-4 -11 22 -0.0038 -0.0590
-4 -11 23 -0.3285 0.0367
-4 -11 24 -0.0638 -0.0750
-4 -10 1 -1.0824 -0.0088
-4 -10 2 -0.1644 0.0076
-4 -10 3 -0.7843 0.0331
-4 -10 4 -0.8310 0.0413
-4 -10 5 -0.6633 0.0500
-4 -10 6 0.0781 0.0584
-4 -10 7 -1.5152 0.0371
-4 -10 8 0.7485 0.0497
-4 -10 9 -1.7446 0.0317
-4 -10 10 0.3467 0.0424
-4 -10 11 -1.2471 0.0244
-4 -10 12 0.3202 0.0321
-4 -10 13 -0.4076 0.0099
-4 -10 14 0.2892 0.0009
-4 -10 15 0.6376 -0.0150
-4 -10 16 -0.1989 -0.0078
-4 -10 17 0.7339 -0.0299
-4 -10 18 -0.2447 -0.0058
-4 -10 19 -0.1459 -0.0085
-4 -10 20 0.0058 -0.0117
-4 -10 21 -0.5300 -0.0059
-4 -10 22 -0.2476 0.0142
-4 -10 23 -0.1711 -0.0351
-4 -10 24 -0.6508 0.0527
-4 -10 25 0.1233 -0.0338
-4 -10 26 -0.6317 0.0504
-4 -9 1 -0.0806 -0.0796
-4 -9 2 -0.6679 -0.0694
-4 -9 3 -1.2474 -0.0597
-4 -9 4 -0.4261 -0.0426
-4 -9 5 -0.8926 -0.0246
-4 -9 6 -0.8893 -0.0222
-4 -9 7 0.5500 0.0024
-4 -9 8 -0.9401 0.0022
-4 -9 9 0.6326 0.0112
-4 -9 10 -0.2989 0.0187
-4 -9 11 0.0968 0.0314
-4 -9 12 0.0083 0.0257
-4 -9 13 0.1278 0.0365
-4 -9 14 0.3041 0.0275
-4 -9 15 0.3474 0.0173
-4 -9 16 0.5330 -0.0076
-4 -9 17 0.5525 -0.0007
-4 -9 18 0.1686 -0.0391
-4 -9 19 0.7034 -0.0236
-4 -9 20 -0.4327 -0.0276
-4 -9 21 0.5496 -0.0257
-4 -9 22 -0.3990 -0.0129
-4 -9 23 -0.1946 0.0069
-4 -9 24 0.1957 -0.0048
-4 -9 25 -0.8440 0.0377
-4 -9 26 0.2425 0.0111
-4 -9 27 -0.6960 0.0365
-4 -8 1 -0.2517 -0.0780
-4 -8 2 -1.0741 -0.0921
-4 -8 3 0.0035 -0.0823
-4 -8 4 -1.8292 -0.0887
-4 -8 5 -0.2940 -0.0746
-4 -8 6 -0.7463 -0.0661
-4 -8 7 -0.8273 -0.0552
-4 -8 8 0.2344 -0.0460
-4 -8 9 -0.0765 -0.0186
-4 -8 10 0.0834 -0.0203
-4 -8 11 0.6001 0.0028
-4 -8 12 0.0752 0.0072
-4 -8 13 0.4021 0.0161
-4 -8 14 0.2001 0.0070
-4 -8 15 0.1106 0.0225
-4 -8 16 0.3883 0.0024
-4 -8 17 -0.0861 0.0015
-4 -8 18 0.6331 -0.0004
-4 -8 19 -0.1445 -0.0130
-4 -8 20 0.7480 -0.0109
-4 -8 21 -0.2589 -0.0059
-4 -8 22 0.5148 -0.0069
-4 -8 23 0.0133 0.0071
-4 -8 24 -0.2744 0.0077
-4 -8 25 0.5288 0.0150
-4 -8 26 -0.4420 0.0154
-4 -8 27 0.2439 0.0128
-4 -8 28 0.1040 0.0035
-4 -8 29 -0.1750 0.0088
-4 -7 1 -0.7440 -0.0455
-4 -7 2 0.5524 -0.0275
-4 -7 3 -1.2374 -0.0469
-4 -7 4 1.1888 -0.0449
-4 -7 5 -0.8995 -0.0497
-4 -7 6 0.4758 -0.0623
-4 -7 7 0.1441 -0.0551
-4 -7 8 -0.1633 -0.0710
-4 -7 9 -0.0445 -0.0558
-4 -7 10 0.4264 -0.0534
-4 -7 11 -0.4553 -0.0358
-4 -7 12 0.5191 -0.0264
-4 -7 13 -0.2622 -0.0105
-4 -7 14 0.1231 0.0025
-4 -7 15 -0.3306 -0.0029
-4 -7 16 -0.2283 0.0188
-4 -7 17 -0.2830 0.0029
-4 -7 18 -0.3778 0.0130
-4 -7 19 -0.0128 0.0047
-4 -7 20 -0.1329 0.0009
-4 -7 21 0.3024 0.0016
-4 -7 22 0.0761 -0.0032
-4 -7 23 0.1900 0.0021
-4 -7 24 0.4390 0.0081
-4 -7 25 -0.3859 0.0051
-4 -7 26 0.5247 0.0155
-4 -7 27 -0.1555 0.0079
-4 -7 28 0.1125 0.0089
-4 -7 29 0.3684 0.0070
-4 -7 30 0.1800 -0.0031
-4 -6 1 -0.0995 -0.0118
-4 -6 2 -0.6102 -0.0042
-4 -6 3 0.4236 -0.0154
-4 -6 4 -0.6981 0.0157
-4 -6 5 1.1346 -0.0042
-4 -6 6 0.1881 0.0055
-4 -6 7 0.3628 -0.0165
-4 -6 8 0.7079 -0.0108
-4 -6 9 0.0211 -0.0467
-4 -6 10 -0.2715 -0.0314
-4 -6 11 0.3822 -0.0536
-4 -6 12 -0.3901 -0.0397
-4 -6 13 0.2743 -0.0421
-4 -6 14 0.1380 -0.0238
-4 -6 15 0.3173 -0.0190
-4 -6 16 0.0438 -0.0013
-4 -6 17 0.1370 0.0087
-4 -6 18 -0.0447 0.0169
-4 -6 19 -0.2936 0.0218
-4 -6 20 -0.1299 0.0225
-4 -6 21 -0.3764 0.0134
-4 -6 22 -0.2302 0.0132
-4 -6 23 -0.1715 0.0043
-4 -6 24 -0.3973 -0.0012
-4 -6 25 0.2885 0.0091
-4 -6 26 -0.4537 -0.0070
-4 -6 27 0.3451 0.0101
-4 -6 28 -0.0180 -0.0047
-4 -6 29 0.1064 -0.0048
-4 -6 30 0.2508 0.0035
-4 -6 31 0.2005 -0.0199
-4 -5 1 0.9138 0.0331
-4 -5 2 -0.4806 0.0104
-4 -5 3 0.7912 0.0314
-4 -5 4 0.1704 0.0121
-4 -5 5 0.1758 0.0233
-4 -5 6 0.3737 0.0363
-4 -5 7 0.6154 0.0171
-4 -5 8 -0.3489 0.0269
-4 -5 9 0.4906 0.0141
-4 -5 10 -0.3487 -0.0029
-4 -5 11 -0.4382 -0.0159
-4 -5 12 -0.5316 -0.0182
-4 -5 13 -0.2152 -0.0358
-4 -5 14 -0.7728 -0.0234
-4 -5 15 0.1176 -0.0142
-4 -5 16 -0.1071 -0.0087
-4 -5 17 0.1866 0.0138
-4 -5 18 0.1603 0.0179
-4 -5 19 0.5947 0.0225
-4 -5 20 -0.0267 0.0250
-4 -5 21 0.5679 0.0141
-4 -5 22 -0.0305 0.0103
-4 -5 23 0.0699 -0.0020
-4 -5 24 0.0118 -0.0004
-4 -5 25 -0.3653 -0.0123
-4 -5 26 0.1714 0.0058
-4 -5 27 -0.3440 -0.0069
-4 -5 28 0.2327 0.0131
-4 -5 29 0.0085 0.0078
-4 -5 30 0.1591 0.0057
-4 -5 31 0.1117 0.0148
-4 -5 32 0.1333 0.0045
-4 -4 1 -0.3155 0.0940
-4 -4 2 2.0545 0.0661
-4 -4 3 -0.1408 0.0670
-4 -4 4 2.0877 0.0409
-4 -4 5 0.3930 0.0386
-4 -4 6 0.9988 0.0244
-4 -4 7 -0.0872 0.0403
-4 -4 8 0.5668 0.0330
-4 -4 9 -0.6521 0.0443
-4 -4 10 0.2738 0.0382
-4 -4 11 -0.2558 0.0323
-4 -4 12 0.2722 0.0031
-4 -4 13 -0.2732 0.0041
-4 -4 14 0.5277 -0.0275
-4 -4 15 -0.1366 -0.0204
-4 -4 16 0.0634 -0.0176
-4 -4 17 0.3102 -0.0075
-4 -4 18 -0.1168 0.0060
-4 -4 19 -0.0596 0.0207
-4 -4 20 0.1526 0.0161
-4 -4 21 -0.4025 0.0222
-4 -4 22 0.0103 0.0115
-4 -4 23 -0.1372 0.0026
-4 -4 24 -0.1622 0.0009
-4 -4 25 0.1974 -0.0105
-4 -4 26 -0.0928 -0.0078
-4 -4 27 0.4358 -0.0107
-4 -4 28 0.0628 -0.0048
-4 -4 29 0.5943 -0.0110
-4 -4 30 0.1644 0.0060
-4 -4 31 0.6378 -0.0115
-4 -4 32 0.0568 -0.0001
-4 -3 1 0.5112 0.0837
-4 -3 2 -1.4601 0.0926
-4 -3 3 2.0053 0.0664
-4 -3 4 -1.2818 0.0660
-4 -3 5 2.2631 0.0457
-4 -3 6 -0.1706 0.0231
-4 -3 7 1.2530 0.0340
-4 -3 8 -0.0487 0.0283
-4 -3 9 0.3464 0.0402
-4 -3 10 -0.3294 0.0504
-4 -3 11 -0.1107 0.0567
-4 -3 12 -0.0832 0.0489
-4 -3 13 0.0869 0.0426
-4 -3 14 0.2861 0.0221
-4 -3 15 0.1405 0.0072
-4 -3 16 0.9031 -0.0092
-4 -3 17 -0.0297 -0.0152
-4 -3 18 1.0853 -0.0166
-4 -3 19 0.3328 -0.0144
-4 -3 20 0.5042 -0.0070
-4 -3 21 0.3414 -0.0024
-4 -3 22 -0.0467 -0.0047
-4 -3 23 -0.2257 0.0063
-4 -3 24 -0.2308 -0.0096
-4 -3 25 -0.2982 0.0043
-4 -3 26 -0.0365 -0.0075
-4 -3 27 0.0736 -0.0013
-4 -3 28 0.4284 -0.0068
-4 -3 29 0.0519 0.0019
-4 -3 30 0.8478 -0.0127
-4 -3 31 -0.2909 0.0028
-4 -3 32 0.9168 -0.0092
-4 -3 33 -0.3598 -0.0118
-4 -2 1 -2.0088 0.0379
-4 -2 2 2.1635 0.0652
-4 -2 3 -3.1247 0.0500
-4 -2 4 2.2901 0.0131
-4 -2 5 -2.6635 0.0194
-4 -2 6 1.3393 -0.0024
-4 -2 7 -0.7411 -0.0051
-4 -2 8 0.4647 -0.0027
-4 -2 9 0.5241 0.0209
-4 -2 10 0.1817 0.0205
-4 -2 11 0.6324 0.0427
-4 -2 12 0.0542 0.0545
-4 -2 13 0.4335 0.0423
-4 -2 14 -0.0234 0.0509
-4 -2 15 0.4889 0.0280
-4 -2 16 -0.2465 0.0159
-4 -2 17 0.4996 -0.0001
-4 -2 18 -0.1314 -0.0135
-4 -2 19 0.1269 -0.0221
-4 -2 20 0.3359 -0.0194
-4 -2 21 -0.0459 -0.0191
-4 -2 22 0.4157 -0.0067
-4 -2 23 -0.0973 -0.0064
-4 -2 24 0.2186 0.0054
-4 -2 25 -0.2569 0.0020
-4 -2 26 0.2781 -0.0003
-4 -2 27 0.0024 0.0073
-4 -2 28 0.4339 -0.0097
-4 -2 29 0.8708 0.0013
-4 -2 30 0.0758 -0.0108
-4 -2 31 1.4630 -0.0079
-4 -2 32 -0.3388 -0.0174
-4 -2 33 1.0305 -0.0068
-4 -1 1 3.3212 0.0507
-4 -1 2 -3.8579 0.0325
-4 -1 3 3.5258 0.0239
-4 -1 4 -3.4266 0.0321
-4 -1 5 2.1256 -0.0140
-4 -1 6 -2.2419 -0.0148
-4 -1 7 0.1662 -0.0325
-4 -1 8 -0.4948 -0.0395
-4 -1 9 -0.4748 -0.0368
-4 -1 10 0.6833 -0.0176
-4 -1 11 0.0679 -0.0065
-4 -1 12 0.8089 0.0168
-4 -1 13 0.4510 0.0333
-4 -1 14 0.4939 0.0413
-4 -1 15 0.3998 0.0364
-4 -1 16 0.5371 0.0359
-4 -1 17 0.5080 0.0102
-4 -1 18 0.2868 0.0029
-4 -1 19 0.8633 -0.0129
-4 -1 20 -0.3401 -0.0189
-4 -1 21 0.6258 -0.0185
-4 -1 22 -0.4999 -0.0105
-4 -1 23 0.2078 -0.0058
-4 -1 24 -0.4703 0.0024
-4 -1 25 0.1858 0.0091
-4 -1 26 -0.5471 0.0086
-4 -1 27 0.1729 0.0062
-4 -1 28 -0.3459 0.0101
-4 -1 29 -0.0401 0.0012
-4 -1 30 0.4826 0.0010
-4 -1 31 -0.1809 -0.0003
-4 -1 32 0.9953 -0.0075
-4 -1 33 0.2209 -0.0083
-4 0 1 -3.9858 -0.0538
-4 0 2 4.2247 -0.0281
-4 0 3 -3.9219 -0.0058
-4 0 4 3.4146 0.0166
-4 0 5 -2.4402 0.0014
-4 0 6 1.7805 0.0156
-4 0 7 -0.8429 -0.0257
-4 0 8 -0.0101 -0.0122
-4 0 9 -0.1993 -0.0484
-4 0 10 -0.4576 -0.0382
-4 0 11 0.0053 -0.0412
-4 0 12 0.0948 -0.0310
-4 0 13 0.1636 -0.0074
-4 0 14 0.4687 0.0000
-4 0 15 0.1476 0.0248
-4 0 16 0.1763 0.0165
-4 0 17 0.1572 0.0256
-4 0 18 0.4398 0.0084
-4 0 19 -0.0791 0.0040
-4 0 20 1.1208 -0.0033
-4 0 21 -0.0054 -0.0024
-4 0 22 0.7241 -0.0052
-4 0 23 0.2172 0.0084
-4 0 24 0.2517 0.0091
-4 0 25 -0.0512 0.0083
-4 0 26 0.4124 0.0221
-4 0 27 -0.3385 0.0032
-4 0 28 0.3819 0.0159
-4 0 29 -0.4240 -0.0042
-4 0 30 -0.0912 0.0105
-4 0 31 -0.2616 -0.0168
-4 0 32 -0.2155 0.0084
-4 0 33 -0.2158 -0.0164
-4 1 1 3.5600 -0.1838
-4 1 2 -3.8589 -0.1251
-4 1 3 3.2476 -0.0759
-4 1 4 -3.3672 -0.0435
-4 1 5 2.3070 0.0165
-4 1 6 -1.5403 0.0080
-4 1 7 1.1409 0.0238
-4 1 8 0.0283 0.0011
-4 1 9 0.6280 -0.0165
-4 1 10 -0.2700 -0.0339
-4 1 11 0.3623 -0.0428
-4 1 12 -0.5765 -0.0424
-4 1 13 0.2036 -0.0338
-4 1 14 -0.1300 -0.0174
-4 1 15 0.3542 -0.0059
-4 1 16 0.4757 0.0084
-4 1 17 -0.0509 0.0127
-4 1 18 0.2668 0.0133
-4 1 19 -0.1034 0.0134
-4 1 20 -0.4983 0.0031
-4 1 21 0.0972 0.0033
-4 1 22 -0.0721 0.0002
-4 1 23 -0.1169 -0.0058
-4 1 24 0.3142 0.0026
-4 1 25 0.1003 0.0034
-4 1 26 -0.1694 0.0006
-4 1 27 0.3627 0.0104
-4 1 28 -0.2469 0.0036
-4 1 29 0.3148 0.0003
-4 1 30 -0.0327 -0.0048
-4 1 31 0.1005 -0.0022
-4 1 32 -0.0805 -0.0187
-4 1 33 -0.0590 0.0007
-4 2 1 -3.4336 -0.1916
-4 2 2 2.3779 -0.1962
-4 2 3 -2.6278 -0.1330
-4 2 4 2.1326 -0.0896
-4 2 5 -2.0204 -0.0352
-4 2 6 1.1659 0.0158
-4 2 7 -0.9124 0.0456
-4 2 8 0.2720 0.0351
-4 2 9 -0.4569 0.0389
-4 2 10 0.7732 -0.0008
-4 2 11 -0.7264 -0.0233
-4 2 12 0.6027 -0.0310
-4 2 13 -0.5557 -0.0487
-4 2 14 -0.1175 -0.0333
-4 2 15 -0.1382 -0.0273
-4 2 16 -0.3859 -0.0120
-4 2 17 0.7314 -0.0041
-4 2 18 -0.4683 0.0098
-4 2 19 0.5241 0.0056
-4 2 20 -0.1343 0.0183
-4 2 21 -0.5105 0.0033
-4 2 22 -0.3990 0.0089
-4 2 23 -0.3629 -0.0024
-4 2 24 -0.5508 -0.0092
-4 2 25 -0.1799 -0.0104
-4 2 26 0.0044 -0.0144
-4 2 27 -0.1698 -0.0097
-4 2 28 -0.1232 -0.0234
-4 2 29 0.1909 0.0024
-4 2 30 -0.2726 -0.0322
-4 2 31 0.3332 -0.0087
-4 2 32 -0.0109 -0.0174
-4 2 33 0.2048 -0.0206
-4 3 1 2.2660 -0.1620
-4 3 2 -2.4095 -0.1652
-4 3 3 1.0971 -0.1465
-4 3 4 -1.4574 -0.1177
-4 3 5 1.3948 -0.0586
-4 3 6 -0.7774 -0.0267
-4 3 7 0.9920 0.0238
-4 3 8 -0.2836 0.0500
-4 3 9 0.1827 0.0522
-4 3 10 -0.6886 0.0506
-4 3 11 0.4071 0.0382
-4 3 12 -0.5506 0.0031
-4 3 13 0.3310 -0.0003
-4 3 14 0.0390 -0.0213
-4 3 15 -0.2684 -0.0233
-4 3 16 0.1197 -0.0193
-4 3 17 -1.1460 -0.0095
-4 3 18 0.2846 -0.0082
-4 3 19 -0.9390 0.0065
-4 3 20 -0.2786 0.0005
-4 3 21 0.1051 0.0099
-4 3 22 -0.7270 -0.0022
-4 3 23 -0.3186 0.0016
-4 3 24 -0.5312 -0.0042
-4 3 25 -0.6760 -0.0089
-4 3 26 -0.5014 -0.0110
-4 3 27 -0.2936 -0.0158
-4 3 28 0.1793 -0.0104
-4 3 29 -0.3297 -0.0386
-4 3 30 0.6196 -0.0032
-4 3 31 -0.1648 -0.0418
-4 3 32 0.2054 -0.0195
-4 4 1 -1.1808 -0.0809
-4 4 2 2.1172 -0.0882
-4 4 3 -0.8365 -0.1394
-4 4 4 0.6940 -0.1163
-4 4 5 -0.6123 -0.0978
-4 4 6 0.7148 -0.0599
-4 4 7 -0.3293 -0.0134
-4 4 8 0.5345 0.0104
-4 4 9 0.2343 0.0455
-4 4 10 0.1018 0.0483
-4 4 11 -0.1857 0.0521
-4 4 12 0.2162 0.0450
-4 4 13 -0.2549 0.0311
-4 4 14 0.3370 0.0115
-4 4 15 0.2670 0.0018
-4 4 16 0.0338 -0.0097
-4 4 17 0.4293 -0.0190
-4 4 18 -0.8195 -0.0094
-4 4 19 -0.2210 -0.0109
-4 4 20 -0.5617 -0.0063
-4 4 21 -1.0654 -0.0014
-4 4 22 0.0374 -0.0061
-4 4 23 -0.4768 0.0002
-4 4 24 -0.4378 -0.0122
-4 4 25 -0.1462 0.0056
-4 4 26 -0.4548 0.0018
-4 4 27 -0.5778 0.0027
-4 4 28 -0.2630 0.0125
-4 4 29 0.0189 0.0157
-4 4 30 -0.1109 -0.0179
-4 4 31 0.4417 0.0235
-4 4 32 0.2641 -0.0256
-4 5 1 0.5644 0.1093
-4 5 2 -1.1455 0.0402
-4 5 3 0.7574 -0.0147
-4 5 4 0.1929 -0.0514
-4 5 5 -0.1441 -0.0955
-4 5 6 0.3071 -0.0685
-4 5 7 0.0067 -0.0764
-4 5 8 -0.0863 -0.0246
-4 5 9 -0.0969 -0.0023
-4 5 10 0.2977 0.0276
-4 5 11 0.0560 0.0441
-4 5 12 0.0053 0.0524
-4 5 13 0.4084 0.0409
-4 5 14 -0.3099 0.0408
-4 5 15 0.2364 0.0221
-4 5 16 0.0222 0.0086
-4 5 17 -0.0143 0.0041
-4 5 18 0.4725 -0.0088
-4 5 19 -0.1053 -0.0133
-4 5 20 0.0646 -0.0072
-4 5 21 0.0116 -0.0154
-4 5 22 -0.3167 -0.0027
-4 5 23 -0.4245 -0.0177
-4 5 24 0.2835 0.0085
-4 5 25 -0.4282 -0.0172
-4 5 26 -0.0356 0.0016
-4 5 27 0.3852 0.0177
-4 5 28 -0.7085 -0.0001
-4 5 29 0.1385 0.0260
-4 5 30 -0.4381 0.0506
-4 5 31 -0.2984 -0.0036
-4 6 1 0.2069 0.2101
-4 6 2 0.0486 0.1600
-4 6 3 -0.7240 0.1217
-4 6 4 -0.6508 0.0704
-4 6 5 0.5981 0.0158
-4 6 6 -0.5714 -0.0227
-4 6 7 0.2064 -0.0493
-4 6 8 0.2874 -0.0467
-4 6 9 -0.2299 -0.0497
-4 6 10 -0.1058 -0.0034
-4 6 11 0.2282 0.0029
-4 6 12 -0.0581 0.0312
-4 6 13 0.1286 0.0422
-4 6 14 0.2716 0.0312
-4 6 15 -0.2309 0.0277
-4 6 16 -0.0914 0.0150
-4 6 17 -0.3779 0.0053
-4 6 18 -0.3913 -0.0049
-4 6 19 0.0308 0.0011
-4 6 20 -0.1033 -0.0098
-4 6 21 0.4589 -0.0041
-4 6 22 0.1538 -0.0052
-4 6 23 0.6986 0.0059
-4 6 24 -0.1695 -0.0093
-4 6 25 0.5226 0.0207
-4 6 26 0.3986 0.0126
-4 6 27 -0.3264 0.0044
-4 6 28 1.2480 0.0437
-4 6 29 -0.4554 0.0237
-4 6 30 0.6316 0.0200
-4 7 1 -0.7010 0.1889
-4 7 2 -0.3571 0.1841
-4 7 3 -0.1409 0.1757
-4 7 4 -0.4710 0.1225
-4 7 5 -0.4434 0.1029
-4 7 6 -0.0120 0.0437
-4 7 7 0.4287 0.0138
-4 7 8 -0.4993 -0.0210
-4 7 9 0.7400 -0.0291
-4 7 10 -0.0807 -0.0465
-4 7 11 -0.3103 -0.0202
-4 7 12 0.3698 -0.0121
-4 7 13 -0.3089 0.0066
-4 7 14 0.0190 0.0264
-4 7 15 0.3387 0.0236
-4 7 16 -0.3748 0.0212
-4 7 17 0.4093 0.0084
-4 7 18 -0.5293 0.0026
-4 7 19 -0.0527 -0.0118
-4 7 20 -0.2159 -0.0085
-4 7 21 -0.0801 -0.0050
-4 7 22 0.1413 -0.0084
-4 7 23 0.3458 -0.0049
-4 7 24 0.3937 0.0068
-4 7 25 0.4205 -0.0118
-4 7 26 0.0399 0.0094
-4 7 27 0.7388 0.0163
-4 7 28 -0.6568 0.0133
-4 7 29 0.8780 0.0339
-4 8 1 0.0110 0.1074
-4 8 2 -0.6828 0.1314
-4 8 3 -0.8190 0.1391
-4 8 4 0.1814 0.1204
-4 8 5 -0.5556 0.1068
-4 8 6 0.4999 0.0645
-4 8 7 -0.2768 0.0465
-4 8 8 0.9649 0.0010
-4 8 9 -0.2850 -0.0086
-4 8 10 0.4235 -0.0300
-4 8 11 0.1728 -0.0395
-4 8 12 -0.4914 -0.0329
-4 8 13 -0.0458 -0.0254
-4 8 14 -0.3548 -0.0143
-4 8 15 -0.7276 0.0054
-4 8 16 0.2429 0.0158
-4 8 17 -0.8808 0.0119
-4 8 18 0.3949 0.0171
-4 8 19 -0.3942 -0.0049
-4 8 20 0.0338 -0.0036
-4 8 21 -0.1289 -0.0207
-4 8 22 0.2373 -0.0087
-4 8 23 -0.3524 -0.0128
-4 8 24 0.6441 -0.0081
-4 8 25 -0.0353 0.0042
-4 8 26 0.5203 -0.0086
-4 8 27 0.0818 0.0056
-4 9 1 -0.8207 0.0136
-4 9 2 -0.5345 0.0422
-4 9 3 0.0287 0.0524
-4 9 4 -0.8953 0.0742
-4 9 5 0.6929 0.0679
-4 9 6 -0.0262 0.0576
-4 9 7 0.5903 0.0484
-4 9 8 0.2875 0.0186
-4 9 9 0.6022 -0.0007
-4 9 10 0.1906 -0.0174
-4 9 11 0.2050 -0.0303
-4 9 12 0.4041 -0.0334
-4 9 13 -0.2632 -0.0319
-4 9 14 0.2204 -0.0173
-4 9 15 -0.2333 -0.0149
-4 9 16 -0.3334 -0.0004
-4 9 17 -0.0303 0.0193
-4 9 18 -0.3559 0.0006
-4 9 19 -0.2212 0.0293
-4 9 20 0.1712 -0.0038
-4 9 21 -0.2827 0.0016
-4 9 22 -0.1319 -0.0212
-4 9 23 0.2760 -0.0205
-4 9 24 -0.7260 -0.0351
-4 9 25 0.1893 -0.0230
-4 9 26 -0.2902 -0.0204
-4 10 1 -0.2147 -0.1016
-4 10 2 -0.0560 -0.0619
-4 10 3 -1.2741 -0.0485
-4 10 4 0.6258 -0.0080
-4 10 5 -0.6713 -0.0017
-4 10 6 0.2888 0.0315
-4 10 7 0.3955 0.0147
-4 10 8 -0.2660 0.0354
-4 10 9 0.1989 0.0119
-4 10 10 -0.5206 -0.0029
-4 10 11 -0.0326 -0.0057
-4 10 12 -0.7398 -0.0269
-4 10 13 0.3751 -0.0130
-4 10 14 -0.6408 -0.0194
-4 10 15 0.4251 0.0064
-4 10 16 -0.2199 0.0040
-4 10 17 0.0002 0.0093
-4 10 18 -0.1551 0.0281
-4 10 19 0.1548 0.0050
-4 10 20 -0.5143 0.0230
-4 10 21 0.5173 0.0178
-4 10 22 -0.1594 0.0028
-4 10 23 -0.0073 0.0025
-4 10 24 0.4265 -0.0106
-4 11 1 -0.5461 -0.1273
-4 11 2 -0.5332 -0.1350
-4 11 3 0.6693 -0.1112
-4 11 4 -0.9319 -0.0890
-4 11 5 0.6819 -0.0568
-4 11 6 0.0533 -0.0142
-4 11 7 -0.0911 0.0035
-4 11 8 0.7522 0.0167
-4 11 9 -0.6802 0.0251
-4 11 10 0.4971 0.0178
-4 11 11 -1.0812 0.0048
-4 11 12 0.0290 0.0025
-4 11 13 -0.9904 -0.0047
-4 11 14 -0.1615 -0.0052
-4 11 15 -0.3903 0.0021
-4 11 16 -0.2352 0.0130
-4 11 17 0.0551 0.0201
-4 11 18 -0.2338 0.0215
-4 11 19 -0.2836 0.0309
-4 11 20 0.1074 0.0278
-4 11 21 -0.7412 0.0112
-4 12 1 0.1868 -0.0397
-4 12 2 -0.6559 -0.0774
-4 12 3 -0.6188 -0.0937
-4 12 4 0.7683 -0.0953
-4 12 5 -0.5509 -0.0813
-4 12 6 0.3259 -0.0686
-4 12 7 0.1267 -0.0253
-4 12 8 -0.6888 -0.0028
-4 12 9 0.5658 -0.0022
-4 12 10 -1.0166 0.0302
-4 12 11 0.5218 0.0015
-4 12 12 -0.5710 0.0323
-4 12 13 -0.0994 -0.0059
-4 12 14 -0.0760 0.0378
-4 12 15 -0.4548 -0.0081
-4 12 16 -0.0542 0.0227
-4 12 17 -0.2589 0.0032
-4 12 18 -0.1514 0.0131
-4 13 1 -0.9576 0.0116
-4 13 2 -0.0806 0.0022
-4 13 3 0.2430 -0.0012
-4 13 4 -0.7006 -0.0274
-4 13 5 1.0319 -0.0138
-4 13 6 0.1105 -0.0247
-4 13 7 0.2357 -0.0205
-4 13 8 0.6685 -0.0161
-4 13 9 -0.6262 0.0041
-4 13 10 0.3199 -0.0220
-4 13 11 -0.6175 0.0231
-4 13 12 -0.1536 -0.0277
-4 13 13 -0.0108 0.0396
-4 13 14 -0.2635 -0.0284
-4 14 1 -0.1375 0.0598
-4 14 2 -0.0216 0.0275
-4 14 3 -0.5543 0.0103
-4 14 4 0.4746 -0.0079
-4 14 5 -0.4923 -0.0092
-4 14 6 0.0287 -0.0011
-4 14 7 0.5953 0.0027
-4 14 8 -0.2330 -0.0037
-3 -16 1 -1.1167 0.0178
-3 -16 2 -0.4391 0.0841
-3 -16 3 0.0399 0.0543
-3 -16 4 -0.8441 -0.0117
-3 -15 1 0.5250 0.1533
-3 -15 2 -0.5697 0.0302
-3 -15 3 -0.5821 0.0375
-3 -15 4 0.5984 0.0232
-3 -15 5 -0.9470 -0.0527
-3 -15 6 0.2391 -0.0085
-3 -15 7 0.0532 -0.0393
-3 -15 8 0.3068 -0.0431
-3 -15 9 0.4250 -0.0254
-3 -15 10 0.6275 -0.0051
-3 -15 11 0.7049 -0.0157
-3 -15 12 0.1159 0.0264
-3 -14 1 -1.2851 0.1198
-3 -14 2 0.0824 0.1817
-3 -14 3 -0.0831 0.0942
-3 -14 4 -0.5250 0.0722
-3 -14 5 0.7169 0.0622
-3 -14 6 -0.2507 -0.0114
-3 -14 7 0.0637 -0.0007
-3 -14 8 0.2174 -0.0019
-3 -14 9 0.1582 -0.0312
-3 -14 10 0.3560 -0.0194
-3 -14 11 0.3255 -0.0170
-3 -14 12 0.7495 -0.0451
-3 -14 13 -0.2308 -0.0233
-3 -14 14 0.5231 -0.0302
-3 -14 15 -0.5327 -0.0294
-3 -14 16 -0.1169 -0.0262
-3 -13 1 0.4160 0.0707
-3 -13 2 -0.7628 0.0938
-3 -13 3 0.0262 0.1284
-3 -13 4 -0.4862 0.1219
-3 -13 5 -0.2815 0.0856
-3 -13 6 0.1594 0.0922
-3 -13 7 0.2615 0.0352
-3 -13 8 0.3399 0.0139
-3 -13 9 0.3839 0.0191
-3 -13 10 0.5768 -0.0051
-3 -13 11 0.0559 -0.0148
-3 -13 12 0.1913 0.0040
-3 -13 13 0.1801 -0.0399
-3 -13 14 -0.6930 -0.0250
-3 -13 15 0.0001 -0.0366
-3 -13 16 -0.9759 -0.0210
-3 -13 17 -0.5600 -0.0292
-3 -13 18 -0.6983 0.0448
-3 -13 19 -0.5089 -0.0159
-3 -12 1 0.8320 0.0344
-3 -12 2 0.9928 0.0122
-3 -12 3 -0.3027 0.0609
-3 -12 4 0.8015 0.0813
-3 -12 5 -0.7784 0.0965
-3 -12 6 -0.3893 0.0991
-3 -12 7 -0.3443 0.0978
-3 -12 8 -0.4816 0.0779
-3 -12 9 0.2945 0.0423
-3 -12 10 -0.4321 0.0307
-3 -12 11 0.7660 0.0074
-3 -12 12 -0.4785 -0.0187
-3 -12 13 0.0836 -0.0070
-3 -12 14 0.1255 -0.0368
-3 -12 15 -0.7427 -0.0312
-3 -12 16 0.2110 -0.0362
-3 -12 17 -0.5064 -0.0164
-3 -12 18 -0.3739 -0.0211
-3 -12 19 -0.3635 0.0534
-3 -12 20 -0.2682 0.0259
-3 -12 21 -0.5816 0.0931
-3 -12 22 0.1112 0.0681
-3 -11 1 -0.6805 -0.0527
-3 -11 2 0.2468 -0.0143
-3 -11 3 1.4859 -0.0054
-3 -11 4 -0.5366 -0.0076
-3 -11 5 1.3821 0.0354
-3 -11 6 -0.0642 0.0219
-3 -11 7 -0.2937 0.0477
-3 -11 8 -0.0065 0.0547
-3 -11 9 -1.0163 0.0533
-3 -11 10 -0.0761 0.0440
-3 -11 11 -1.3648 0.0357
-3 -11 12 -0.1927 0.0138
-3 -11 13 -0.9938 -0.0009
-3 -11 14 -1.0901 -0.0022
-3 -11 15 -0.0597 -0.0143
-3 -11 16 -1.1112 -0.0106
-3 -11 17 0.0830 -0.0025
-3 -11 18 -0.0214 -0.0030
-3 -11 19 0.1015 0.0027
-3 -11 20 0.0427 0.0282
-3 -11 21 0.6155 0.0119
-3 -11 22 -0.4385 0.0466
-3 -11 23 0.3916 0.0178
-3 -11 24 0.1189 0.0458
-3 -10 1 0.5491 -0.0991
-3 -10 2 -0.0032 -0.0751
-3 -10 3 -1.3979 -0.0717
-3 -10 4 1.2766 -0.0451
-3 -10 5 -1.0651 -0.0383
-3 -10 6 0.4703 -0.0207
-3 -10 7 0.3341 -0.0063
-3 -10 8 -0.2434 -0.0135
-3 -10 9 0.2127 0.0192
-3 -10 10 -0.5172 0.0040
-3 -10 11 -0.0236 0.0224
-3 -10 12 -0.7505 0.0137
-3 -10 13 -0.2891 0.0105
-3 -10 14 -0.2016 -0.0133
-3 -10 15 -0.8332 0.0032
-3 -10 16 0.0423 -0.0243
-3 -10 17 -0.6242 0.0012
-3 -10 18 -0.4029 0.0059
-3 -10 19 -0.1388 0.0216
-3 -10 20 -0.1309 0.0196
-3 -10 21 -0.3207 0.0432
-3 -10 22 0.6775 0.0119
-3 -10 23 -0.4727 0.0334
-3 -10 24 0.5801 -0.0073
-3 -10 25 -0.0565 0.0279
-3 -10 26 0.0555 -0.0303
-3 -9 1 0.1594 -0.0687
-3 -9 2 -0.5019 -0.0990
-3 -9 3 1.3469 -0.1015
-3 -9 4 -1.8647 -0.0925
-3 -9 5 0.6499 -0.0947
-3 -9 6 -0.5726 -0.0690
-3 -9 7 -0.3452 -0.0603
-3 -9 8 0.1684 -0.0438
-3 -9 9 0.0190 -0.0376
-3 -9 10 -0.1383 -0.0161
-3 -9 11 -0.2284 -0.0154
-3 -9 12 -0.0181 0.0045
-3 -9 13 -0.4449 0.0081
-3 -9 14 0.1612 0.0210
-3 -9 15 0.1747 -0.0068
-3 -9 16 0.4643 0.0182
-3 -9 17 0.4313 -0.0281
-3 -9 18 0.6336 -0.0085
-3 -9 19 0.1008 -0.0258
-3 -9 20 0.3848 -0.0099
-3 -9 21 -0.0297 -0.0138
-3 -9 22 -0.1088 -0.0000
-3 -9 23 0.4471 0.0073
-3 -9 24 -0.4785 0.0018
-3 -9 25 0.5348 0.0125
-3 -9 26 -0.2840 0.0191
-3 -9 27 -0.0343 0.0145
-3 -9 28 -0.0312 0.0195
-3 -8 1 0.0411 -0.0348
-3 -8 2 1.4410 -0.0343
-3 -8 3 -1.6849 -0.0571
-3 -8 4 1.5621 -0.0520
-3 -8 5 -1.4843 -0.0646
-3 -8 6 -0.3067 -0.0571
-3 -8 7 -0.2582 -0.0694
-3 -8 8 -0.4007 -0.0427
-3 -8 9 -0.3019 -0.0613
-3 -8 10 0.4884 -0.0334
-3 -8 11 0.0093 -0.0392
-3 -8 12 0.0938 -0.0174
-3 -8 13 0.4116 -0.0195
-3 -8 14 -0.1672 0.0057
-3 -8 15 0.4041 0.0092
-3 -8 16 0.0705 0.0086
-3 -8 17 0.6301 0.0226
-3 -8 18 0.4451 0.0026
-3 -8 19 0.7525 0.0059
-3 -8 20 0.4214 -0.0084
-3 -8 21 0.8266 -0.0060
-3 -8 22 0.1281 -0.0111
-3 -8 23 0.3890 -0.0124
-3 -8 24 0.5457 0.0021
-3 -8 25 -0.1842 -0.0098
-3 -8 26 0.6865 0.0087
-3 -8 27 0.0838 -0.0030
-3 -8 28 0.2044 0.0183
-3 -8 29 0.1886 -0.0094
-3 -7 1 0.8417 0.0053
-3 -7 2 -0.8072 0.0048
-3 -7 3 2.0056 0.0146
-3 -7 4 -1.3561 0.0100
-3 -7 5 1.3105 0.0139
-3 -7 6 -0.0284 0.0084
-3 -7 7 -0.3832 -0.0088
-3 -7 8 0.2239 -0.0148
-3 -7 9 -0.0033 -0.0307
-3 -7 10 -0.4691 -0.0374
-3 -7 11 0.3880 -0.0352
-3 -7 12 0.0192 -0.0341
-3 -7 13 0.1399 -0.0181
-3 -7 14 0.2116 -0.0185
-3 -7 15 0.1081 0.0003
-3 -7 16 0.0962 -0.0009
-3 -7 17 -0.0384 0.0053
-3 -7 18 0.1434 0.0063
-3 -7 19 0.2978 0.0027
-3 -7 20 0.3423 0.0075
-3 -7 21 0.4673 -0.0087
-3 -7 22 0.8531 0.0135
-3 -7 23 0.3874 -0.0113
-3 -7 24 0.4677 0.0181
-3 -7 25 0.7393 0.0015
-3 -7 26 -0.1693 0.0187
-3 -7 27 0.7439 0.0150
-3 -7 28 0.0392 0.0117
-3 -7 29 0.5981 0.0116
-3 -7 30 0.2193 0.0107
-3 -6 1 -0.6191 0.0104
-3 -6 2 -0.5827 0.0062
-3 -6 3 -1.2376 0.0367
-3 -6 4 0.4787 0.0381
-3 -6 5 -0.9424 0.0548
-3 -6 6 0.2187 0.0601
-3 -6 7 0.8808 0.0659
-3 -6 8 -0.1661 0.0336
-3 -6 9 0.7594 0.0370
-3 -6 10 0.4590 -0.0053
-3 -6 11 0.0719 -0.0121
-3 -6 12 0.2825 -0.0307
-3 -6 13 0.2725 -0.0264
-3 -6 14 0.1473 -0.0315
-3 -6 15 0.1763 -0.0140
-3 -6 16 0.0585 -0.0102
-3 -6 17 0.1429 -0.0012
-3 -6 18 -0.2672 0.0120
-3 -6 19 -0.0971 0.0083
-3 -6 20 0.0258 0.0168
-3 -6 21 -0.1023 0.0157
-3 -6 22 0.1695 0.0038
-3 -6 23 0.4446 0.0159
-3 -6 24 0.3513 -0.0086
-3 -6 25 0.2213 0.0086
-3 -6 26 0.8234 -0.0083
-3 -6 27 -0.2745 -0.0019
-3 -6 28 0.7598 -0.0101
-3 -6 29 -0.1761 -0.0019
-3 -6 30 0.3520 -0.0303
-3 -6 31 0.2218 0.0044
-3 -5 1 -1.2739 0.0492
-3 -5 2 0.3487 0.0281
-3 -5 3 -1.7258 0.0322
-3 -5 4 -1.0546 0.0221
-3 -5 5 -0.7113 0.0568
-3 -5 6 -1.0855 0.0330
-3 -5 7 -0.6557 0.0754
-3 -5 8 0.3619 0.0553
-3 -5 9 -0.3414 0.0604
-3 -5 10 0.3543 0.0423
-3 -5 11 -0.0863 0.0340
-3 -5 12 0.1082 0.0056
-3 -5 13 -0.7330 -0.0020
-3 -5 14 0.0014 -0.0114
-3 -5 15 -0.6942 -0.0228
-3 -5 16 -0.1976 -0.0151
-3 -5 17 -0.4536 -0.0078
-3 -5 18 0.1106 -0.0120
-3 -5 19 -0.2436 0.0168
-3 -5 20 0.2024 -0.0010
-3 -5 21 0.2080 0.0259
-3 -5 22 0.3116 0.0040
-3 -5 23 0.2484 0.0193
-3 -5 24 0.4081 -0.0013
-3 -5 25 0.4830 0.0089
-3 -5 26 -0.0559 -0.0069
-3 -5 27 0.9129 0.0037
-3 -5 28 -0.2717 -0.0047
-3 -5 29 0.6936 -0.0088
-3 -5 30 0.0621 0.0001
-3 -5 31 0.0173 -0.0168
-3 -5 32 0.3657 -0.0212
-3 -4 1 1.4128 0.0601
-3 -4 2 -1.8362 0.0713
-3 -4 3 1.9961 0.0299
-3 -4 4 -1.6752 0.0265
-3 -4 5 0.2960 0.0127
-3 -4 6 -0.6173 0.0152
-3 -4 7 -0.4864 0.0151
-3 -4 8 -0.6100 0.0358
-3 -4 9 0.0597 0.0393
-3 -4 10 -0.3260 0.0542
-3 -4 11 0.3956 0.0459
-3 -4 12 -0.3730 0.0498
-3 -4 13 0.5184 0.0227
-3 -4 14 -0.7882 0.0134
-3 -4 15 -0.2756 -0.0037
-3 -4 16 -0.5964 -0.0137
-3 -4 17 -0.9919 -0.0149
-3 -4 18 -0.6808 -0.0040
-3 -4 19 -0.6430 -0.0043
-3 -4 20 -0.7866 0.0142
-3 -4 21 -0.1639 0.0076
-3 -4 22 -0.3382 0.0163
-3 -4 23 0.1181 -0.0010
-3 -4 24 0.2831 0.0044
-3 -4 25 0.1107 -0.0180
-3 -4 26 0.8693 -0.0101
-3 -4 27 0.0005 -0.0198
-3 -4 28 1.0996 -0.0199
-3 -4 29 0.2359 -0.0064
-3 -4 30 0.8775 -0.0184
-3 -4 31 0.5055 -0.0116
-3 -4 32 0.4437 0.0088
-3 -4 33 0.4018 -0.0429
-3 -3 1 -3.1831 0.0464
-3 -3 2 3.6495 0.0687
-3 -3 3 -4.5771 0.0384
-3 -3 4 3.9044 0.0388
-3 -3 5 -2.8106 -0.0209
-3 -3 6 1.9317 0.0085
-3 -3 7 -0.8013 -0.0430
-3 -3 8 0.3734 -0.0136
-3 -3 9 -0.6308 -0.0104
-3 -3 10 -0.1515 0.0185
-3 -3 11 -0.7455 0.0330
-3 -3 12 0.0292 0.0566
-3 -3 13 -0.6132 0.0533
-3 -3 14 0.1598 0.0489
-3 -3 15 -0.0125 0.0273
-3 -3 16 -0.5436 0.0145
-3 -3 17 0.5215 -0.0113
-3 -3 18 -0.6692 -0.0076
-3 -3 19 0.0591 -0.0222
-3 -3 20 0.0132 -0.0026
-3 -3 21 -0.5204 -0.0132
-3 -3 22 0.0839 0.0063
-3 -3 23 -0.3663 -0.0059
-3 -3 24 -0.3524 -0.0018
-3 -3 25 0.1516 -0.0066
-3 -3 26 -0.3129 -0.0110
-3 -3 27 0.5400 -0.0148
-3 -3 28 0.0996 -0.0020
-3 -3 29 0.8957 -0.0183
-3 -3 30 0.2325 0.0071
-3 -3 31 1.1462 0.0014
-3 -3 32 0.2109 -0.0096
-3 -3 33 0.8719 0.0276
-3 -2 1 6.9919 0.0676
-3 -2 2 -7.4010 0.0186
-3 -2 3 7.1788 0.0193
-3 -2 4 -6.5786 0.0245
-3 -2 5 4.6805 -0.0102
-3 -2 6 -3.2927 -0.0254
-3 -2 7 1.9628 -0.0447
-3 -2 8 -0.6388 -0.0440
-3 -2 9 0.6221 -0.0563
-3 -2 10 -0.1122 -0.0293
-3 -2 11 -0.0275 -0.0111
-3 -2 12 -0.4612 0.0034
-3 -2 13 -0.2466 0.0302
-3 -2 14 -0.5061 0.0329
-3 -2 15 -0.4472 0.0361
-3 -2 16 0.0189 0.0247
-3 -2 17 -0.8074 0.0215
-3 -2 18 0.1333 -0.0049
-3 -2 19 -0.3705 0.0004
-3 -2 20 -0.3104 -0.0204
-3 -2 21 0.4626 -0.0114
-3 -2 22 -0.2927 -0.0182
-3 -2 23 0.4202 -0.0125
-3 -2 24 0.1775 -0.0116
-3 -2 25 -0.0040 -0.0164
-3 -2 26 0.3660 -0.0100
-3 -2 27 0.2705 -0.0184
-3 -2 28 0.6807 -0.0129
-3 -2 29 0.4604 -0.0103
-3 -2 30 1.4901 -0.0021
-3 -2 31 0.0833 -0.0051
-3 -2 32 1.5718 0.0218
-3 -2 33 0.0069 -0.0033
-3 -2 34 0.6558 0.0269
-3 -1 1 -10.1569 -0.0569
-3 -1 2 10.5934 -0.0142
-3 -1 3 -8.5966 0.0228
-3 -1 4 7.4289 -0.0072
-3 -1 5 -5.0116 0.0313
-3 -1 6 3.1226 -0.0205
-3 -1 7 -2.1497 -0.0163
-3 -1 8 0.6080 -0.0506
-3 -1 9 -0.5082 -0.0489
-3 -1 10 0.1280 -0.0566
-3 -1 11 0.2656 -0.0452
-3 -1 12 0.1704 -0.0290
-3 -1 13 0.2308 -0.0115
-3 -1 14 0.2484 -0.0006
-3 -1 15 0.0929 0.0156
-3 -1 16 0.2426 0.0147
-3 -1 17 0.3256 0.0123
-3 -1 18 0.2641 0.0103
-3 -1 19 0.0879 -0.0036
-3 -1 20 0.3836 -0.0110
-3 -1 21 -0.5096 -0.0113
-3 -1 22 0.2851 -0.0244
-3 -1 23 -0.4756 -0.0124
-3 -1 24 -0.1206 -0.0180
-3 -1 25 -0.0614 -0.0106
-3 -1 26 -0.1880 -0.0119
-3 -1 27 -0.0285 -0.0071
-3 -1 28 0.1748 -0.0118
-3 -1 29 0.5113 -0.0012
-3 -1 30 0.1510 -0.0094
-3 -1 31 1.4954 0.0128
-3 -1 32 0.1906 -0.0024
-3 -1 33 1.2726 0.0191
-3 -1 34 0.5110 0.0082
-3 0 1 11.7546 -0.2113
-3 0 3 9.5081 -0.0770
-3 0 4 -6.5836 -0.0545
-3 0 5 5.0079 0.0111
-3 0 6 -2.3729 0.0089
-3 0 7 1.6475 0.0358
-3 0 8 -1.0122 -0.0015
-3 0 9 0.1172 0.0061
-3 0 10 -0.8169 -0.0341
-3 0 11 -0.2851 -0.0381
-3 0 12 -0.2004 -0.0475
-3 0 13 0.0042 -0.0463
-3 0 14 0.0442 -0.0314
-3 0 15 0.2733 -0.0170
-3 0 16 0.0398 -0.0035
-3 0 17 0.3118 0.0081
-3 0 18 0.2292 0.0097
-3 0 19 0.7809 0.0067
-3 0 20 0.3790 0.0065
-3 0 21 1.0749 -0.0071
-3 0 22 0.3256 0.0022
-3 0 23 0.5918 -0.0089
-3 0 24 0.2802 -0.0048
-3 0 25 -0.0622 0.0004
-3 0 26 0.2246 -0.0120
-3 0 27 -0.0515 0.0009
-3 0 28 -0.1286 -0.0136
-3 0 29 0.0172 -0.0003
-3 0 30 -0.0020 -0.0101
-3 0 31 -0.3589 0.0032
-3 0 32 0.3897 -0.0001
-3 0 33 -0.1063 0.0060
-3 0 34 0.2686 0.0051
-3 1 1 -9.9502 -0.2714
-3 1 2 10.2793 -0.2546
-3 1 3 -8.3859 -0.2227
-3 1 4 6.1149 -0.1333
-3 1 5 -4.0800 -0.0921
-3 1 6 2.2193 -0.0221
-3 1 7 -0.8558 0.0110
-3 1 8 1.0825 0.0341
-3 1 9 -0.4187 0.0317
-3 1 10 0.7848 0.0183
-3 1 11 -0.8013 0.0004
-3 1 12 -0.0048 -0.0250
-3 1 13 -0.6368 -0.0375
-3 1 14 -0.1339 -0.0358
-3 1 15 -0.1001 -0.0395
-3 1 16 -0.1298 -0.0173
-3 1 17 0.2390 -0.0067
-3 1 18 -0.1931 -0.0016
-3 1 19 -0.1525 0.0115
-3 1 20 0.1717 0.0012
-3 1 21 -0.1434 0.0061
-3 1 22 0.4156 -0.0045
-3 1 23 0.3643 0.0028
-3 1 24 0.2551 -0.0012
-3 1 25 0.5762 0.0017
-3 1 26 -0.1349 0.0080
-3 1 27 0.4384 0.0009
-3 1 28 -0.0410 0.0104
-3 1 29 0.1486 -0.0064
-3 1 30 0.0122 0.0139
-3 1 31 0.2349 -0.0169
-3 1 32 -0.4025 0.0055
-3 1 33 0.2198 -0.0135
-3 1 34 -0.3100 -0.0125
-3 2 1 7.8461 -0.1722
-3 2 2 -7.1460 -0.1434
-3 2 3 6.2138 -0.2052
-3 2 4 -4.1734 -0.1468
-3 2 5 2.6826 -0.1334
-3 2 6 -1.4132 -0.0534
-3 2 7 0.3092 -0.0260
-3 2 8 -0.3641 0.0414
-3 2 9 0.5946 0.0375
-3 2 10 -0.5246 0.0547
-3 2 11 0.9116 0.0271
-3 2 12 -0.6838 0.0072
-3 2 13 -0.0237 -0.0107
-3 2 14 -0.7855 -0.0329
-3 2 15 -0.9663 -0.0276
-3 2 16 -0.0619 -0.0277
-3 2 17 -1.2214 -0.0221
-3 2 18 0.4213 0.0011
-3 2 19 -0.4117 -0.0042
-3 2 20 -0.2577 0.0114
-3 2 21 0.0726 0.0088
-3 2 22 -0.3583 0.0054
-3 2 23 -0.0191 0.0012
-3 2 24 0.0860 -0.0023
-3 2 25 0.0039 -0.0065
-3 2 26 0.4316 -0.0035
-3 2 27 -0.4497 -0.0044
-3 2 28 0.3785 0.0062
-3 2 29 -0.6715 0.0061
-3 2 30 0.0668 -0.0022
-3 2 31 -0.4922 0.0156
-3 2 32 0.2400 -0.0213
-3 2 33 -0.2992 -0.0058
-3 2 34 0.2133 -0.0207
-3 3 1 -5.0023 0.0631
-3 3 2 3.9083 -0.0109
-3 3 3 -3.5882 -0.0423
-3 3 4 2.0166 -0.0735
-3 3 5 -1.4102 -0.0935
-3 3 6 0.9666 -0.0581
-3 3 7 0.0719 -0.0409
-3 3 8 0.3395 0.0053
-3 3 9 -0.0084 0.0380
-3 3 10 0.4628 0.0597
-3 3 11 -0.4180 0.0577
-3 3 12 0.5333 0.0557
-3 3 13 -0.3317 0.0305
-3 3 14 -0.1097 0.0154
-3 3 15 -0.1934 0.0012
-3 3 16 -1.5934 -0.0092
-3 3 17 0.0738 -0.0080
-3 3 18 -1.9568 -0.0121
-3 3 19 -0.4525 -0.0032
-3 3 20 -0.4767 -0.0010
-3 3 21 -0.8691 -0.0018
-3 3 22 0.0581 0.0089
-3 3 23 -0.4728 -0.0040
-3 3 24 -0.0333 0.0044
-3 3 25 -0.3129 -0.0132
-3 3 26 0.0546 -0.0058
-3 3 27 0.2784 -0.0113
-3 3 28 -0.3728 -0.0175
-3 3 29 0.5689 0.0011
-3 3 30 -0.4489 -0.0077
-3 3 31 0.0164 -0.0177
-3 3 32 -0.1922 0.0080
-3 3 33 -0.1870 -0.0351
-3 4 1 3.9942 0.2294
-3 4 2 -1.5956 0.1151
-3 4 3 1.9939 0.0890
-3 4 4 -1.5172 -0.0044
-3 4 5 0.5618 -0.0100
-3 4 6 -1.1475 -0.0534
-3 4 7 0.3541 -0.0340
-3 4 8 -0.0737 -0.0245
-3 4 9 0.3746 -0.0028
-3 4 10 0.0809 0.0182
-3 4 11 0.3690 0.0375
-3 4 12 -0.4410 0.0426
-3 4 13 0.2929 0.0411
-3 4 14 -0.3052 0.0406
-3 4 15 -0.0539 0.0236
-3 4 16 0.4322 0.0135
-3 4 17 -1.0274 0.0094
-3 4 18 0.2014 -0.0014
-3 4 19 -1.0162 -0.0003
-3 4 20 -1.0978 0.0008
-3 4 21 -0.2812 0.0014
-3 4 22 -0.8658 0.0004
-3 4 23 -0.2776 0.0023
-3 4 24 -0.3296 -0.0053
-3 4 25 0.0323 0.0012
-3 4 26 -0.7924 -0.0148
-3 4 27 -0.0316 -0.0100
-3 4 28 -0.2508 -0.0055
-3 4 29 -0.3832 -0.0364
-3 4 30 0.3900 -0.0097
-3 4 31 0.1974 -0.0278
-3 4 32 0.2039 -0.0499
-3 4 33 0.5596 -0.0091
-3 5 1 -0.2097 0.2640
-3 5 2 2.0510 0.2436
-3 5 3 -0.2568 0.1844
-3 5 4 1.1433 0.0999
-3 5 5 -0.3000 0.0546
-3 5 6 0.2552 -0.0208
-3 5 7 -0.6105 -0.0233
-3 5 8 -0.0537 -0.0513
-3 5 9 -0.3056 -0.0305
-3 5 10 0.2807 -0.0210
-3 5 11 -0.1637 -0.0041
-3 5 12 0.6038 0.0069
-3 5 13 -0.2597 0.0234
-3 5 14 0.3351 0.0180
-3 5 15 -0.0437 0.0220
-3 5 16 -0.0120 0.0193
-3 5 17 0.5030 0.0053
-3 5 18 -0.1383 0.0025
-3 5 19 0.1940 0.0018
-3 5 20 -0.0353 -0.0067
-3 5 21 -0.4975 0.0038
-3 5 22 -0.6193 -0.0013
-3 5 23 -0.1026 0.0102
-3 5 24 -0.7354 -0.0048
-3 5 25 -0.3897 0.0043
-3 5 26 0.3718 -0.0062
-3 5 27 -1.0789 -0.0092
-3 5 28 0.2133 -0.0286
-3 5 29 -0.5707 -0.0029
-3 5 30 -0.3836 -0.0576
-3 5 31 -0.0846 -0.0331
-3 5 32 0.1332 -0.0371
-3 6 1 1.3915 0.1643
-3 6 3 0.9493 0.1906
-3 6 4 0.6007 0.1753
-3 6 5 -0.0299 0.1230
-3 6 6 0.4218 0.0769
-3 6 7 -0.0424 0.0213
-3 6 8 -0.2831 -0.0217
-3 6 9 0.0654 -0.0315
-3 6 10 -0.6078 -0.0543
-3 6 11 0.1406 -0.0313
-3 6 12 -0.1890 -0.0279
-3 6 13 0.1531 -0.0163
-3 6 14 0.4093 -0.0076
-3 6 15 0.1635 -0.0034
-3 6 16 0.2557 -0.0092
-3 6 17 0.2280 -0.0057
-3 6 18 0.1225 -0.0025
-3 6 19 0.1852 -0.0107
-3 6 20 0.2735 0.0006
-3 6 21 0.0365 0.0036
-3 6 22 0.3911 0.0047
-3 6 23 -0.6101 0.0058
-3 6 24 0.0962 0.0260
-3 6 25 -0.3389 -0.0015
-3 6 26 -1.0294 0.0192
-3 6 27 0.8257 -0.0048
-3 6 28 -1.1809 0.0006
-3 6 29 0.7440 -0.0411
-3 6 30 -0.3213 -0.0098
-3 6 31 0.2016 -0.0550
-3 7 1 2.0984 0.0333
-3 7 2 0.9677 0.0801
-3 7 3 1.0804 0.0873
-3 7 4 0.4505 0.1294
-3 7 5 0.6804 0.1068
-3 7 6 0.1250 0.1112
-3 7 7 0.2248 0.0733
-3 7 8 0.6618 0.0477
-3 7 9 -0.0934 0.0008
-3 7 10 0.5707 -0.0113
-3 7 11 -0.0438 -0.0435
-3 7 12 -0.0341 -0.0347
-3 7 13 0.3806 -0.0375
-3 7 14 -0.1839 -0.0249
-3 7 15 0.5064 -0.0260
-3 7 16 0.5031 -0.0161
-3 7 17 -0.0831 -0.0207
-3 7 18 0.5309 -0.0221
-3 7 19 -0.2481 -0.0117
-3 7 20 -0.1629 -0.0067
-3 7 21 -0.2160 -0.0063
-3 7 22 -0.1433 0.0174
-3 7 23 -0.2609 0.0154
-3 7 24 -0.0223 0.0053
-3 7 25 -0.5153 0.0374
-3 7 26 0.2310 -0.0066
-3 7 27 -1.2628 0.0191
-3 7 28 0.6643 -0.0150
-3 7 29 -1.1291 0.0009
-3 7 30 0.5838 -0.0425
-3 8 1 -0.1969 -0.0461
-3 8 2 0.1307 -0.0127
-3 8 3 0.1212 0.0091
-3 8 4 -0.4499 0.0373
-3 8 5 0.1163 0.0460
-3 8 6 -0.4942 0.0640
-3 8 7 0.3889 0.0501
-3 8 8 -0.2403 0.0613
-3 8 9 0.6600 0.0346
-3 8 10 0.2493 0.0249
-3 8 11 0.5222 0.0058
-3 8 12 0.4492 -0.0186
-3 8 13 0.1465 -0.0265
-3 8 14 0.4990 -0.0352
-3 8 15 0.1273 -0.0347
-3 8 16 0.2433 -0.0304
-3 8 17 0.6052 -0.0221
-3 8 18 0.0644 -0.0199
-3 8 19 0.2078 -0.0125
-3 8 20 -0.0013 -0.0100
-3 8 21 -0.2185 0.0074
-3 8 22 -0.8880 0.0065
-3 8 23 0.2007 0.0279
-3 8 24 -1.0999 0.0408
-3 8 25 0.1750 0.0196
-3 8 26 -0.3586 0.0505
-3 8 27 0.1650 0.0047
-3 8 28 -0.3977 0.0178
-3 9 1 0.1211 -0.0733
-3 9 2 -0.0263 -0.0734
-3 9 3 -0.7106 -0.0399
-3 9 4 0.1918 -0.0316
-3 9 5 -0.8636 -0.0097
-3 9 6 0.2295 0.0034
-3 9 7 -0.4334 0.0091
-3 9 8 0.2478 0.0187
-3 9 9 0.1602 0.0249
-3 9 10 0.2002 0.0248
-3 9 11 0.4912 0.0255
-3 9 12 0.3187 0.0194
-3 9 13 0.6737 0.0096
-3 9 14 0.1829 -0.0141
-3 9 15 1.0133 -0.0103
-3 9 16 0.0401 -0.0353
-3 9 17 0.9325 -0.0286
-3 9 18 0.0339 -0.0204
-3 9 19 0.7669 -0.0241
-3 9 20 -0.2467 -0.0069
-3 9 21 0.1055 -0.0034
-3 9 22 0.0878 0.0084
-3 9 23 -1.1653 0.0138
-3 9 24 0.2732 0.0303
-3 9 25 -0.9468 0.0408
-3 9 26 -0.3944 0.0349
-3 9 27 0.0821 0.0477
-3 10 1 0.0690 -0.1019
-3 10 2 -0.7520 -0.1120
-3 10 3 0.1500 -0.0797
-3 10 4 -1.0263 -0.0914
-3 10 5 -0.0139 -0.0629
-3 10 6 -0.3623 -0.0637
-3 10 7 0.1484 -0.0328
-3 10 8 0.1009 -0.0339
-3 10 9 -0.0593 -0.0040
-3 10 10 0.3081 0.0034
-3 10 11 -0.4999 0.0108
-3 10 12 0.2678 0.0239
-3 10 13 -0.4254 0.0140
-3 10 14 0.6245 0.0317
-3 10 15 -0.2264 -0.0030
-3 10 16 1.2142 0.0197
-3 10 17 0.0737 -0.0140
-3 10 18 1.2002 -0.0155
-3 10 19 0.1722 -0.0145
-3 10 20 0.9350 -0.0178
-3 10 21 0.1451 -0.0162
-3 10 22 0.2113 0.0100
-3 10 23 0.5692 0.0064
-3 10 24 -0.4875 0.0255
-3 10 25 0.3030 0.0342
-3 11 1 -0.0652 -0.0635
-3 11 2 0.7215 -0.0742
-3 11 3 -0.8281 -0.0899
-3 11 4 0.1609 -0.0806
-3 11 5 -0.1719 -0.0632
-3 11 6 0.0267 -0.0830
-3 11 7 0.3471 -0.0447
-3 11 8 0.6645 -0.0463
-3 11 9 0.5598 -0.0321
-3 11 10 0.1631 -0.0165
-3 11 11 0.4382 -0.0027
-3 11 12 -0.6557 -0.0070
-3 11 13 -0.2421 0.0108
-3 11 14 -0.6122 -0.0001
-3 11 15 -0.3480 0.0227
-3 11 16 -0.1630 0.0013
-3 11 17 0.0917 0.0272
-3 11 18 0.2683 0.0034
-3 11 19 0.3255 0.0022
-3 11 20 0.2479 -0.0125
-3 11 21 0.3998 -0.0058
-3 11 22 0.1718 -0.0321
-3 11 23 0.1880 0.0130
-3 12 1 -0.1299 -0.0251
-3 12 2 -0.8077 -0.0062
-3 12 3 0.1669 -0.0289
-3 12 4 -0.5791 -0.0436
-3 12 5 -0.4391 -0.0611
-3 12 6 0.0113 -0.0300
-3 12 7 -0.1095 -0.0539
-3 12 8 -0.0714 -0.0188
-3 12 9 0.4624 -0.0097
-3 12 10 0.2674 -0.0066
-3 12 11 0.1889 0.0016
-3 12 12 0.2891 0.0074
-3 12 13 0.0023 0.0138
-3 12 14 -0.4122 0.0003
-3 12 15 -0.0240 0.0307
-3 12 16 -0.6260 0.0099
-3 12 17 -0.0755 0.0218
-3 12 18 -0.3410 0.0202
-3 12 19 0.0510 0.0142
-3 12 20 -0.0612 0.0018
-3 13 1 0.2425 0.0217
-3 13 2 0.1969 0.0156
-3 13 3 -0.6535 0.0199
-3 13 4 0.1463 0.0324
-3 13 5 -0.0869 -0.0002
-3 13 6 -0.2160 0.0114
-3 13 7 0.2742 0.0023
-3 13 8 -0.0657 0.0058
-3 13 9 -0.3325 0.0060
-3 13 10 -0.1088 0.0108
-3 13 11 -0.5771 0.0017
-3 13 12 -0.2707 0.0078
-3 13 13 -0.3925 -0.0245
-3 13 14 -0.1841 0.0429
-3 13 15 -0.1609 -0.0325
-3 13 16 -0.2788 0.0691
-3 13 17 -0.0942 0.0127
-3 14 1 0.0794 0.0567
-3 14 2 0.0298 0.0430
-3 14 3 0.4177 -0.0132
-3 14 4 -0.5836 -0.0010
-3 14 5 0.0682 0.0056
-3 14 6 0.0836 -0.0118
-3 14 7 -0.3510 0.0341
-3 14 8 0.3696 0.0267
-3 14 9 0.1501 0.0433
-3 14 10 -0.3396 0.0462
-3 14 11 0.3260 0.0417
-3 14 12 -0.6851 0.0177
-2 -16 1 0.1877 0.0891
-2 -16 2 0.6622 0.2369
-2 -16 3 -0.4464 0.0514
-2 -15 1 0.6845 0.1280
-2 -15 2 0.0769 0.0636
-2 -15 3 1.2359 0.1731
-2 -15 4 -0.3520 0.0634
-2 -15 5 0.6211 0.1057
-2 -15 6 0.3472 0.0796
-2 -15 7 0.4846 0.0349
-2 -15 8 0.4866 0.0245
-2 -15 9 1.0823 0.0454
-2 -15 10 0.5660 0.0193
-2 -15 11 0.6884 0.0272
-2 -15 12 1.0710 0.1017
-2 -14 1 0.0084 0.0820
-2 -14 2 0.4479 0.0805
-2 -14 3 -0.1446 0.0858
-2 -14 4 1.3087 0.1046
-2 -14 5 0.2084 0.0813
-2 -14 6 0.4757 0.0604
-2 -14 7 0.4312 0.0804
-2 -14 8 -0.0521 0.0293
-2 -14 9 0.1596 0.0178
-2 -14 10 0.2177 0.0155
-2 -14 11 0.7868 -0.0047
-2 -14 12 0.1778 -0.0281
-2 -14 13 1.6592 0.0363
-2 -14 14 0.1517 -0.0125
-2 -14 15 1.4197 0.0170
-2 -14 16 0.3865 0.0436
-2 -13 1 -0.5075 -0.0541
-2 -13 2 -0.0412 -0.0075
-2 -13 3 -0.0730 0.0076
-2 -13 4 -0.1964 0.0183
-2 -13 5 0.6545 0.0493
-2 -13 6 0.4343 0.0377
-2 -13 7 0.2815 0.0331
-2 -13 8 0.6216 0.0499
-2 -13 9 -0.1177 0.0425
-2 -13 10 0.1628 0.0174
-2 -13 11 -0.1133 0.0513
-2 -13 12 0.5986 -0.0004
-2 -13 13 -0.0769 -0.0059
-2 -13 14 1.2915 -0.0039
-2 -13 15 0.2373 -0.0334
-2 -13 16 0.7568 -0.0463
-2 -13 17 0.6489 -0.0079
-2 -13 18 -0.1643 -0.0622
-2 -13 19 0.4093 -0.0171
-2 -13 20 -0.2812 -0.0128
-2 -12 1 0.2560 -0.0831
-2 -12 2 -0.7468 -0.0634
-2 -12 3 0.6401 -0.0664
-2 -12 4 -0.6108 -0.0439
-2 -12 5 -0.1488 -0.0257
-2 -12 6 -0.3757 0.0018
-2 -12 7 -0.0100 0.0158
-2 -12 8 -0.4302 0.0114
-2 -12 9 0.3883 0.0258
-2 -12 10 0.0956 0.0288
-2 -12 11 0.2873 0.0056
-2 -12 12 0.3778 0.0413
-2 -12 13 0.6965 0.0110
-2 -12 14 0.2266 -0.0079
-2 -12 15 0.8814 0.0048
-2 -12 16 0.7482 -0.0511
-2 -12 17 -0.0471 -0.0513
-2 -12 18 1.0819 -0.0467
-2 -12 19 -0.5826 -0.0524
-2 -12 20 0.1344 -0.0501
-2 -12 21 -0.2867 0.0285
-2 -12 22 -0.3253 -0.0388
-2 -11 1 -1.2983 -0.0297
-2 -11 2 0.6154 -0.0570
-2 -11 3 -1.5885 -0.0834
-2 -11 4 1.3946 -0.0604
-2 -11 5 -0.6131 -0.0967
-2 -11 6 0.3786 -0.0527
-2 -11 7 -0.6096 -0.0494
-2 -11 8 0.0349 -0.0098
-2 -11 9 -0.7932 -0.0066
-2 -11 10 -0.1036 0.0339
-2 -11 11 -0.0865 0.0229
-2 -11 12 -0.0464 0.0363
-2 -11 13 -0.0798 0.0300
-2 -11 14 0.3809 0.0384
-2 -11 15 -0.1486 -0.0147
-2 -11 16 0.1461 0.0264
-2 -11 17 0.7877 -0.0544
-2 -11 18 -0.1735 -0.0297
-2 -11 19 0.8667 -0.0571
-2 -11 20 0.4290 -0.0257
-2 -11 21 -0.3537 -0.0500
-2 -11 22 0.4837 0.0452
-2 -11 23 -0.4517 0.0093
-2 -11 24 -0.5609 0.0406
-2 -11 25 0.3965 0.0899
-2 -10 1 -0.5045 -0.0388
-2 -10 2 -2.4634 -0.0513
-2 -10 3 0.8806 -0.0542
-2 -10 4 -2.2793 -0.0689
-2 -10 5 0.6886 -0.0601
-2 -10 6 -0.3367 -0.0740
-2 -10 7 0.4855 -0.0780
-2 -10 8 0.0167 -0.0575
-2 -10 9 0.6179 -0.0506
-2 -10 10 0.1657 -0.0339
-2 -10 11 0.2239 0.0079
-2 -10 12 0.4054 0.0067
-2 -10 13 0.3081 0.0252
-2 -10 14 -0.0974 0.0276
-2 -10 15 0.2097 0.0321
-2 -10 16 -0.3033 -0.0041
-2 -10 17 -0.4150 0.0345
-2 -10 18 -0.1617 -0.0144
-2 -10 19 -0.0827 0.0032
-2 -10 20 -0.5061 -0.0036
-2 -10 21 0.9715 0.0093
-2 -10 22 -0.7608 -0.0117
-2 -10 23 0.8323 0.0305
-2 -10 24 -0.1736 0.0309
-2 -10 25 -0.1955 -0.0118
-2 -10 26 0.2658 0.0803
-2 -10 27 -0.3476 -0.0315
-2 -9 1 -0.6216 -0.0065
-2 -9 2 1.1571 -0.0357
-2 -9 3 -2.3608 -0.0238
-2 -9 4 0.8461 -0.0576
-2 -9 5 -1.3387 -0.0452
-2 -9 6 -0.4796 -0.0556
-2 -9 7 -0.0523 -0.0516
-2 -9 8 0.0996 -0.0608
-2 -9 9 0.1181 -0.0482
-2 -9 10 0.3108 -0.0485
-2 -9 11 0.4681 -0.0423
-2 -9 12 -0.1374 -0.0172
-2 -9 13 0.3226 -0.0053
-2 -9 14 0.1947 -0.0054
-2 -9 15 0.1818 0.0147
-2 -9 16 0.5026 0.0081
-2 -9 17 0.1963 -0.0130
-2 -9 18 0.5460 0.0093
-2 -9 19 -0.2964 -0.0099
-2 -9 20 0.5310 0.0009
-2 -9 21 -0.7102 0.0019
-2 -9 22 0.5626 0.0333
-2 -9 23 -0.5607 -0.0076
-2 -9 24 0.4481 0.0358
-2 -9 25 -0.1126 0.0207
-2 -9 26 0.0169 -0.0099
-2 -9 27 -0.0171 0.0333
-2 -9 28 -0.2396 -0.0000
-2 -8 1 0.8144 0.0108
-2 -8 2 -1.2799 0.0227
-2 -8 3 1.9738 0.0241
-2 -8 4 -1.4432 0.0199
-2 -8 5 0.3014 0.0183
-2 -8 6 -0.1173 -0.0093
-2 -8 7 -0.7644 0.0095
-2 -8 8 -0.0931 -0.0237
-2 -8 9 0.1169 -0.0123
-2 -8 10 0.1469 -0.0281
-2 -8 11 0.0115 -0.0245
-2 -8 12 0.4379 -0.0412
-2 -8 13 -0.2992 -0.0229
-2 -8 14 -0.2842 -0.0224
-2 -8 15 -0.1351 -0.0125
-2 -8 16 -0.4427 0.0032
-2 -8 17 0.3799 0.0160
-2 -8 18 -0.1971 0.0042
-2 -8 19 0.9196 0.0188
-2 -8 20 0.0183 0.0055
-2 -8 21 0.5713 0.0083
-2 -8 22 0.1234 -0.0115
-2 -8 23 0.2997 0.0175
-2 -8 24 -0.0831 -0.0289
-2 -8 25 0.5242 0.0003
-2 -8 26 -0.1152 -0.0246
-2 -8 27 0.5411 -0.0138
-2 -8 28 -0.1938 -0.0401
-2 -8 29 0.3237 0.0157
-2 -8 30 -0.3295 -0.0462
-2 -7 1 0.0644 0.0178
-2 -7 2 1.5084 0.0251
-2 -7 3 -0.6144 0.0303
-2 -7 4 1.8088 0.0385
-2 -7 5 0.3060 0.0475
-2 -7 6 -0.0577 0.0485
-2 -7 7 0.7946 0.0466
-2 -7 8 -0.6242 0.0436
-2 -7 9 -0.1792 0.0335
-2 -7 10 -0.4261 0.0172
-2 -7 11 -0.0075 0.0097
-2 -7 12 -0.3427 -0.0031
-2 -7 13 0.0576 -0.0209
-2 -7 14 0.2706 -0.0165
-2 -7 15 -0.3488 -0.0236
-2 -7 16 0.2683 -0.0210
-2 -7 17 -0.3489 -0.0088
-2 -7 18 0.3259 -0.0041
-2 -7 19 -0.3214 0.0063
-2 -7 20 0.5635 0.0038
-2 -7 21 0.1633 0.0193
-2 -7 22 0.2990 -0.0010
-2 -7 23 0.3388 0.0171
-2 -7 24 0.2952 -0.0058
-2 -7 25 -0.1707 0.0070
-2 -7 26 0.5595 -0.0069
-2 -7 27 -0.5076 -0.0149
-2 -7 28 0.8777 0.0064
-2 -7 29 -0.4085 -0.0351
-2 -7 30 0.7651 0.0079
-2 -7 31 0.1869 -0.0195
-2 -6 1 -0.4165 0.0774
-2 -6 2 0.7293 0.0650
-2 -6 3 0.3253 0.0390
-2 -6 4 0.2047 0.0308
-2 -6 5 0.5005 0.0202
-2 -6 6 1.1585 0.0416
-2 -6 7 -0.2839 0.0358
-2 -6 8 1.2943 0.0597
-2 -6 9 -0.2957 0.0520
-2 -6 10 0.5116 0.0543
-2 -6 11 -0.5144 0.0294
-2 -6 12 0.2325 0.0302
-2 -6 13 -0.1229 0.0038
-2 -6 14 -0.0563 0.0040
-2 -6 15 0.5270 -0.0033
-2 -6 16 0.2594 -0.0008
-2 -6 17 0.2654 -0.0054
-2 -6 18 0.2559 0.0033
-2 -6 19 0.2589 -0.0026
-2 -6 20 -0.2696 0.0028
-2 -6 21 0.2151 -0.0069
-2 -6 22 0.0039 0.0068
-2 -6 23 -0.0011 -0.0267
-2 -6 24 0.1982 0.0110
-2 -6 25 0.1466 -0.0384
-2 -6 26 -0.2866 -0.0007
-2 -6 27 0.4088 -0.0227
-2 -6 28 -0.8179 -0.0146
-2 -6 29 0.5109 -0.0118
-2 -6 30 -0.3227 -0.0031
-2 -6 31 -0.1293 -0.0197
-2 -6 32 0.7758 0.0090
-2 -5 1 1.7672 0.1406
-2 -5 2 -1.4219 0.1410
-2 -5 3 1.3714 0.0631
-2 -5 4 -0.5337 0.0700
-2 -5 5 -0.0694 -0.0023
-2 -5 6 -0.2796 0.0159
-2 -5 7 0.1451 -0.0087
-2 -5 8 -0.4870 0.0221
-2 -5 9 0.4643 0.0133
-2 -5 10 -0.3418 0.0470
-2 -5 11 0.5328 0.0382
-2 -5 12 -0.4115 0.0351
-2 -5 13 0.3218 0.0394
-2 -5 14 0.0257 0.0178
-2 -5 15 0.1807 0.0122
-2 -5 16 0.2215 0.0108
-2 -5 17 0.6497 -0.0043
-2 -5 18 0.1835 0.0009
-2 -5 19 0.4303 -0.0090
-2 -5 20 0.3839 0.0025
-2 -5 21 0.0918 -0.0149
-2 -5 22 0.0420 0.0046
-2 -5 23 0.2742 -0.0070
-2 -5 24 -0.1477 -0.0090
-2 -5 25 0.0807 0.0017
-2 -5 26 0.1547 -0.0110
-2 -5 27 -0.4202 -0.0050
-2 -5 28 0.3666 -0.0036
-2 -5 29 -0.5897 -0.0001
-2 -5 30 -0.0558 -0.0115
-2 -5 31 0.2515 0.0027
-2 -5 32 -0.8899 -0.0059
-2 -5 33 0.8251 -0.0228
-2 -4 1 -2.6266 0.1200
-2 -4 2 3.5264 0.1041
-2 -4 3 -2.8931 0.0969
-2 -4 4 2.2729 0.0511
-2 -4 5 -0.9389 0.0238
-2 -4 6 0.1318 -0.0022
-2 -4 7 -0.0875 -0.0252
-2 -4 8 -0.1900 -0.0263
-2 -4 9 -0.0079 -0.0178
-2 -4 10 0.3377 -0.0158
-2 -4 11 0.0186 0.0111
-2 -4 12 0.8267 0.0207
-2 -4 13 -0.0356 0.0259
-2 -4 14 0.4181 0.0364
-2 -4 15 0.1028 0.0327
-2 -4 16 -0.1680 0.0178
-2 -4 17 -0.1479 0.0209
-2 -4 18 -0.2390 0.0043
-2 -4 19 -0.3991 -0.0013
-2 -4 20 -0.1857 -0.0067
-2 -4 21 -0.4908 -0.0045
-2 -4 22 0.1663 -0.0222
-2 -4 23 -0.3542 -0.0047
-2 -4 24 0.2021 -0.0257
-2 -4 25 0.2638 -0.0100
-2 -4 26 -0.0881 -0.0248
-2 -4 27 0.5593 -0.0053
-2 -4 28 -0.1111 -0.0151
-2 -4 29 0.3951 -0.0045
-2 -4 30 0.1155 0.0020
-2 -4 31 -0.1863 0.0024
-2 -4 32 0.5741 -0.0175
-2 -4 33 -0.7083 0.0292
-2 -3 1 5.9544 0.0398
-2 -3 2 -9.0099 -0.0080
-2 -3 3 6.6202 0.0636
-2 -3 4 -6.8552 -0.0098
-2 -3 5 3.4406 0.0432
-2 -3 6 -2.6142 -0.0467
-2 -3 7 0.6713 -0.0139
-2 -3 8 -0.7004 -0.0725
-2 -3 9 0.1265 -0.0456
-2 -3 10 -0.3302 -0.0623
-2 -3 11 0.5829 -0.0316
-2 -3 12 -0.0824 -0.0180
-2 -3 13 0.9430 0.0078
-2 -3 14 0.3768 0.0191
-2 -3 15 0.3152 0.0279
-2 -3 16 0.6672 0.0255
-2 -3 17 -0.3519 0.0177
-2 -3 18 0.1552 0.0039
-2 -3 19 -0.2354 0.0097
-2 -3 20 -0.6282 -0.0114
-2 -3 21 0.1110 0.0061
-2 -3 22 -0.9091 -0.0027
-2 -3 23 -0.0370 0.0006
-2 -3 24 -0.2979 0.0059
-2 -3 25 -0.4675 -0.0040
-2 -3 26 0.2862 0.0075
-2 -3 27 -0.2152 -0.0032
-2 -3 28 0.2573 0.0030
-2 -3 29 0.2164 0.0094
-2 -3 30 0.3471 -0.0032
-2 -3 31 0.3481 0.0068
-2 -3 32 0.2531 0.0112
-2 -3 33 0.5048 -0.0270
-2 -3 34 -0.1531 0.0243
-2 -2 2 13.4172 -0.0745
-2 -2 3 -13.8314 -0.0435
-2 -2 4 9.1501 -0.0177
-2 -2 5 -8.0481 -0.0122
-2 -2 6 3.2771 -0.0174
-2 -2 7 -2.6669 -0.0188
-2 -2 8 0.9111 -0.0558
-2 -2 9 -0.8638 -0.0663
-2 -2 10 0.6932 -0.0705
-2 -2 11 -0.5551 -0.0798
-2 -2 12 0.4378 -0.0613
-2 -2 13 -0.3018 -0.0377
-2 -2 14 0.1035 -0.0252
-2 -2 15 0.1594 -0.0010
-2 -2 16 -0.4646 0.0069
-2 -2 17 0.2977 0.0083
-2 -2 18 -0.6234 0.0078
-2 -2 19 -0.2585 -0.0005
-2 -2 20 0.0250 -0.0009
-2 -2 21 -0.6110 -0.0057
-2 -2 22 0.4931 -0.0010
-2 -2 23 -0.1113 0.0014
-2 -2 24 0.0534 0.0058
-2 -2 25 0.4681 0.0096
-2 -2 26 -0.2135 0.0097
-2 -2 27 0.3063 0.0123
-2 -2 28 0.1629 0.0125
-2 -2 29 0.3257 0.0087
-2 -2 30 0.1649 0.0171
-2 -2 31 0.7874 0.0091
-2 -2 32 0.0561 0.0122
-2 -2 33 0.6445 0.0164
-2 -2 34 0.2405 0.0004
-2 -1 1 18.4271 -0.1948
-2 -1 2 -17.8534 -0.0827
-2 -1 3 15.4803 -0.1048
-2 -1 4 -11.8537 -0.0155
-2 -1 5 7.2505 -0.0280
-2 -1 6 -4.6481 0.0313
-2 -1 7 1.3743 -0.0198
-2 -1 8 -1.4067 0.0147
-2 -1 9 0.6688 -0.0323
-2 -1 10 -0.5647 -0.0427
-2 -1 11 0.8751 -0.0473
-2 -1 12 0.2227 -0.0518
-2 -1 13 0.3684 -0.0562
-2 -1 14 0.3886 -0.0315
-2 -1 15 0.0587 -0.0341
-2 -1 16 0.3663 -0.0212
-2 -1 17 -0.1447 -0.0134
-2 -1 18 0.2789 -0.0101
-2 -1 19 -0.1602 -0.0136
-2 -1 20 -0.3232 -0.0029
-2 -1 21 0.0472 -0.0149
-2 -1 22 -0.5715 -0.0022
-2 -1 23 -0.0719 -0.0023
-2 -1 24 0.0617 0.0016
-2 -1 25 -0.4377 0.0166
-2 -1 26 0.3074 0.0127
-2 -1 27 -0.2779 0.0198
-2 -1 28 0.0333 0.0216
-2 -1 29 0.0083 0.0094
-2 -1 30 0.4944 0.0208
-2 -1 31 0.0393 0.0082
-2 -1 32 1.0314 0.0146
-2 -1 33 0.1440 0.0202
-2 -1 34 0.7610 0.0078
-2 0 1 -19.4586 -0.2221
-2 0 2 18.5423 -0.1614
-2 0 4 11.6310 -0.0414
-2 0 5 -6.5365 -0.0214
-2 0 6 3.6662 0.0436
-2 0 7 -1.1224 0.0520
-2 0 8 0.3617 0.0620
-2 0 9 -0.9384 0.0410
-2 0 10 0.2844 0.0307
-2 0 11 -0.7361 -0.0009
-2 0 12 0.1046 -0.0145
-2 0 13 0.3552 -0.0225
-2 0 14 0.1520 -0.0261
-2 0 15 0.4633 -0.0265
-2 0 16 0.3373 -0.0103
-2 0 17 0.4012 -0.0159
-2 0 18 0.3753 -0.0043
-2 0 19 0.5538 -0.0051
-2 0 20 0.6497 -0.0072
-2 0 21 0.2919 -0.0058
-2 0 22 0.6576 -0.0073
-2 0 23 0.0995 -0.0094
-2 0 24 -0.1197 0.0019
-2 0 25 0.3765 -0.0078
-2 0 26 -0.6509 0.0101
-2 0 27 0.1132 0.0027
-2 0 28 -0.3589 0.0037
-2 0 29 -0.3789 0.0122
-2 0 30 -0.2421 -0.0024
-2 0 31 -0.0887 0.0156
-2 0 32 -0.2503 0.0113
-2 0 33 0.4199 0.0189
-2 0 34 -0.1463 0.0306
-2 1 2 -16.9977 -0.2139
-2 1 3 13.7188 -0.1409
-2 1 4 -9.8589 -0.1274
-2 1 5 5.6250 -0.0692
-2 1 6 -2.2715 -0.0107
-2 1 7 0.8726 0.0369
-2 1 8 0.2035 0.0601
-2 1 9 0.6278 0.0811
-2 1 10 -0.6476 0.0791
-2 1 11 0.4432 0.0556
-2 1 12 -0.6434 0.0418
-2 1 13 -0.1083 0.0182
-2 1 14 -0.0228 -0.0113
-2 1 15 0.2164 -0.0018
-2 1 16 0.3496 -0.0198
-2 1 17 0.3286 -0.0073
-2 1 18 0.3155 -0.0005
-2 1 19 0.1822 -0.0005
-2 1 20 0.0025 -0.0019
-2 1 21 0.3733 0.0016
-2 1 22 -0.1287 -0.0083
-2 1 23 0.3172 -0.0061
-2 1 24 0.2422 -0.0028
-2 1 25 -0.4911 -0.0046
-2 1 26 0.6349 0.0004
-2 1 27 -0.6263 -0.0018
-2 1 28 0.2311 -0.0029
-2 1 29 0.1251 -0.0052
-2 1 30 -0.1146 -0.0032
-2 1 31 0.1283 -0.0041
-2 1 32 0.0551 0.0115
-2 1 33 -0.3359 0.0020
-2 1 34 0.2142 0.0295
-2 2 1 -14.6462 0.0194
-2 2 2 12.1783 -0.0616
-2 2 3 -9.4086 -0.0406
-2 2 4 6.2768 -0.1345
-2 2 5 -2.8503 -0.0349
-2 2 6 0.6659 -0.0792
-2 2 7 0.0734 -0.0013
-2 2 8 -0.5608 0.0224
-2 2 9 -0.2159 0.0527
-2 2 10 0.4792 0.0596
-2 2 11 -0.5060 0.0763
-2 2 12 0.4651 0.0474
-2 2 13 -0.4482 0.0355
-2 2 14 -0.0181 0.0211
-2 2 15 -0.1089 -0.0050
-2 2 16 -0.2333 -0.0096
-2 2 17 0.6356 -0.0000
-2 2 18 0.0254 -0.0143
-2 2 19 0.4680 0.0074
-2 2 20 0.2782 0.0066
-2 2 21 -0.2369 -0.0012
-2 2 22 0.1309 0.0028
-2 2 23 -0.4058 -0.0009
-2 2 24 -0.1678 -0.0170
-2 2 25 0.1896 0.0014
-2 2 26 -0.7615 -0.0145
-2 2 27 0.4747 0.0003
-2 2 28 -0.6715 0.0002
-2 2 29 -0.1245 0.0031
-2 2 30 -0.0302 0.0128
-2 2 31 -0.1612 0.0171
-2 2 32 0.0430 0.0119
-2 2 33 0.1282 0.0399
-2 2 34 -0.0990 -0.0023
-2 3 1 7.8596 0.1562
-2 3 2 -7.1220 0.1326
-2 3 3 4.1931 0.0495
-2 3 4 -2.1760 0.0233
-2 3 5 0.8074 -0.0328
-2 3 6 0.8366 -0.0474
-2 3 7 -0.2539 -0.0325
-2 3 8 0.5706 -0.0378
-2 3 9 -0.0092 0.0135
-2 3 10 -0.3092 0.0240
-2 3 11 0.2047 0.0421
-2 3 12 -0.2796 0.0514
-2 3 13 0.4031 0.0379
-2 3 14 -0.1581 0.0288
-2 3 15 -0.1242 0.0138
-2 3 16 0.2993 0.0084
-2 3 17 -0.9737 -0.0080
-2 3 18 0.3487 0.0026
-2 3 19 -0.3752 -0.0050
-2 3 20 -0.2075 -0.0066
-2 3 21 0.2263 0.0057
-2 3 22 -0.3734 -0.0056
-2 3 23 0.1736 -0.0031
-2 3 24 -0.3740 -0.0020
-2 3 25 0.2005 -0.0098
-2 3 26 0.2797 -0.0078
-2 3 27 -0.0127 -0.0032
-2 3 28 0.7068 0.0052
-2 3 29 0.0250 0.0184
-2 3 30 0.0015 0.0299
-2 3 31 0.0423 0.0499
-2 3 32 -0.4523 0.0489
-2 3 33 0.0332 0.0471
-2 3 34 -0.4727 0.0540
-2 4 1 -3.4376 0.2472
-2 4 2 3.6769 0.2474
-2 4 3 -1.6219 0.1513
-2 4 4 0.9991 0.1443
-2 4 5 -0.3824 0.0325
-2 4 6 -0.1866 0.0296
-2 4 7 0.0403 -0.0384
-2 4 8 0.2858 -0.0318
-2 4 9 0.0546 -0.0453
-2 4 10 0.5558 -0.0245
-2 4 11 -0.1686 -0.0147
-2 4 12 0.3414 0.0014
-2 4 13 -0.4938 0.0117
-2 4 14 0.3384 0.0122
-2 4 15 -0.1501 0.0132
-2 4 16 -0.2914 0.0138
-2 4 17 0.4086 0.0087
-2 4 18 -0.6827 0.0125
-2 4 19 -0.3367 0.0053
-2 4 20 -0.1390 0.0111
-2 4 21 -0.5931 -0.0013
-2 4 22 0.0090 0.0020
-2 4 23 -0.0816 -0.0049
-2 4 24 0.4014 -0.0024
-2 4 25 -0.3165 -0.0141
-2 4 26 0.5829 0.0051
-2 4 27 0.0457 -0.0024
-2 4 28 0.0530 0.0102
-2 4 29 0.5846 0.0337
-2 4 30 0.1347 0.0502
-2 4 31 0.2239 0.0431
-2 4 32 0.3181 0.0988
-2 4 33 -0.3370 0.0406
-2 5 1 1.3467 0.2257
-2 5 2 -1.3035 0.2638
-2 5 3 1.8073 0.2309
-2 5 4 -0.5245 0.2006
-2 5 5 0.9725 0.1346
-2 5 6 -0.3947 0.0804
-2 5 7 0.0421 0.0187
-2 5 8 -0.4670 -0.0011
-2 5 9 0.3064 -0.0368
-2 5 10 -0.4007 -0.0316
-2 5 11 0.9730 -0.0351
-2 5 12 -0.2257 -0.0249
-2 5 13 0.7701 -0.0180
-2 5 14 -0.2571 -0.0071
-2 5 15 0.1556 0.0009
-2 5 16 -0.1133 0.0020
-2 5 17 -0.2726 0.0097
-2 5 18 -0.1612 0.0071
-2 5 19 -0.1388 0.0101
-2 5 20 -0.6535 0.0056
-2 5 21 -0.3816 0.0102
-2 5 22 -0.1201 0.0021
-2 5 23 -0.5209 0.0026
-2 5 24 0.3147 -0.0078
-2 5 25 0.7397 0.0047
-2 5 26 -0.0077 -0.0139
-2 5 27 0.9521 0.0085
-2 5 28 0.2408 0.0230
-2 5 29 -0.1776 0.0261
-2 5 30 0.2795 0.0415
-2 5 31 -0.3819 0.0964
-2 5 32 -0.0121 0.0121
-2 5 33 0.0199 0.1214
-2 6 1 0.6021 0.0445
-2 6 2 0.4923 0.0751
-2 6 3 -0.3776 0.1627
-2 6 4 0.3749 0.1531
-2 6 5 -0.4337 0.1665
-2 6 6 -0.1071 0.1250
-2 6 7 -0.1302 0.0813
-2 6 8 -0.4582 0.0368
-2 6 9 -0.5569 0.0033
-2 6 10 0.1133 -0.0255
-2 6 11 -0.9343 -0.0259
-2 6 12 0.4126 -0.0356
-2 6 13 -0.0161 -0.0236
-2 6 14 0.0285 -0.0178
-2 6 15 0.4391 -0.0133
-2 6 16 0.1314 -0.0022
-2 6 17 -0.0488 0.0016
-2 6 18 0.3902 0.0004
-2 6 19 -0.2179 0.0039
-2 6 20 0.2672 0.0081
-2 6 21 0.1116 -0.0094
-2 6 22 -0.4375 0.0098
-2 6 23 0.3842 -0.0102
-2 6 24 -0.4534 0.0012
-2 6 25 -0.1816 -0.0125
-2 6 26 0.6899 0.0055
-2 6 27 -0.3466 -0.0031
-2 6 28 0.8511 0.0101
-2 6 29 0.3221 0.0257
-2 6 30 0.1251 0.0519
-2 6 31 0.3597 0.0023
-2 6 32 -0.2214 0.1148
-2 7 1 0.4055 -0.1089
-2 7 2 1.3056 -0.0942
-2 7 3 0.4869 -0.0265
-2 7 4 0.5116 0.0063
-2 7 5 0.1673 0.0540
-2 7 6 -0.0008 0.0655
-2 7 7 -0.2091 0.0798
-2 7 8 0.2794 0.0550
-2 7 9 -0.1614 0.0322
-2 7 10 -0.0991 0.0111
-2 7 11 0.1846 -0.0207
-2 7 12 -0.4048 -0.0213
-2 7 13 -0.5236 -0.0234
-2 7 14 0.2824 -0.0257
-2 7 15 -0.6980 -0.0029
-2 7 16 0.0355 -0.0130
-2 7 17 0.3631 -0.0027
-2 7 18 -0.4760 -0.0022
-2 7 19 0.5536 -0.0077
-2 7 20 -0.1117 -0.0138
-2 7 21 0.2795 0.0007
-2 7 22 0.2350 -0.0276
-2 7 23 0.2450 -0.0075
-2 7 24 0.1272 -0.0226
-2 7 25 0.2488 -0.0176
-2 7 26 -0.4700 -0.0220
-2 7 27 0.3159 -0.0076
-2 7 28 -0.6432 -0.0124
-2 7 29 0.2096 0.0057
-2 7 30 -0.0702 -0.0104
-2 7 31 0.0983 0.0463
-2 8 1 0.3370 -0.1519
-2 8 2 0.0640 -0.1367
-2 8 3 0.3584 -0.1169
-2 8 4 0.0246 -0.0955
-2 8 5 -0.3356 -0.0484
-2 8 6 0.1568 -0.0337
-2 8 7 -0.4676 0.0108
-2 8 8 -0.2511 0.0131
-2 8 9 0.4361 0.0361
-2 8 10 -0.0311 0.0167
-2 8 11 0.4298 0.0154
-2 8 12 0.4975 0.0003
-2 8 13 0.3342 -0.0164
-2 8 14 -0.3087 -0.0044
-2 8 15 0.4947 -0.0179
-2 8 16 -0.3493 0.0050
-2 8 17 -0.1010 0.0003
-2 8 18 0.4460 0.0029
-2 8 19 -0.1352 0.0065
-2 8 20 0.3783 -0.0084
-2 8 21 -0.1013 -0.0135
-2 8 22 0.4887 -0.0135
-2 8 23 -0.5292 -0.0299
-2 8 24 0.5394 -0.0250
-2 8 25 -0.1991 -0.0294
-2 8 26 0.0828 -0.0269
-2 8 27 0.0703 -0.0333
-2 8 28 -0.0437 -0.0150
-2 8 29 -0.2655 -0.0299
-2 9 1 0.3925 -0.1380
-2 9 2 0.4096 -0.1238
-2 9 3 0.1247 -0.1406
-2 9 4 0.1163 -0.1144
-2 9 5 0.0112 -0.0998
-2 9 6 -0.7357 -0.0707
-2 9 7 -0.0214 -0.0487
-2 9 8 -0.4808 -0.0243
-2 9 9 -0.6228 -0.0113
-2 9 10 0.3440 0.0071
-2 9 11 -0.1381 0.0165
-2 9 12 0.2455 0.0139
-2 9 13 0.4137 0.0210
-2 9 14 0.7486 0.0123
-2 9 15 -0.3324 0.0079
-2 9 16 1.1098 0.0110
-2 9 17 -0.2808 0.0132
-2 9 18 0.4643 0.0193
-2 9 19 0.2013 0.0175
-2 9 20 0.1651 0.0275
-2 9 21 0.3265 0.0045
-2 9 22 -0.4837 -0.0010
-2 9 23 0.6027 -0.0111
-2 9 24 -0.9504 -0.0362
-2 9 25 0.0991 -0.0295
-2 9 26 -0.1398 -0.0467
-2 9 27 -0.4170 -0.0317
-2 9 28 0.2943 -0.0516
-2 10 1 -0.0955 -0.0704
-2 10 2 0.0033 -0.0874
-2 10 3 -0.0795 -0.1162
-2 10 4 -0.5667 -0.0969
-2 10 5 -0.0598 -0.1104
-2 10 6 -0.4821 -0.0758
-2 10 7 -0.7250 -0.0761
-2 10 8 -0.1172 -0.0400
-2 10 9 -0.3935 -0.0351
-2 10 10 -0.4519 -0.0107
-2 10 11 0.1081 -0.0072
-2 10 12 -0.2224 0.0125
-2 10 13 0.1651 0.0117
-2 10 14 -0.2016 0.0143
-2 10 15 1.0050 0.0284
-2 10 16 -0.4053 0.0107
-2 10 17 1.1995 0.0263
-2 10 18 0.2945 0.0264
-2 10 19 0.4710 0.0325
-2 10 20 0.5629 0.0366
-2 10 21 -0.0343 0.0480
-2 10 22 0.4172 0.0348
-2 10 23 -0.7231 0.0241
-2 10 24 0.4063 0.0169
-2 10 25 -0.7817 -0.0167
-2 10 26 -0.1362 -0.0169
-2 11 1 0.7004 0.0122
-2 11 2 -0.2322 -0.0073
-2 11 3 0.2062 -0.0115
-2 11 4 0.2757 -0.0219
-2 11 5 -1.0713 -0.0427
-2 11 6 0.0302 -0.0295
-2 11 7 -0.2703 -0.0507
-2 11 8 -0.8174 -0.0463
-2 11 9 0.6307 -0.0369
-2 11 10 -0.3394 -0.0340
-2 11 11 0.1727 -0.0208
-2 11 12 0.0657 -0.0169
-2 11 13 -0.1672 -0.0077
-2 11 14 -0.1025 -0.0111
-2 11 15 -0.2419 -0.0105
-2 11 16 0.1544 0.0032
-2 11 17 0.1793 -0.0034
-2 11 18 0.1218 0.0137
-2 11 19 0.8618 0.0245
-2 11 20 -0.1302 0.0271
-2 11 21 0.6208 0.0400
-2 11 22 -0.3148 0.0467
-2 11 23 0.1835 0.0432
-2 11 24 -0.6498 0.0446
-2 12 1 -0.1665 0.0504
-2 12 2 0.8566 0.0552
-2 12 3 -0.0020 0.0531
-2 12 4 -0.4026 0.0427
-2 12 5 0.4964 0.0527
-2 12 6 -1.0130 0.0083
-2 12 7 -0.3201 0.0222
-2 12 8 0.3129 -0.0034
-2 12 9 -0.8016 -0.0095
-2 12 10 1.0450 -0.0188
-2 12 11 0.0986 -0.0046
-2 12 12 0.6050 -0.0188
-2 12 13 0.3954 -0.0193
-2 12 14 0.3094 0.0022
-2 12 15 -0.1061 -0.0439
-2 12 16 0.2696 -0.0089
-2 12 17 -0.2419 -0.0319
-2 12 18 0.5377 -0.0171
-2 12 19 -0.2466 -0.0160
-2 12 20 0.8209 0.0128
-2 12 21 -0.2829 -0.0029
-2 13 1 0.6450 0.0276
-2 13 2 0.3873 0.0321
-2 13 3 0.4454 0.0807
-2 13 4 0.3336 0.0649
-2 13 5 -0.2228 0.0811
-2 13 6 0.4956 0.0478
-2 13 7 -0.2632 0.0395
-2 13 8 0.0671 0.0065
-2 13 9 0.2998 0.0016
-2 13 10 -0.2296 -0.0026
-2 13 11 0.3225 -0.0281
-2 13 12 0.1483 -0.0149
-2 13 13 -0.0318 0.0002
-2 13 14 0.3404 -0.0668
-2 13 15 -0.0408 0.0464
-2 13 16 0.1377 -0.0680
-2 13 17 0.0864 0.0234
-2 13 18 0.0124 -0.0229
-2 14 1 0.7525 0.0029
-2 14 2 -0.1207 -0.0148
-2 14 3 0.1033 0.0096
-2 14 4 0.1835 0.0102
-2 14 5 -0.3935 -0.0010
-2 14 6 -0.0417 0.0453
-2 14 7 0.3743 -0.0074
-2 14 8 -0.0904 0.0398
-2 14 9 0.8686 -0.0016
-2 14 10 0.3710 0.0143
-2 14 11 0.4523 0.0079
-2 14 12 0.2590 0.0065
-2 14 13 0.1793 -0.0410
-2 14 14 -0.3223 0.0408
-2 15 1 -0.6999 0.0181
-2 15 2 0.5279 0.0759
-2 15 3 -0.0437 -0.0091
-2 15 4 -0.4460 0.0128
-2 15 5 0.5143 -0.0071
-2 15 6 -0.6748 -0.0712
-2 15 7 -0.1582 0.0003
-1 -16 1 0.8442 0.2183
-1 -15 1 -0.0993 -0.0894
-1 -15 2 1.3029 0.1298
-1 -15 3 -0.1206 0.0091
-1 -15 4 0.0745 0.0534
-1 -15 5 0.4777 0.0963
-1 -15 6 -0.3031 0.0129
-1 -15 7 0.7457 0.0309
-1 -15 8 0.6276 0.0529
-1 -15 9 0.6318 0.0355
-1 -15 10 0.9709 0.0038
-1 -15 11 0.4803 0.1618
-1 -14 1 1.2183 -0.0070
-1 -14 2 -0.2437 -0.0188
-1 -14 3 1.0384 0.0034
-1 -14 4 0.3941 0.0450
-1 -14 5 -0.0338 -0.0173
-1 -14 6 0.7815 0.0727
-1 -14 7 -0.2917 0.0147
-1 -14 8 0.4878 0.0130
-1 -14 9 0.2186 0.0190
-1 -14 10 0.5066 0.0251
-1 -14 11 0.4529 -0.0532
-1 -14 12 0.7922 0.0936
-1 -14 13 0.1263 -0.0232
-1 -14 14 0.7452 0.0585
-1 -14 15 -0.1677 0.0747
-1 -14 16 0.2360 0.0284
-1 -13 1 0.1244 -0.0339
-1 -13 2 1.0268 -0.0687
-1 -13 3 -0.3621 -0.0488
-1 -13 4 0.7058 -0.0503
-1 -13 5 0.4187 -0.0340
-1 -13 6 0.3576 -0.0369
-1 -13 7 0.9451 -0.0055
-1 -13 8 0.1624 0.0228
-1 -13 9 0.5447 0.0023
-1 -13 10 -0.0127 0.0493
-1 -13 11 0.1479 0.0227
-1 -13 12 0.1049 -0.0023
-1 -13 13 0.3930 0.0233
-1 -13 14 0.3808 -0.0008
-1 -13 15 0.6667 -0.0157
-1 -13 16 0.6866 0.0382
-1 -13 17 0.2397 -0.0060
-1 -13 18 0.6935 0.0168
-1 -13 19 -0.0706 0.0106
-1 -13 20 0.1751 0.0180
-1 -12 1 0.6627 -0.0260
-1 -12 2 0.0956 -0.0430
-1 -12 3 0.5710 -0.0535
-1 -12 4 -0.5842 -0.0809
-1 -12 5 0.2186 -0.0588
-1 -12 6 -0.1376 -0.0791
-1 -12 7 -0.1011 -0.0646
-1 -12 8 0.6040 -0.0617
-1 -12 9 0.1058 -0.0308
-1 -12 10 0.4621 -0.0464
-1 -12 11 0.4352 0.0137
-1 -12 12 0.0999 -0.0022
-1 -12 13 0.6418 0.0153
-1 -12 14 0.3092 0.0224
-1 -12 15 1.0343 0.0198
-1 -12 16 0.4181 -0.0078
-1 -12 17 1.5152 0.0216
-1 -12 18 0.1290 -0.0212
-1 -12 19 1.1261 -0.0171
-1 -12 20 0.1471 -0.0265
-1 -12 21 0.2548 -0.0364
-1 -12 22 0.0480 -0.0585
-1 -11 1 -0.0006 0.0210
-1 -11 2 -0.5137 -0.0072
-1 -11 3 0.1692 -0.0126
-1 -11 4 0.3353 -0.0577
-1 -11 5 -0.2645 -0.0589
-1 -11 6 -0.0160 -0.0702
-1 -11 7 -0.0629 -0.0626
-1 -11 8 -0.8212 -0.0687
-1 -11 9 -0.0868 -0.0427
-1 -11 10 -0.3478 -0.0505
-1 -11 11 -0.2093 -0.0366
-1 -11 12 0.3000 -0.0220
-1 -11 13 0.1551 -0.0086
-1 -11 14 0.5865 -0.0079
-1 -11 15 0.4140 0.0173
-1 -11 16 1.1395 0.0065
-1 -11 17 0.4481 -0.0080
-1 -11 18 1.3784 0.0003
-1 -11 19 0.7930 -0.0227
-1 -11 20 0.5908 -0.0301
-1 -11 21 0.8610 -0.0109
-1 -11 22 -0.0675 -0.0062
-1 -11 23 0.0047 -0.0247
-1 -11 24 0.1085 0.0587
-1 -11 25 -0.6092 -0.0385
-1 -10 1 -1.3210 0.0261
-1 -10 2 -0.3005 0.0149
-1 -10 3 -1.3803 0.0111
-1 -10 4 -0.7166 0.0104
-1 -10 5 0.2537 -0.0108
-1 -10 6 -0.2357 -0.0330
-1 -10 7 0.3122 -0.0340
-1 -10 8 0.5056 -0.0560
-1 -10 9 0.0646 -0.0592
-1 -10 10 0.1082 -0.0369
-1 -10 11 0.3620 -0.0462
-1 -10 12 0.2400 -0.0226
-1 -10 13 0.2703 -0.0059
-1 -10 14 0.6339 0.0022
-1 -10 15 0.2102 0.0084
-1 -10 16 0.2837 0.0241
-1 -10 17 0.1841 0.0135
-1 -10 18 0.3529 -0.0050
-1 -10 19 -0.1343 -0.0005
-1 -10 20 1.0525 -0.0320
-1 -10 21 -0.2345 -0.0296
-1 -10 22 0.8714 -0.0305
-1 -10 23 0.1060 0.0136
-1 -10 24 -0.1309 -0.0280
-1 -10 25 0.2735 0.0959
-1 -10 26 -0.5110 -0.0064
-1 -10 27 0.2607 0.0984
-1 -9 1 0.4533 0.0092
-1 -9 2 -0.8196 0.0543
-1 -9 3 -0.0605 0.0217
-1 -9 4 -0.5552 0.0499
-1 -9 5 -1.4028 0.0381
-1 -9 6 0.1886 0.0408
-1 -9 7 -0.5984 0.0171
-1 -9 8 0.1316 0.0190
-1 -9 9 0.2266 -0.0165
-1 -9 10 0.5565 -0.0260
-1 -9 11 0.1255 -0.0278
-1 -9 12 0.4385 -0.0292
-1 -9 13 0.6714 -0.0311
-1 -9 14 0.0854 -0.0005
-1 -9 15 0.9992 -0.0053
-1 -9 16 0.1855 -0.0027
-1 -9 17 0.8324 0.0155
-1 -9 18 -0.1832 0.0022
-1 -9 19 0.6808 -0.0016
-1 -9 20 -0.5950 0.0084
-1 -9 21 0.3606 0.0034
-1 -9 22 -0.2469 -0.0015
-1 -9 23 -0.0709 0.0182
-1 -9 24 0.2426 0.0319
-1 -9 25 -0.1957 0.0094
-1 -9 26 0.2039 0.0787
-1 -9 27 -0.1050 0.0172
-1 -9 28 0.1519 0.0654
-1 -8 1 0.0068 0.0109
-1 -8 2 0.9943 0.0487
-1 -8 3 -0.2910 0.0732
-1 -8 4 0.4648 0.0904
-1 -8 5 0.5155 0.0807
-1 -8 6 -0.5031 0.1046
-1 -8 7 0.2384 0.0665
-1 -8 8 0.1106 0.0650
-1 -8 9 0.2012 0.0509
-1 -8 10 0.2371 0.0207
-1 -8 11 0.6344 0.0069
-1 -8 12 0.1780 -0.0042
-1 -8 13 -0.2990 -0.0123
-1 -8 14 0.2679 -0.0192
-1 -8 15 -0.9934 -0.0026
-1 -8 16 0.2407 0.0026
-1 -8 17 -0.6330 -0.0052
-1 -8 18 0.5626 0.0144
-1 -8 19 -0.0109 -0.0022
-1 -8 20 0.4546 -0.0002
-1 -8 21 0.3259 -0.0114
-1 -8 22 -0.0372 0.0165
-1 -8 23 0.2232 -0.0231
-1 -8 24 -0.0813 0.0331
-1 -8 25 0.1005 -0.0002
-1 -8 26 0.4107 0.0249
-1 -8 27 -0.0568 0.0148
-1 -8 28 0.6493 0.0304
-1 -8 29 -0.0693 -0.0010
-1 -8 30 0.2149 0.0410
-1 -7 1 -0.0039 0.0114
-1 -7 2 0.0973 -0.0048
-1 -7 3 0.8008 0.0217
-1 -7 4 0.4665 0.0539
-1 -7 5 0.4006 0.0599
-1 -7 6 1.0764 0.0798
-1 -7 7 0.1492 0.0845
-1 -7 8 0.3584 0.0784
-1 -7 9 -0.0554 0.0575
-1 -7 10 0.4121 0.0631
-1 -7 11 -0.4149 0.0296
-1 -7 12 0.3320 0.0174
-1 -7 13 0.1742 0.0082
-1 -7 14 -0.5782 -0.0106
-1 -7 15 0.2078 -0.0193
-1 -7 16 -0.9058 -0.0088
-1 -7 17 -0.1910 -0.0129
-1 -7 18 -0.5443 0.0016
-1 -7 19 -0.1444 0.0056
-1 -7 20 0.3184 0.0141
-1 -7 21 0.0024 0.0128
-1 -7 22 0.5607 0.0061
-1 -7 23 0.1925 0.0233
-1 -7 24 0.1438 -0.0062
-1 -7 25 0.2118 0.0263
-1 -7 26 -0.1450 -0.0097
-1 -7 27 0.6635 0.0226
-1 -7 28 -0.3858 -0.0251
-1 -7 29 0.9113 0.0191
-1 -7 30 0.0660 -0.0379
-1 -7 31 0.1740 0.0078
-1 -6 1 1.5373 0.0832
-1 -6 2 -1.2717 0.0461
-1 -6 3 1.0847 0.0266
-1 -6 4 -0.5364 -0.0178
-1 -6 5 1.3928 0.0110
-1 -6 6 -0.3427 -0.0284
-1 -6 7 1.6074 0.0117
-1 -6 8 -0.0256 0.0155
-1 -6 9 1.2200 0.0300
-1 -6 10 -0.6992 0.0311
-1 -6 11 0.7801 0.0430
-1 -6 12 -0.9717 0.0250
-1 -6 13 -0.3157 0.0175
-1 -6 14 -0.3191 0.0153
-1 -6 15 -0.5429 0.0006
-1 -6 16 -0.2834 -0.0063
-1 -6 17 -0.1079 0.0064
-1 -6 18 -0.2488 -0.0103
-1 -6 19 -0.0086 0.0070
-1 -6 20 -0.2106 -0.0005
-1 -6 21 0.2325 0.0047
-1 -6 22 -0.0711 -0.0049
-1 -6 23 0.2393 0.0032
-1 -6 24 0.0524 -0.0166
-1 -6 25 0.2452 -0.0031
-1 -6 26 -0.1496 -0.0150
-1 -6 27 -0.1806 -0.0117
-1 -6 28 0.2916 -0.0070
-1 -6 29 -0.5357 -0.0118
-1 -6 30 0.1632 -0.0061
-1 -6 31 0.5805 -0.0054
-1 -6 32 -0.5650 -0.0094
-1 -5 1 -2.5830 0.1276
-1 -5 2 3.3412 0.0920
-1 -5 3 -1.8896 0.0944
-1 -5 4 1.8169 0.0015
-1 -5 5 -1.2011 -0.0141
-1 -5 6 1.1518 -0.0647
-1 -5 7 -0.9827 -0.0705
-1 -5 8 0.8492 -0.0857
-1 -5 9 -0.6734 -0.0298
-1 -5 10 0.8921 -0.0328
-1 -5 11 -0.8199 0.0072
-1 -5 12 0.5039 0.0260
-1 -5 13 -0.4876 0.0213
-1 -5 14 -0.1897 0.0147
-1 -5 15 -0.3334 0.0214
-1 -5 16 0.1835 -0.0026
-1 -5 17 -0.2512 0.0005
-1 -5 18 0.2499 0.0041
-1 -5 19 0.2425 -0.0010
-1 -5 20 0.0318 0.0008
-1 -5 21 -0.0576 0.0125
-1 -5 22 0.1381 0.0044
-1 -5 23 -0.3940 0.0015
-1 -5 24 0.1040 0.0151
-1 -5 25 -0.4769 -0.0137
-1 -5 26 0.1449 0.0047
-1 -5 27 -0.3652 -0.0143
-1 -5 28 -0.3840 -0.0023
-1 -5 29 0.0631 -0.0182
-1 -5 30 -0.2289 0.0083
-1 -5 31 -0.4593 -0.0159
-1 -5 32 1.0780 0.0058
-1 -5 33 -0.5270 -0.0062
-1 -4 1 7.0695 0.0687
-1 -4 2 -4.3604 0.0711
-1 -4 3 5.6471 0.0616
-1 -4 4 -1.9774 0.0615
-1 -4 5 2.7644 -0.0034
-1 -4 6 -0.6479 -0.0331
-1 -4 7 1.1936 -0.0696
-1 -4 8 -0.4435 -0.0886
-1 -4 9 0.3485 -0.0994
-1 -4 10 -0.4268 -0.0613
-1 -4 11 0.2147 -0.0493
-1 -4 12 -0.4225 -0.0172
-1 -4 13 0.0627 0.0157
-1 -4 14 -0.1283 0.0244
-1 -4 15 0.0706 0.0208
-1 -4 16 -0.1624 0.0326
-1 -4 17 0.1916 0.0122
-1 -4 18 0.0985 0.0006
-1 -4 19 -0.2578 0.0033
-1 -4 20 0.0785 -0.0102
-1 -4 21 -0.1341 -0.0149
-1 -4 22 -0.6401 -0.0051
-1 -4 23 0.0235 -0.0110
-1 -4 24 -0.5658 -0.0087
-1 -4 25 -0.1868 -0.0061
-1 -4 26 -0.2732 -0.0007
-1 -4 27 -0.0514 -0.0128
-1 -4 28 -0.0496 0.0038
-1 -4 29 -0.1025 0.0064
-1 -4 30 0.0537 0.0009
-1 -4 31 0.3754 0.0247
-1 -4 32 -0.4356 0.0207
-1 -4 33 0.9485 0.0071
-1 -4 34 -0.0541 0.0342
-1 -3 1 -11.7296 -0.1187
-1 -3 2 12.5469 0.0116
-1 -3 3 -9.1602 -0.0236
-1 -3 4 7.7909 0.0629
-1 -3 5 -3.5691 0.0061
-1 -3 6 3.0165 0.0199
-1 -3 7 -0.9616 -0.0383
-1 -3 8 1.1343 -0.0309
-1 -3 9 -0.4910 -0.0766
-1 -3 10 0.4429 -0.0636
-1 -3 11 -0.2095 -0.0597
-1 -3 12 0.3625 -0.0465
-1 -3 13 0.1612 -0.0259
-1 -3 14 0.2986 -0.0027
-1 -3 15 0.4425 0.0083
-1 -3 16 0.2079 0.0133
-1 -3 17 0.3569 0.0135
-1 -3 18 -0.0481 0.0142
-1 -3 19 0.1852 -0.0057
-1 -3 20 -0.2603 0.0066
-1 -3 21 -0.5709 -0.0056
-1 -3 22 -0.1312 0.0017
-1 -3 23 -1.0206 0.0014
-1 -3 24 -0.5345 0.0054
-1 -3 25 -0.5016 0.0086
-1 -3 26 -0.5737 -0.0054
-1 -3 27 -0.3042 0.0163
-1 -3 28 0.1575 -0.0047
-1 -3 29 -0.0475 0.0055
-1 -3 30 0.5264 0.0200
-1 -3 31 0.3753 0.0081
-1 -3 32 0.8024 0.0177
-1 -3 33 0.3300 0.0389
-1 -3 34 0.7403 -0.0111
-1 -2 1 20.1833 -0.2992
-1 -2 3 16.3951 -0.0897
-1 -2 4 -11.1675 -0.0279
-1 -2 5 7.1347 0.0211
-1 -2 6 -2.8912 0.0582
-1 -2 7 1.9215 0.0235
-1 -2 8 -0.6457 0.0291
-1 -2 9 1.1345 0.0041
-1 -2 10 -0.7951 -0.0343
-1 -2 11 0.4841 -0.0421
-1 -2 12 -0.3499 -0.0448
-1 -2 13 -0.1070 -0.0540
-1 -2 14 0.3239 -0.0340
-1 -2 15 -0.2579 -0.0219
-1 -2 16 0.5944 -0.0117
-1 -2 17 -0.2421 -0.0063
-1 -2 18 0.3231 -0.0005
-1 -2 19 -0.1978 -0.0088
-1 -2 20 -0.0595 -0.0066
-1 -2 21 0.0635 -0.0093
-1 -2 22 -0.3962 -0.0069
-1 -2 23 0.0925 0.0032
-1 -2 24 -0.2757 -0.0013
-1 -2 25 -0.3928 0.0102
-1 -2 26 -0.1622 0.0093
-1 -2 27 -0.2746 0.0042
-1 -2 28 -0.4022 0.0113
-1 -2 29 0.1932 0.0152
-1 -2 30 -0.0394 0.0045
-1 -2 31 0.2545 0.0286
-1 -2 32 0.7070 0.0176
-1 -2 33 0.3791 0.0177
-1 -2 34 0.9744 0.0368
-1 -2 35 0.5040 0.0024
-1 -1 1 -22.8662 -0.1904
-1 -1 2 22.6652 -0.3387
-1 -1 4 13.2946 -0.1261
-1 -1 5 -7.3574 -0.0298
-1 -1 6 2.6709 -0.0064
-1 -1 7 -0.1958 0.0884
-1 -1 8 0.3070 0.0506
-1 -1 9 0.0261 0.0701
-1 -1 10 1.4131 0.0523
-1 -1 11 -0.0364 0.0132
-1 -1 12 0.5136 -0.0103
-1 -1 13 0.6179 -0.0158
-1 -1 14 -0.5692 -0.0398
-1 -1 15 0.6694 -0.0325
-1 -1 16 -0.6690 -0.0289
-1 -1 17 0.4762 -0.0199
-1 -1 18 -0.4102 -0.0220
-1 -1 19 0.1661 -0.0010
-1 -1 20 -0.2153 -0.0160
-1 -1 21 -0.1310 0.0025
-1 -1 22 0.0298 -0.0037
-1 -1 23 -0.1182 -0.0004
-1 -1 24 0.0913 0.0142
-1 -1 25 0.1345 0.0050
-1 -1 26 -0.1802 0.0190
-1 -1 27 0.0074 0.0178
-1 -1 28 -0.2618 0.0109
-1 -1 29 -0.3149 0.0144
-1 -1 30 -0.1307 0.0093
-1 -1 31 -0.0190 0.0005
-1 -1 32 -0.1794 0.0125
-1 -1 33 0.7364 -0.0023
-1 -1 34 -0.2221 0.0182
-1 -1 35 0.9586 0.0008
-1 0 2 -21.8246 -0.2342
-1 0 3 18.6302 -0.1749
-1 0 4 -13.1434 -0.1924
-1 0 5 6.9088 -0.0727
-1 0 6 -1.9280 -0.0558
-1 0 7 -0.8405 0.0211
-1 0 8 1.0796 0.0576
-1 0 9 -0.2910 0.0778
-1 0 10 -0.3641 0.0678
-1 0 11 0.7589 0.0627
-1 0 12 0.3051 0.0363
-1 0 13 -0.0832 0.0130
-1 0 14 0.9146 0.0033
-1 0 15 -0.4999 -0.0046
-1 0 16 0.4456 -0.0123
-1 0 17 -0.3914 -0.0052
-1 0 18 0.3094 -0.0056
-1 0 19 0.0191 -0.0031
-1 0 20 0.4155 0.0002
-1 0 21 0.4837 0.0001
-1 0 22 0.2837 -0.0008
-1 0 23 0.5644 0.0029
-1 0 24 0.2142 -0.0023
-1 0 25 0.1961 0.0105
-1 0 26 0.2302 0.0118
-1 0 27 -0.2938 0.0144
-1 0 28 -0.2498 0.0284
-1 0 29 -0.4872 0.0116
-1 0 30 -0.9285 0.0148
-1 0 31 -0.3573 0.0054
-1 0 32 -0.5685 -0.0108
-1 0 33 -0.4165 0.0063
-1 0 34 0.5882 -0.0147
-1 0 35 -0.3774 0.0214
-1 1 1 -22.0812 -0.0525
-1 1 2 20.1028 0.0582
-1 1 3 -16.6052 -0.1220
-1 1 4 11.1307 -0.1010
-1 1 5 -5.9563 -0.1172
-1 1 6 1.4009 -0.0729
-1 1 7 1.4046 -0.0567
-1 1 8 -1.0679 0.0147
-1 1 9 0.9807 0.0338
-1 1 10 0.5350 0.0583
-1 1 11 -0.4977 0.0697
-1 1 12 0.2432 0.0552
-1 1 13 -0.1144 0.0397
-1 1 14 -0.3684 0.0293
-1 1 15 -0.0016 0.0063
-1 1 16 -0.3261 0.0072
-1 1 17 -0.1773 0.0027
-1 1 18 -0.3749 0.0079
-1 1 19 -0.1342 0.0024
-1 1 20 -0.0171 0.0176
-1 1 21 0.0297 -0.0017
-1 1 22 0.6228 0.0076
-1 1 23 0.2422 0.0012
-1 1 24 0.5839 -0.0027
-1 1 25 0.4307 0.0070
-1 1 26 0.0811 0.0048
-1 1 27 0.2063 0.0150
-1 1 28 -0.0491 0.0125
-1 1 29 -0.5143 0.0095
-1 1 30 0.0165 0.0053
-1 1 31 -1.0944 -0.0124
-1 1 32 -0.2367 -0.0166
-1 1 33 -0.6069 -0.0210
-1 1 34 -0.6489 -0.0255
-1 1 35 0.3191 -0.0064
-1 2 1 16.9949 0.4093
-1 2 2 -15.9549 0.2369
-1 2 4 -6.9084 0.1173
-1 2 5 2.7703 -0.0478
-1 2 6 0.1219 -0.0116
-1 2 7 -1.1298 -0.0355
-1 2 8 1.4807 -0.0427
-1 2 9 -0.0574 -0.0031
-1 2 10 0.2276 0.0189
-1 2 11 0.9311 0.0197
-1 2 12 -0.1314 0.0487
-1 2 13 0.3334 0.0414
-1 2 14 -0.2392 0.0315
-1 2 15 -0.1592 0.0260
-1 2 16 -0.1297 0.0182
-1 2 17 -0.3305 0.0025
-1 2 18 0.1126 0.0109
-1 2 19 -0.3410 0.0144
-1 2 20 -0.0935 0.0003
-1 2 21 -0.1813 0.0191
-1 2 22 -0.3486 0.0019
-1 2 23 0.0782 -0.0064
-1 2 24 -0.1053 0.0071
-1 2 25 -0.0050 -0.0101
-1 2 26 0.0806 0.0056
-1 2 27 -0.1235 0.0103
-1 2 28 -0.4289 0.0031
-1 2 29 0.0676 0.0119
-1 2 30 -0.7626 -0.0042
-1 2 31 0.1842 -0.0131
-1 2 32 -0.5310 -0.0046
-1 2 33 -0.0218 -0.0386
-1 2 34 -0.1241 0.0074
-1 2 35 -0.3723 -0.0360
-1 3 1 -12.8012 0.4000
-1 3 2 6.6520 0.3471
-1 3 3 -6.0380 0.2886
-1 3 4 1.0605 0.1718
-1 3 5 0.1336 0.1304
-1 3 6 -0.8124 0.0486
-1 3 7 1.5669 -0.0064
-1 3 8 -0.0100 -0.0015
-1 3 9 0.4628 -0.0287
-1 3 10 0.4949 -0.0177
-1 3 11 0.1176 0.0065
-1 3 12 0.4132 0.0021
-1 3 13 0.1592 0.0190
-1 3 14 0.3994 0.0200
-1 3 15 0.2119 0.0169
-1 3 16 -0.1288 0.0086
-1 3 17 0.5571 0.0117
-1 3 18 -0.3615 0.0020
-1 3 19 0.5000 -0.0022
-1 3 20 -0.1593 0.0114
-1 3 21 0.0307 -0.0014
-1 3 22 -0.1909 0.0027
-1 3 23 -0.5622 0.0135
-1 3 24 -0.1267 -0.0072
-1 3 25 -0.5192 0.0063
-1 3 26 0.0985 0.0036
-1 3 27 -0.1237 -0.0067
-1 3 28 0.4213 0.0025
-1 3 29 -0.2469 -0.0045
-1 3 30 0.3293 -0.0158
-1 3 31 -0.3369 0.0006
-1 3 32 0.0884 -0.0252
-1 3 33 -0.2522 0.0120
-1 3 34 0.1700 -0.0158
-1 4 1 4.9691 0.2275
-1 4 2 -4.2470 0.2140
-1 4 3 1.2930 0.2474
-1 4 4 -0.6636 0.1578
-1 4 5 -1.0785 0.1709
-1 4 6 0.3771 0.0809
-1 4 7 -0.2217 0.0518
-1 4 8 0.0780 0.0054
-1 4 9 0.7693 -0.0252
-1 4 10 0.2217 -0.0331
-1 4 11 0.4313 -0.0341
-1 4 12 0.2334 -0.0324
-1 4 13 0.3655 -0.0168
-1 4 14 -0.0105 -0.0211
-1 4 15 0.3557 -0.0092
-1 4 16 0.4928 -0.0138
-1 4 17 -0.1049 -0.0067
-1 4 18 0.6728 -0.0095
-1 4 19 -0.0428 0.0000
-1 4 20 0.3445 -0.0037
-1 4 21 0.0037 -0.0024
-1 4 22 0.0983 0.0125
-1 4 23 -0.0150 -0.0052
-1 4 24 -0.6482 0.0164
-1 4 25 -0.0113 0.0131
-1 4 26 -0.8701 0.0037
-1 4 27 -0.1501 0.0105
-1 4 28 -0.2605 0.0051
-1 4 29 0.1639 -0.0155
-1 4 30 0.2364 0.0037
-1 4 31 0.3773 -0.0059
-1 4 32 0.2170 -0.0051
-1 4 33 0.3650 0.0236
-1 4 34 -0.1964 0.0045
-1 5 1 -2.9894 -0.0171
-1 5 2 2.0689 -0.0118
-1 5 3 -0.8869 0.0594
-1 5 4 1.3067 0.0843
-1 5 5 0.2922 0.0838
-1 5 6 0.4984 0.0788
-1 5 7 -0.0656 0.0696
-1 5 8 0.2725 0.0204
-1 5 9 -0.3372 0.0166
-1 5 10 0.6258 -0.0118
-1 5 11 0.0315 -0.0305
-1 5 12 0.9309 -0.0202
-1 5 13 0.1999 -0.0360
-1 5 14 0.8553 -0.0256
-1 5 15 0.1924 -0.0287
-1 5 16 0.3029 -0.0277
-1 5 17 0.2738 -0.0269
-1 5 18 -0.0507 -0.0240
-1 5 19 -0.1424 -0.0197
-1 5 20 -0.3241 -0.0161
-1 5 21 -0.2099 0.0012
-1 5 22 -0.6770 -0.0106
-1 5 23 -0.0390 0.0167
-1 5 24 0.0150 0.0088
-1 5 25 -0.2415 0.0081
-1 5 26 0.4587 0.0208
-1 5 27 -0.0437 0.0139
-1 5 28 -0.1463 -0.0032
-1 5 29 0.0992 0.0224
-1 5 30 -0.3372 0.0108
-1 5 31 0.0047 -0.0042
-1 5 32 -0.0120 0.0707
-1 5 33 -0.0833 -0.0066
-1 6 1 0.2313 -0.2923
-1 6 2 -0.9057 -0.1867
-1 6 3 0.3373 -0.1620
-1 6 4 -0.5513 -0.0568
-1 6 5 0.5560 -0.0157
-1 6 6 0.0474 0.0171
-1 6 7 0.1784 0.0342
-1 6 8 0.2501 0.0307
-1 6 9 -0.0456 0.0175
-1 6 10 -0.4538 0.0110
-1 6 11 0.4436 -0.0020
-1 6 12 -0.4049 -0.0059
-1 6 13 0.5657 -0.0161
-1 6 14 0.4194 -0.0091
-1 6 15 0.5113 -0.0231
-1 6 16 0.4669 -0.0095
-1 6 17 0.5548 -0.0222
-1 6 18 -0.0589 -0.0117
-1 6 19 0.3081 -0.0158
-1 6 20 -0.3386 -0.0105
-1 6 21 -0.6193 -0.0083
-1 6 22 -0.3278 0.0048
-1 6 23 -1.1855 0.0041
-1 6 24 -0.6875 0.0094
-1 6 25 -0.4012 0.0235
-1 6 26 -0.5557 0.0067
-1 6 27 0.2123 0.0115
-1 6 28 0.3466 0.0246
-1 6 29 0.1547 0.0118
-1 6 30 0.4295 0.0120
-1 6 31 0.0387 0.0829
-1 6 32 -0.0424 -0.0101
-1 7 1 -0.0740 -0.2531
-1 7 2 -0.5729 -0.2055
-1 7 3 0.1303 -0.2175
-1 7 4 -0.1905 -0.1638
-1 7 5 -0.5152 -0.1254
-1 7 6 0.0977 -0.0636
-1 7 7 -0.0639 -0.0432
-1 7 8 -0.3864 -0.0055
-1 7 9 0.6015 0.0044
-1 7 10 -0.0597 0.0002
-1 7 11 -0.1392 0.0140
-1 7 12 0.2035 -0.0007
-1 7 13 -0.1800 0.0090
-1 7 14 -0.4183 0.0007
-1 7 15 0.1074 0.0045
-1 7 16 -0.0873 -0.0040
-1 7 17 -0.4727 0.0012
-1 7 18 0.4824 -0.0096
-1 7 19 -0.6494 -0.0020
-1 7 20 0.1695 -0.0045
-1 7 21 -0.2191 0.0015
-1 7 22 -0.3153 0.0052
-1 7 23 -0.1416 0.0114
-1 7 24 -0.4030 0.0204
-1 7 25 -0.5955 0.0081
-1 7 26 -0.3511 0.0275
-1 7 27 -0.5486 0.0122
-1 7 28 -0.3670 0.0155
-1 7 29 -0.0101 0.0183
-1 7 30 -0.0709 0.0525
-1 7 31 0.1887 0.0004
-1 8 1 -0.9208 -0.0293
-1 8 2 -0.6808 -0.0944
-1 8 3 -1.1483 -0.0865
-1 8 4 -0.6967 -0.1031
-1 8 5 -0.1220 -0.1146
-1 8 6 -1.2257 -0.0941
-1 8 7 -0.0789 -0.0857
-1 8 8 -0.0952 -0.0542
-1 8 9 -0.8620 -0.0383
-1 8 10 0.6312 -0.0125
-1 8 11 0.1432 -0.0021
-1 8 12 0.0651 0.0018
-1 8 13 0.5045 0.0133
-1 8 14 0.2474 0.0062
-1 8 15 -0.2425 0.0157
-1 8 16 -0.0679 0.0087
-1 8 17 0.1851 0.0075
-1 8 18 -0.7049 0.0073
-1 8 19 0.5071 -0.0100
-1 8 20 -0.3870 0.0037
-1 8 21 0.2388 -0.0118
-1 8 22 -0.1525 0.0051
-1 8 23 0.1836 0.0079
-1 8 24 -0.1808 0.0128
-1 8 25 -0.0042 0.0323
-1 8 26 -0.0794 0.0195
-1 8 27 -0.3597 0.0393
-1 8 28 -0.0633 0.0335
-1 8 29 -0.4082 0.0393
-1 8 30 -0.1405 0.0332
-1 9 1 -0.0882 0.0498
-1 9 2 -0.1871 0.0121
-1 9 3 -0.1074 -0.0016
-1 9 4 -0.3696 -0.0289
-1 9 5 -0.6631 -0.0480
-1 9 6 0.3462 -0.0637
-1 9 7 -0.9741 -0.0702
-1 9 8 -0.3367 -0.0741
-1 9 9 -0.0837 -0.0599
-1 9 10 -0.9479 -0.0420
-1 9 11 -0.3516 -0.0305
-1 9 12 0.1442 0.0018
-1 9 13 -0.4893 0.0066
-1 9 14 0.0428 0.0179
-1 9 15 0.4505 0.0232
-1 9 16 -0.3239 0.0205
-1 9 17 0.1057 0.0130
-1 9 18 0.4558 0.0075
-1 9 19 -0.2154 0.0051
-1 9 20 0.7663 -0.0187
-1 9 21 0.2601 -0.0078
-1 9 22 0.8844 -0.0217
-1 9 23 0.1041 -0.0206
-1 9 24 0.8389 -0.0034
-1 9 25 -0.0588 -0.0063
-1 9 26 0.1865 0.0206
-1 9 27 0.0702 0.0253
-1 9 28 -0.1296 0.0380
-1 9 29 -0.0816 0.0565
-1 10 1 -0.2803 0.0600
-1 10 2 -0.2371 0.0566
-1 10 3 -0.1845 0.0373
-1 10 4 0.2954 0.0006
-1 10 5 -0.2495 0.0080
-1 10 6 -0.0937 -0.0333
-1 10 7 0.3821 -0.0226
-1 10 8 -0.5415 -0.0363
-1 10 9 0.1152 -0.0384
-1 10 10 -0.3562 -0.0410
-1 10 11 -0.1105 -0.0256
-1 10 12 -0.7376 -0.0286
-1 10 13 -0.1843 -0.0081
-1 10 14 -0.2664 0.0115
-1 10 15 -0.8761 0.0080
-1 10 16 0.3337 0.0220
-1 10 17 -0.2552 0.0210
-1 10 18 -0.1784 0.0047
-1 10 19 0.7743 0.0050
-1 10 20 0.0401 -0.0053
-1 10 21 0.8186 -0.0157
-1 10 22 0.3388 -0.0254
-1 10 23 1.0743 -0.0206
-1 10 24 -0.1699 -0.0376
-1 10 25 1.0070 -0.0248
-1 10 26 -0.2195 -0.0196
-1 10 27 0.3635 -0.0076
-1 11 1 -0.2461 0.0532
-1 11 2 0.3377 0.0447
-1 11 3 -0.0863 0.0591
-1 11 4 -0.4895 0.0406
-1 11 5 0.5725 0.0420
-1 11 6 -0.7290 0.0315
-1 11 7 -0.4817 0.0194
-1 11 8 0.2875 0.0095
-1 11 9 -1.3283 0.0019
-1 11 10 0.5760 -0.0041
-1 11 11 -0.7838 -0.0154
-1 11 12 0.2521 -0.0053
-1 11 13 -0.2739 -0.0132
-1 11 14 -0.3715 -0.0085
-1 11 15 -0.1041 0.0060
-1 11 16 -0.6597 0.0012
-1 11 17 -0.5595 0.0094
-1 11 18 0.1207 0.0127
-1 11 19 -0.7103 0.0017
-1 11 20 0.4544 0.0024
-1 11 21 0.0145 -0.0111
-1 11 22 0.3926 -0.0114
-1 11 23 -0.0603 -0.0274
-1 11 24 0.7092 -0.0295
-1 11 25 -0.4920 -0.0293
-1 12 1 0.5301 0.0115
-1 12 2 -0.1265 0.0133
-1 12 3 0.1700 0.0133
-1 12 4 0.3791 0.0526
-1 12 5 -0.8456 0.0386
-1 12 6 0.1848 0.0763
-1 12 7 -0.7741 0.0691
-1 12 8 -1.2268 0.0685
-1 12 9 0.2303 0.0482
-1 12 10 -1.4799 0.0443
-1 12 11 0.4654 0.0084
-1 12 12 -0.2830 0.0106
-1 12 13 0.2591 -0.0028
-1 12 14 0.2984 -0.0147
-1 12 15 0.1122 -0.0081
-1 12 16 -0.1103 -0.0141
-1 12 17 0.0677 -0.0132
-1 12 18 -0.6850 0.0001
-1 12 19 0.1228 -0.0007
-1 12 20 -0.6183 0.0079
-1 12 21 -0.0279 0.0106
-1 12 22 -0.3081 -0.0007
-1 12 23 0.0019 -0.0054
-1 13 1 0.7053 -0.0238
-1 13 2 0.2288 0.0242
-1 13 3 0.7969 -0.0015
-1 13 4 0.1695 0.0195
-1 13 5 0.4008 0.0309
-1 13 6 -0.4809 0.0354
-1 13 7 -0.0370 0.0400
-1 13 8 -0.8817 0.0512
-1 13 9 -0.6412 0.0500
-1 13 10 -0.4766 0.0217
-1 13 11 -0.4429 0.0471
-1 13 12 -0.1907 -0.0007
-1 13 13 0.3835 -0.0066
-1 13 14 0.0328 0.0132
-1 13 15 0.5022 -0.0484
-1 13 16 0.2030 0.0002
-1 13 17 0.1146 -0.0279
-1 13 18 0.1181 -0.0260
-1 13 19 -0.2718 0.0025
-1 13 20 0.1066 -0.0073
-1 14 1 -0.6163 0.0249
-1 14 2 1.0759 0.0232
-1 14 3 -0.2568 0.0013
-1 14 4 0.2331 -0.0036
-1 14 5 0.3495 0.0099
-1 14 6 -0.1445 -0.0052
-1 14 7 -0.4037 0.0240
-1 14 8 0.6715 -0.0140
-1 14 9 -0.8942 0.0185
-1 14 10 0.8613 0.0065
-1 14 11 -0.3161 -0.0010
-1 14 12 0.6628 0.0085
-1 14 13 -0.0385 0.0143
-1 14 14 0.5693 -0.0529
-1 14 15 -0.0026 0.0212
-1 14 16 0.2911 -0.0733
-1 15 1 0.7320 0.1563
-1 15 2 -0.7409 0.0236
-1 15 3 0.4580 0.0780
-1 15 4 0.1032 0.0332
-1 15 5 -0.6987 -0.0128
-1 15 6 0.2426 0.0043
-1 15 7 -0.4741 -0.0590
-1 15 8 -0.8022 -0.0138
-1 15 9 0.5856 -0.0672
-1 15 10 -0.7480 -0.0238
0 -15 1 0.2955 0.0292
0 -15 2 0.0133 -0.1224
0 -15 3 -0.1101 -0.0106
0 -15 4 0.6746 0.0224
0 -15 5 -0.3928 -0.0138
0 -15 6 0.6163 0.0034
0 -15 7 0.1900 0.0409
0 -15 8 0.2998 0.0192
0 -15 9 0.8081 0.0106
0 -15 10 0.0882 0.1492
0 -14 1 -0.4577 -0.1111
0 -14 2 0.4015 -0.0849
0 -14 3 0.3656 -0.0666
0 -14 4 -0.3505 -0.0986
0 -14 5 0.8244 -0.0139
0 -14 6 -0.5257 -0.0317
0 -14 7 0.1172 -0.0410
0 -14 8 -0.0975 -0.0120
0 -14 9 -0.1790 -0.0040
0 -14 10 0.2076 -0.0682
0 -14 11 0.0094 0.0798
0 -14 12 0.1765 -0.0093
0 -14 13 0.0814 0.0632
0 -14 14 -0.2968 0.0689
0 -14 15 -0.0247 0.0570
0 -13 1 0.8927 -0.0388
0 -13 2 -0.4189 -0.0281
0 -13 3 0.5805 -0.0589
0 -13 4 0.4097 -0.0703
0 -13 5 -0.0663 -0.0687
0 -13 6 0.7687 -0.0766
0 -13 7 0.0267 -0.0212
0 -13 8 0.3195 -0.0452
0 -13 9 -0.0362 0.0054
0 -13 10 -0.0707 0.0128
0 -13 11 -0.2360 -0.0192
0 -13 12 -0.3067 0.0123
0 -13 13 -0.2255 0.0072
0 -13 14 -0.1547 -0.0170
0 -13 15 -0.2461 0.0207
0 -13 16 0.1466 0.0394
0 -13 17 -0.1918 -0.0223
0 -13 18 0.1884 0.0405
0 -13 19 -0.1147 0.0327
0 -12 1 -0.1553 0.0524
0 -12 2 1.0432 0.0429
0 -12 3 -0.6251 0.0134
0 -12 4 0.3507 0.0276
0 -12 5 -0.2491 -0.0423
0 -12 6 -0.3201 -0.0365
0 -12 7 0.4272 -0.0807
0 -12 8 0.0465 -0.0604
0 -12 9 0.5805 -0.0690
0 -12 10 0.4977 -0.0248
0 -12 11 0.1959 -0.0061
0 -12 12 0.3701 0.0114
0 -12 13 -0.1727 0.0140
0 -12 14 0.0878 0.0373
0 -12 15 -0.0480 -0.0091
0 -12 16 0.1077 0.0228
0 -12 17 0.3141 0.0090
0 -12 18 0.2435 -0.0032
0 -12 19 0.5196 -0.0199
0 -12 20 0.2224 0.0156
0 -12 21 0.5294 -0.0976
0 -12 22 0.0598 -0.0152
0 -11 1 0.3363 0.0140
0 -11 2 0.0651 0.0497
0 -11 3 0.8871 0.0436
0 -11 4 -0.5662 0.0494
0 -11 5 0.3008 0.0418
0 -11 6 -0.2231 0.0264
0 -11 7 -0.8256 -0.0021
0 -11 8 0.0819 -0.0085
0 -11 9 -0.3281 -0.0383
0 -11 10 -0.0876 -0.0452
0 -11 11 0.5698 -0.0467
0 -11 12 0.2011 -0.0366
0 -11 13 0.5459 -0.0286
0 -11 14 0.5952 -0.0207
0 -11 15 0.4361 0.0201
0 -11 16 0.6413 -0.0205
0 -11 17 0.4726 0.0321
0 -11 18 0.8265 0.0101
0 -11 19 0.2024 0.0147
0 -11 20 0.8773 0.0116
0 -11 21 0.0725 0.0254
0 -11 22 0.4568 -0.0272
0 -11 23 0.1158 -0.0108
0 -11 24 0.1284 -0.0290
0 -11 25 0.1184 -0.0783
0 -10 1 -0.2101 -0.0491
0 -10 2 -0.5628 -0.0096
0 -10 3 -1.0588 0.0240
0 -10 4 0.5590 0.0388
0 -10 5 -0.9796 0.0452
0 -10 6 0.3945 0.0525
0 -10 7 0.3439 0.0389
0 -10 8 -0.0747 0.0283
0 -10 9 0.2626 0.0236
0 -10 10 0.4582 0.0040
0 -10 11 -0.0456 -0.0077
0 -10 12 0.4501 -0.0150
0 -10 13 0.6969 -0.0232
0 -10 14 0.0594 -0.0190
0 -10 15 0.8855 -0.0260
0 -10 16 0.1358 0.0106
0 -10 17 0.5351 -0.0242
0 -10 18 0.0404 0.0073
0 -10 19 0.7767 -0.0132
0 -10 20 -0.0341 -0.0215
0 -10 21 0.7383 -0.0383
0 -10 22 0.4339 -0.0090
0 -10 23 0.0999 -0.0475
0 -10 24 0.4594 -0.0049
0 -10 25 -0.2294 0.0055
0 -10 26 0.1657 -0.0083
0 -10 27 -0.3706 0.0213
0 -9 1 0.1975 -0.0384
0 -9 2 -0.4294 -0.0560
0 -9 3 -0.1249 -0.0076
0 -9 4 -1.9029 0.0018
0 -9 5 -0.0548 0.0395
0 -9 6 -1.4410 0.0533
0 -9 7 -0.4235 0.0774
0 -9 8 -0.0985 0.0672
0 -9 9 0.1243 0.0633
0 -9 10 0.0497 0.0453
0 -9 11 0.5700 0.0277
0 -9 12 0.4931 0.0020
0 -9 13 0.0978 -0.0003
0 -9 14 1.1532 -0.0149
0 -9 15 -0.0423 -0.0157
0 -9 16 0.8063 -0.0066
0 -9 17 0.0290 0.0039
0 -9 18 0.0661 0.0074
0 -9 19 -0.2287 0.0216
0 -9 20 -0.2052 0.0136
0 -9 21 0.0002 0.0190
0 -9 22 -0.3052 -0.0169
0 -9 23 0.6491 0.0088
0 -9 24 -0.2350 -0.0298
0 -9 25 0.4709 -0.0042
0 -9 26 -0.0867 -0.0097
0 -9 27 0.1135 0.0272
0 -9 28 -0.2534 -0.0190
0 -8 1 -0.1738 0.0169
0 -8 2 -0.0561 -0.0195
0 -8 3 -0.0110 -0.0020
0 -8 4 -0.0986 -0.0097
0 -8 5 -0.4602 0.0278
0 -8 6 -0.6245 0.0188
0 -8 7 -0.1345 0.0600
0 -8 8 -0.7485 0.0714
0 -8 9 0.0633 0.0741
0 -8 10 0.1257 0.0779
0 -8 11 0.1907 0.0635
0 -8 12 0.0794 0.0475
0 -8 13 0.4733 0.0217
0 -8 14 -0.5971 0.0153
0 -8 15 0.3207 0.0006
0 -8 16 -0.6666 -0.0118
0 -8 17 -0.1056 0.0001
0 -8 18 -0.0262 -0.0108
0 -8 19 -0.6045 -0.0028
0 -8 20 0.4506 0.0010
0 -8 21 -0.6829 0.0037
0 -8 22 0.3184 0.0056
0 -8 23 -0.3659 0.0127
0 -8 24 0.1804 0.0043
0 -8 25 0.1384 0.0172
0 -8 26 0.0305 0.0153
0 -8 27 0.5081 0.0009
0 -8 28 0.0481 0.0537
0 -8 29 0.3099 -0.0161
0 -8 30 0.1277 0.0619
0 -7 1 0.2872 0.0571
0 -7 2 0.0674 0.0583
0 -7 3 -0.4910 0.0071
0 -7 4 0.2719 -0.0149
0 -7 5 -0.7439 -0.0109
0 -7 6 0.5092 -0.0059
0 -7 7 -1.0865 0.0017
0 -7 8 0.2673 0.0096
0 -7 9 -0.4771 0.0357
0 -7 10 -0.2811 0.0300
0 -7 11 0.3142 0.0402
0 -7 12 0.2243 0.0438
0 -7 13 0.2057 0.0316
0 -7 14 0.4537 0.0166
0 -7 15 -0.3212 0.0201
0 -7 16 -0.1489 -0.0012
0 -7 17 -0.6164 0.0054
0 -7 18 -0.8807 0.0055
0 -7 19 0.2330 0.0094
0 -7 20 -1.0069 0.0107
0 -7 21 0.7191 0.0089
0 -7 22 -0.0694 0.0177
0 -7 23 0.1283 -0.0088
0 -7 24 0.3085 0.0262
0 -7 25 -0.1148 -0.0160
0 -7 26 0.2393 0.0193
0 -7 27 -0.2040 0.0018
0 -7 28 0.5982 -0.0034
0 -7 29 -0.0869 0.0129
0 -7 30 0.4439 -0.0045
0 -7 31 0.1501 -0.0032
0 -6 1 -1.2212 0.2017
0 -6 2 1.2183 0.1589
0 -6 3 -0.5454 0.0732
0 -6 4 0.6073 0.0529
0 -6 5 -0.1239 -0.0374
0 -6 6 0.1294 -0.0263
0 -6 7 0.4071 -0.0587
0 -6 8 0.0479 -0.0501
0 -6 9 -0.1860 -0.0445
0 -6 10 0.5367 -0.0270
0 -6 11 -0.7769 -0.0130
0 -6 12 0.1443 -0.0075
0 -6 13 -0.3266 0.0155
0 -6 14 -0.1614 0.0094
0 -6 15 -0.2256 0.0072
0 -6 16 -0.1300 0.0147
0 -6 17 -0.3189 -0.0049
0 -6 18 -0.1456 0.0027
0 -6 19 -0.6901 -0.0034
0 -6 20 0.3671 -0.0015
0 -6 21 -0.4877 -0.0035
0 -6 22 0.2870 -0.0064
0 -6 23 0.3827 -0.0047
0 -6 24 0.2050 -0.0191
0 -6 25 0.0454 -0.0034
0 -6 26 0.3461 -0.0136
0 -6 27 -0.1342 -0.0035
0 -6 28 -0.3444 0.0054
0 -6 29 0.2730 0.0058
0 -6 30 -0.3529 -0.0010
0 -6 31 -0.1286 0.0241
0 -6 32 0.1030 -0.0122
0 -5 1 3.0877 0.1031
0 -5 2 -3.1622 0.1037
0 -5 3 1.8276 0.0808
0 -5 4 -1.7927 0.0822
0 -5 5 1.1642 0.0248
0 -5 6 -1.0315 -0.0100
0 -5 7 0.5829 -0.0578
0 -5 8 -0.2479 -0.0646
0 -5 9 0.6731 -0.0913
0 -5 10 -0.1739 -0.0686
0 -5 11 0.9133 -0.0533
0 -5 12 0.0771 -0.0358
0 -5 13 0.2660 -0.0212
0 -5 14 0.0205 0.0008
0 -5 15 0.1252 -0.0060
0 -5 16 -0.3351 0.0050
0 -5 17 -0.0739 0.0062
0 -5 18 0.0807 0.0037
0 -5 19 -0.2273 0.0042
0 -5 20 0.0128 0.0079
0 -5 21 0.1288 0.0007
0 -5 22 -0.0633 -0.0037
0 -5 23 0.0891 -0.0012
0 -5 24 -0.0037 -0.0208
0 -5 25 0.4224 -0.0095
0 -5 26 -0.3778 -0.0273
0 -5 27 0.1726 -0.0084
0 -5 28 0.0129 -0.0210
0 -5 29 -0.8557 -0.0029
0 -5 30 0.0428 0.0018
0 -5 31 -0.5291 -0.0083
0 -5 32 -0.4672 0.0118
0 -5 33 -0.0386 0.0007
0 -4 1 -7.0783 -0.2216
0 -4 2 5.9635 -0.1289
0 -4 3 -4.1766 -0.0612
0 -4 4 2.7479 -0.0390
0 -4 5 -1.9807 0.0269
0 -4 6 1.4187 0.0026
0 -4 7 -1.0815 -0.0063
0 -4 8 0.5543 -0.0361
0 -4 9 -0.3003 -0.0554
0 -4 10 0.1738 -0.0686
0 -4 11 0.0258 -0.0652
0 -4 12 0.1420 -0.0368
0 -4 13 0.2991 -0.0283
0 -4 14 0.2434 -0.0051
0 -4 15 0.0266 0.0104
0 -4 16 0.4290 0.0082
0 -4 17 0.1296 0.0085
0 -4 18 -0.2867 0.0093
0 -4 19 0.5871 0.0011
0 -4 20 -0.4546 -0.0061
0 -4 21 0.0235 -0.0008
0 -4 22 0.0050 -0.0094
0 -4 23 -0.1912 -0.0104
0 -4 24 0.0161 -0.0016
0 -4 25 0.0197 -0.0087
0 -4 26 0.2587 -0.0032
0 -4 27 0.1632 -0.0000
0 -4 28 -0.0734 -0.0004
0 -4 29 0.4567 0.0056
0 -4 30 -0.6494 0.0095
0 -4 31 -0.0940 0.0176
0 -4 32 -0.4355 0.0204
0 -4 33 -0.4029 0.0147
0 -4 34 -0.3190 0.0282
0 -3 1 14.7072 -0.3855
0 -3 2 -11.4644 -0.3646
0 -3 3 9.6920 -0.2074
0 -3 4 -5.0442 -0.1610
0 -3 5 3.5616 -0.0658
0 -3 6 -1.8858 -0.0194
0 -3 7 1.2296 0.0156
0 -3 8 -1.1277 -0.0001
0 -3 9 0.3610 0.0085
0 -3 10 -0.3097 -0.0133
0 -3 11 0.1081 -0.0272
0 -3 12 0.1401 -0.0274
0 -3 13 0.2035 -0.0197
0 -3 14 0.1908 -0.0200
0 -3 15 0.3659 -0.0001
0 -3 16 0.0392 0.0014
0 -3 17 0.1586 0.0124
0 -3 18 0.4134 0.0062
0 -3 19 -0.4661 0.0112
0 -3 20 0.3229 0.0076
0 -3 21 -0.2511 0.0026
0 -3 22 -0.4856 0.0068
0 -3 23 -0.0749 0.0079
0 -3 24 -0.3256 0.0078
0 -3 25 -0.2600 0.0099
0 -3 26 0.1297 0.0178
0 -3 27 0.1915 0.0025
0 -3 28 0.3282 0.0127
0 -3 29 0.4525 0.0022
0 -3 30 0.5763 0.0023
0 -3 31 0.2551 0.0065
0 -3 32 0.4243 0.0130
0 -3 33 -0.0647 0.0150
0 -3 34 0.2142 0.0260
0 -2 2 20.7277 -0.4139
0 -2 3 -12.5865 -0.2801
0 -2 4 10.7921 -0.1802
0 -2 5 -3.0347 -0.0900
0 -2 6 2.9224 -0.0400
0 -2 7 -0.1791 0.0290
0 -2 8 0.8293 0.0392
0 -2 9 -0.9480 0.0393
0 -2 10 0.1338 0.0365
0 -2 11 -0.8935 0.0299
0 -2 12 -0.1975 0.0047
0 -2 13 -0.1571 0.0030
0 -2 14 -0.0622 0.0020
0 -2 15 0.4091 -0.0104
0 -2 16 0.0831 -0.0002
0 -2 17 0.3986 -0.0033
0 -2 18 -0.1660 -0.0071
0 -2 19 0.3382 -0.0063
0 -2 20 -0.3660 -0.0113
0 -2 21 -0.0522 -0.0094
0 -2 22 0.1191 -0.0022
0 -2 23 -0.4395 -0.0024
0 -2 24 0.1892 0.0149
0 -2 25 -0.0376 0.0101
0 -2 26 -0.0637 0.0167
0 -2 27 0.2451 0.0091
0 -2 28 0.2910 0.0092
0 -2 29 0.2044 -0.0060
0 -2 30 0.5402 -0.0010
0 -2 31 0.5595 -0.0041
0 -2 32 0.2204 -0.0099
0 -2 33 1.0135 0.0142
0 -2 34 -0.0320 -0.0029
0 -2 35 0.8409 0.0259
0 -1 2 -19.3606 -0.1693
0 -1 3 18.9905 -0.2556
0 -1 4 -8.8862 -0.1570
0 -1 5 6.2950 -0.0950
0 -1 6 0.6752 -0.0148
0 -1 7 0.3005 0.0070
0 -1 8 1.5980 0.0674
0 -1 9 0.7735 0.0768
0 -1 10 -0.1308 0.0702
0 -1 11 0.6005 0.0656
0 -1 12 -0.2929 0.0504
0 -1 13 -0.4231 0.0292
0 -1 14 0.2542 0.0153
0 -1 15 -0.7253 0.0110
0 -1 16 0.6018 0.0036
0 -1 17 -0.3665 -0.0006
0 -1 18 0.4259 0.0065
0 -1 19 -0.3169 -0.0036
0 -1 20 0.1943 0.0008
0 -1 21 -0.3185 -0.0032
0 -1 22 -0.2179 -0.0029
0 -1 23 0.3558 0.0047
0 -1 24 -0.3433 0.0029
0 -1 25 0.4871 0.0119
0 -1 26 0.3895 0.0056
0 -1 27 -0.0359 0.0048
0 -1 28 0.7210 -0.0109
0 -1 29 0.1374 -0.0128
0 -1 30 0.2533 -0.0237
0 -1 31 0.3174 -0.0315
0 -1 32 0.3504 -0.0169
0 -1 33 -0.3117 -0.0289
0 -1 34 0.7823 -0.0127
0 -1 35 -0.4117 -0.0030
0 0 2 23.3146 -0.0334
0 0 3 -15.0228 -0.0889
0 0 4 12.3501 -0.0312
0 0 5 -3.5182 -0.0859
0 0 6 0.4877 -0.0201
0 0 7 2.6084 -0.0076
0 0 8 -1.7664 0.0237
0 0 9 0.9955 0.0477
0 0 10 0.4268 0.0647
0 0 11 -0.1292 0.0589
0 0 12 0.5850 0.0528
0 0 13 0.4813 0.0423
0 0 14 -0.2382 0.0271
0 0 15 0.7105 0.0205
0 0 16 -0.5435 0.0126
0 0 17 0.4303 0.0126
0 0 18 -0.1995 0.0099
0 0 19 0.2492 0.0103
0 0 20 -0.0617 0.0101
0 0 21 0.1817 0.0106
0 0 22 0.1075 0.0048
0 0 23 -0.4046 0.0066
0 0 24 0.6553 -0.0028
0 0 25 -0.4293 0.0034
0 0 26 0.3024 -0.0109
0 0 27 0.5844 0.0025
0 0 28 -0.3820 -0.0108
0 0 29 0.5117 -0.0088
0 0 30 0.1416 -0.0139
0 0 31 -0.4121 -0.0207
0 0 32 0.3934 -0.0262
0 0 33 0.0189 -0.0270
0 0 34 -0.2745 -0.0200
0 0 35 0.5852 -0.0292
0 1 0 -21.4949 0.0955
0 1 1 24.1774 0.3685
0 1 2 -17.6452 0.0750
0 1 3 16.2940 0.1413
0 1 4 -8.6389 0.0248
0 1 5 4.3824 -0.0007
0 1 6 0.8337 -0.0430
0 1 7 -2.3271 -0.0265
0 1 8 2.2795 -0.0292
0 1 9 -1.1024 -0.0013
0 1 10 -0.2957 0.0177
0 1 11 0.4138 0.0250
0 1 12 -0.6412 0.0267
0 1 13 0.1527 0.0188
0 1 14 0.0493 0.0087
0 1 15 -0.1832 -0.0005
0 1 16 0.1820 0.0002
0 1 17 -0.2549 0.0004
0 1 18 -0.1062 0.0050
0 1 19 -0.0013 0.0165
0 1 20 -0.0067 0.0151
0 1 21 0.2785 0.0192
0 1 22 0.1854 0.0176
0 1 23 0.6911 0.0065
0 1 24 -0.2840 0.0021
0 1 25 0.8756 -0.0147
0 1 26 -0.2430 -0.0107
0 1 27 0.1936 -0.0237
0 1 28 0.3911 -0.0147
0 1 29 -0.1757 -0.0041
0 1 30 -0.2940 -0.0203
0 1 31 0.2547 0.0004
0 1 32 -1.1425 -0.0271
0 1 33 -0.1100 -0.0291
0 1 34 -0.3079 -0.0324
0 1 35 -0.4594 -0.0401
0 2 1 -17.2561 0.3459
0 2 2 15.4816 0.3888
0 2 4 5.9530 0.1161
0 2 5 -1.2717 0.1013
0 2 6 -0.9979 -0.0051
0 2 7 2.0158 -0.0476
0 2 8 -1.4986 -0.0383
0 2 9 0.4681 -0.0513
0 2 10 0.4136 -0.0368
0 2 11 -0.6621 -0.0137
0 2 12 0.5205 -0.0100
0 2 13 -0.4843 -0.0056
0 2 14 -0.0452 -0.0052
0 2 15 -0.2143 -0.0117
0 2 16 -0.3372 -0.0200
0 2 17 -0.1083 -0.0123
0 2 18 -0.3012 -0.0100
0 2 19 -0.2904 -0.0002
0 2 20 -0.1444 0.0156
0 2 21 -0.1990 0.0164
0 2 22 0.1215 0.0179
0 2 23 0.0306 0.0092
0 2 24 0.7242 0.0010
0 2 25 -0.1494 -0.0158
0 2 26 0.9899 -0.0116
0 2 27 -0.1697 -0.0231
0 2 28 0.4245 -0.0029
0 2 29 0.1158 -0.0143
0 2 30 0.0943 0.0116
0 2 31 -0.2541 -0.0080
0 2 32 0.1228 -0.0066
0 2 33 -0.5256 -0.0130
0 2 34 -0.5410 -0.0445
0 2 35 -0.1063 -0.0241
0 3 0 -13.5561 0.4543
0 3 1 11.3958 0.4511
0 3 2 -8.1974 0.4051
0 3 3 3.7800 0.3063
0 3 4 -1.5874 0.2409
0 3 5 -0.7971 0.1175
0 3 6 1.2537 0.0456
0 3 7 -0.9252 0.0039
0 3 8 0.5017 -0.0380
0 3 9 0.2650 -0.0469
0 3 10 -0.3621 -0.0310
0 3 11 0.2456 -0.0445
0 3 12 -0.2124 -0.0229
0 3 13 -0.1377 -0.0237
0 3 14 -0.0971 -0.0228
0 3 15 -0.4001 -0.0210
0 3 16 0.1245 -0.0188
0 3 17 -0.4543 -0.0253
0 3 18 0.2664 -0.0124
0 3 19 -0.1078 -0.0084
0 3 20 0.1169 0.0021
0 3 21 -0.0090 0.0123
0 3 22 -0.1932 0.0171
0 3 23 0.0475 0.0109
0 3 24 -0.4171 0.0001
0 3 25 0.6297 0.0019
0 3 26 -0.3153 -0.0274
0 3 27 1.1325 -0.0030
0 3 28 0.1278 -0.0193
0 3 29 0.5549 -0.0095
0 3 30 0.5218 0.0006
0 3 31 -0.1602 -0.0219
0 3 32 0.2747 -0.0096
0 3 33 -0.2257 -0.0315
0 3 34 0.1986 -0.0321
0 3 35 -0.4319 -0.0299
0 4 0 7.2884 0.2288
0 4 1 -5.8385 0.2796
0 4 2 3.3727 0.2796
0 4 3 -1.7897 0.2154
0 4 4 -0.7135 0.2140
0 4 5 -0.0355 0.1182
0 4 6 -1.0426 0.0772
0 4 7 -0.3624 0.0386
0 4 8 0.1181 -0.0217
0 4 9 -0.2722 -0.0111
0 4 10 0.0886 -0.0381
0 4 11 0.2036 -0.0281
0 4 12 -0.4164 -0.0217
0 4 13 -0.0057 -0.0267
0 4 14 -0.5512 -0.0175
0 4 15 -0.1066 -0.0271
0 4 16 -0.7562 -0.0238
0 4 17 0.1280 -0.0213
0 4 18 -0.4839 -0.0207
0 4 19 0.2290 -0.0072
0 4 20 0.0773 -0.0034
0 4 21 0.2753 0.0107
0 4 22 0.3199 0.0056
0 4 23 -0.2674 0.0179
0 4 24 0.2364 0.0111
0 4 25 -0.8673 -0.0020
0 4 26 0.1092 0.0142
0 4 27 -0.6094 -0.0124
0 4 28 0.2897 -0.0086
0 4 29 0.3515 0.0002
0 4 30 0.2024 -0.0396
0 4 31 0.8897 -0.0154
0 4 32 0.0653 -0.0422
0 4 33 0.4054 -0.0660
0 4 34 0.0324 -0.0231
0 5 0 -4.0099 -0.0355
0 5 1 2.8272 -0.0652
0 5 2 -1.9661 0.0103
0 5 3 1.0636 0.0152
0 5 4 -0.0423 0.0288
0 5 5 0.3583 0.0444
0 5 6 -0.2749 0.0553
0 5 7 0.1805 0.0216
0 5 8 -0.5598 0.0382
0 5 9 -0.2468 0.0115
0 5 10 -0.0419 -0.0106
0 5 11 -0.2771 0.0104
0 5 12 0.2226 -0.0167
0 5 13 0.0485 0.0022
0 5 14 0.1331 -0.0028
0 5 15 -0.1275 -0.0045
0 5 16 0.2180 -0.0105
0 5 17 -0.4119 -0.0162
0 5 18 -0.0701 -0.0191
0 5 19 -0.3481 -0.0196
0 5 20 -0.3234 -0.0112
0 5 21 -0.3699 -0.0108
0 5 22 -0.2745 0.0066
0 5 23 0.0872 0.0000
0 5 24 -0.4391 0.0085
0 5 25 0.4168 0.0142
0 5 26 -0.3573 0.0019
0 5 27 -0.0390 0.0009
0 5 28 -0.2194 0.0025
0 5 29 -0.2364 -0.0378
0 5 30 -0.1249 -0.0250
0 5 31 0.0641 -0.0493
0 5 32 -0.0520 -0.0775
0 5 33 0.4729 -0.0225
0 5 34 -0.0961 -0.0962
0 6 0 1.5431 -0.2600
0 6 1 -1.2295 -0.2379
0 6 2 0.3983 -0.2619
0 6 3 -0.4225 -0.1897
0 6 4 -0.0047 -0.1547
0 6 5 -0.3697 -0.0975
0 6 6 0.5863 -0.0497
0 6 7 -0.1897 -0.0191
0 6 8 0.1262 0.0061
0 6 9 0.0939 -0.0027
0 6 10 -0.4349 0.0203
0 6 11 -0.1874 -0.0045
0 6 12 -0.2424 0.0013
0 6 13 -0.1799 0.0116
0 6 14 0.0108 -0.0065
0 6 15 0.3077 0.0173
0 6 16 0.1120 0.0047
0 6 17 0.4156 0.0057
0 6 18 0.3807 0.0024
0 6 19 -0.0323 -0.0100
0 6 20 0.0937 -0.0107
0 6 21 -0.3773 -0.0134
0 6 22 -0.6828 -0.0160
0 6 23 -0.9514 -0.0053
0 6 24 -0.5650 -0.0015
0 6 25 -1.1562 0.0005
0 6 26 -0.1745 0.0003
0 6 27 -0.3086 0.0091
0 6 28 0.0261 -0.0310
0 6 29 -0.0416 -0.0201
0 6 30 0.4339 -0.0469
0 6 31 -0.5284 -0.0908
0 6 32 0.6102 -0.0410
0 6 33 -0.6129 -0.1141
0 7 0 0.0316 -0.1813
0 7 1 0.5338 -0.1565
0 7 2 0.7796 -0.2401
0 7 3 -0.1170 -0.2110
0 7 4 0.2246 -0.2079
0 7 5 0.2943 -0.1570
0 7 6 -0.8468 -0.1231
0 7 7 0.2884 -0.0711
0 7 8 0.1482 -0.0481
0 7 9 -0.3792 -0.0208
0 7 10 0.7879 -0.0131
0 7 11 -0.2180 -0.0087
0 7 12 0.0871 0.0064
0 7 13 -0.2155 -0.0090
0 7 14 -0.2454 0.0163
0 7 15 -0.4868 0.0021
0 7 16 -0.2840 0.0136
0 7 17 -0.2561 0.0134
0 7 18 -0.5057 0.0074
0 7 19 0.1473 0.0095
0 7 20 -0.4529 -0.0012
0 7 21 0.0237 -0.0076
0 7 22 -0.1793 -0.0073
0 7 23 -0.2203 -0.0148
0 7 24 -0.5788 -0.0123
0 7 25 -0.2269 -0.0082
0 7 26 -0.8262 -0.0067
0 7 27 -0.4480 -0.0282
0 7 28 -0.3882 -0.0114
0 7 29 -0.1477 -0.0437
0 7 30 -0.4222 -0.0708
0 7 31 0.5446 -0.0263
0 7 32 -0.6000 -0.1063
0 8 0 0.2266 0.0243
0 8 1 -0.3624 -0.0455
0 8 2 -0.1736 -0.0144
0 8 3 0.1597 -0.0529
0 8 4 0.0495 -0.0615
0 8 5 -0.6866 -0.0580
0 8 6 0.7532 -0.0682
0 8 7 -0.7249 -0.0515
0 8 8 -0.4285 -0.0462
0 8 9 0.8055 -0.0356
0 8 10 -0.7887 -0.0218
0 8 11 0.8215 -0.0230
0 8 12 0.3714 -0.0103
0 8 13 0.2054 -0.0077
0 8 14 0.3171 0.0006
0 8 15 -0.0175 0.0068
0 8 16 -0.2704 0.0181
0 8 17 -0.5559 0.0177
0 8 18 -0.3766 0.0237
0 8 19 -0.9887 0.0221
0 8 20 -0.4198 0.0152
0 8 21 -0.8597 0.0178
0 8 22 -0.4798 0.0031
0 8 23 -0.4555 0.0087
0 8 24 -0.2318 0.0004
0 8 25 -0.3135 -0.0022
0 8 26 -0.0630 -0.0108
0 8 27 -0.1818 -0.0036
0 8 28 -0.3011 -0.0421
0 8 29 -0.1489 -0.0303
0 8 30 -0.0601 -0.0409
0 8 31 -0.4061 -0.0791
0 9 0 -0.0400 0.0775
0 9 1 0.7661 0.0566
0 9 2 -0.2191 0.0759
0 9 3 0.1493 0.0601
0 9 4 -0.3317 0.0603
0 9 5 0.4017 0.0424
0 9 6 -0.8082 0.0292
0 9 7 0.4396 0.0075
0 9 8 0.0601 -0.0032
0 9 9 -0.8469 -0.0104
0 9 10 0.4185 -0.0196
0 9 11 -0.4992 -0.0078
0 9 12 -0.4195 -0.0097
0 9 13 0.2829 -0.0069
0 9 14 -0.0228 0.0030
0 9 15 -0.0275 0.0049
0 9 16 0.2289 0.0043
0 9 17 -0.0976 0.0214
0 9 18 -0.4124 0.0158
0 9 19 -0.1522 0.0235
0 9 20 -0.5921 0.0266
0 9 21 -0.2197 0.0219
0 9 22 -0.4580 0.0262
0 9 23 0.0569 0.0183
0 9 24 -0.4080 0.0254
0 9 25 0.3216 0.0115
0 9 26 -0.4105 0.0225
0 9 27 0.1731 -0.0110
0 9 28 -0.3317 0.0200
0 9 29 -0.1736 -0.0377
0 10 0 -0.2015 0.0617
0 10 1 -0.3817 0.1146
0 10 2 0.6381 0.1005
0 10 3 -0.0918 0.1118
0 10 4 0.1911 0.1110
0 10 5 0.1479 0.0782
0 10 6 0.3485 0.0794
0 10 7 -0.0155 0.0584
0 10 8 0.4200 0.0359
0 10 9 0.3236 0.0302
0 10 10 0.0608 0.0116
0 10 11 -0.2039 0.0040
0 10 12 -0.0721 -0.0096
0 10 13 -0.4344 0.0044
0 10 14 -0.7417 -0.0157
0 10 15 0.2901 -0.0030
0 10 16 -0.5202 0.0037
0 10 17 0.0940 -0.0145
0 10 18 0.3108 0.0076
0 10 19 -0.0415 -0.0034
0 10 20 0.0934 0.0051
0 10 21 0.1541 0.0068
0 10 22 0.1963 0.0161
0 10 23 -0.3530 0.0204
0 10 24 0.8253 0.0162
0 10 25 -0.7446 0.0369
0 10 26 0.8006 0.0130
0 10 27 -0.5621 0.0381
0 10 28 0.3199 0.0013
0 11 0 0.0461 0.0107
0 11 1 0.5592 0.0255
0 11 2 -0.3768 0.0816
0 11 3 0.4913 0.0740
0 11 4 0.4655 0.0909
0 11 5 -0.1157 0.0907
0 11 6 0.5899 0.0708
0 11 7 0.1753 0.0618
0 11 8 -0.3714 0.0568
0 11 9 0.4154 0.0451
0 11 10 -0.6949 0.0372
0 11 11 0.1770 0.0398
0 11 12 -0.3616 0.0271
0 11 13 -0.5043 0.0134
0 11 14 0.2907 0.0199
0 11 15 -0.9666 0.0008
0 11 16 0.1025 -0.0058
0 11 17 -0.1199 -0.0012
0 11 18 -0.2096 -0.0204
0 11 19 0.2795 -0.0223
0 11 20 0.7582 -0.0220
0 11 21 0.1412 -0.0240
0 11 22 0.8518 -0.0188
0 11 23 0.8968 -0.0069
0 11 24 -0.2723 0.0128
0 11 25 0.9929 0.0045
0 11 26 -0.6160 0.0350
0 12 0 0.8782 -0.0305
0 12 1 0.0634 -0.0397
0 12 2 0.5834 -0.0282
0 12 3 0.1941 -0.0007
0 12 4 0.1739 0.0019
0 12 5 0.8222 0.0294
0 12 6 0.1358 0.0447
0 12 7 0.4058 0.0489
0 12 8 0.5600 0.0519
0 12 9 -0.7723 0.0447
0 12 10 0.2592 0.0379
0 12 11 -1.0167 0.0275
0 12 12 -0.3824 0.0221
0 12 13 -0.3216 0.0282
0 12 14 -0.5719 0.0104
0 12 15 0.1940 0.0273
0 12 16 -0.1560 0.0077
0 12 17 -0.1188 0.0110
0 12 18 0.2084 -0.0100
0 12 19 0.1185 -0.0030
0 12 20 -0.1254 -0.0367
0 12 21 0.8786 -0.0233
0 12 22 0.2281 -0.0399
0 12 23 0.5131 -0.0296
0 12 24 0.9630 -0.0330
0 13 0 0.0162 -0.0313
0 13 1 0.2659 0.0166
0 13 2 0.6684 -0.0587
0 13 3 0.1674 -0.0341
0 13 4 0.4834 -0.0554
0 13 5 0.2880 -0.0540
0 13 6 0.3327 -0.0359
0 13 7 0.0928 -0.0164
0 13 8 0.0204 0.0055
0 13 9 -0.0945 0.0144
0 13 10 -0.3874 0.0347
0 13 11 -0.3832 0.0107
0 13 12 -0.4036 0.0268
0 13 13 -0.3730 0.0032
0 13 14 -0.1702 0.0168
0 13 15 -0.0431 0.0071
0 13 16 0.0704 0.0219
0 13 17 0.2370 0.0058
0 13 18 0.0958 0.0253
0 13 19 0.2938 -0.0121
0 13 20 0.2668 0.0179
0 13 21 0.1967 -0.0237
0 14 0 -0.0707 0.0451
0 14 1 0.0774 0.0390
0 14 2 -0.7820 0.0151
0 14 3 0.3653 -0.0352
0 14 4 -0.0179 -0.0342
0 14 5 0.0076 -0.0484
0 14 6 0.3041 -0.0569
0 14 7 0.1918 -0.0516
0 14 8 -0.4334 -0.0343
0 14 9 0.3178 -0.0331
0 14 10 -0.8321 -0.0146
0 14 11 0.1928 0.0025
0 14 12 -0.5666 -0.0020
0 14 13 0.0766 0.0064
0 14 14 0.0318 0.0094
0 14 15 0.0820 0.0003
0 14 16 0.2304 0.0046
0 14 17 0.2403 0.0131
0 15 0 -0.3017 0.2146
0 15 1 -0.3705 0.0203
0 15 2 0.0128 0.1037
0 15 3 -0.6650 0.0524
0 15 4 -0.2825 -0.0049
0 15 5 -0.0622 -0.0066
0 15 6 -0.5193 -0.0294
0 15 7 -0.1880 -0.0382
0 15 8 -0.1860 -0.0506
0 15 9 -0.6911 -0.0275
0 15 10 0.0419 -0.0445
0 15 11 -0.6952 -0.0250
0 15 12 0.2334 -0.0064
1 -15 0 -0.6159 -0.0006
1 -15 1 0.0524 -0.1027
1 -15 2 -0.2337 -0.0091
1 -15 3 -0.1591 -0.0126
1 -15 4 -0.1374 -0.0153
1 -15 5 -0.1879 -0.0120
1 -15 6 0.2620 -0.0233
1 -15 7 -0.4140 0.0148
1 -15 8 0.7179 -0.0340
1 -15 9 -0.1032 0.1008
1 -14 0 0.4608 -0.0760
1 -14 1 -0.1638 -0.0899
1 -14 2 -0.2159 -0.0753
1 -14 3 -0.2014 -0.0987
1 -14 4 -0.1444 -0.0405
1 -14 5 -0.2849 -0.0273
1 -14 6 -0.4932 -0.0239
1 -14 7 0.0884 -0.0308
1 -14 8 -0.7649 0.0007
1 -14 9 0.1202 -0.0816
1 -14 10 0.0654 0.0178
1 -14 11 0.0150 0.0149
1 -14 12 0.8041 0.0224
1 -14 13 0.4026 0.1041
1 -14 14 0.6557 0.0971
1 -14 15 0.3337 -0.0320
1 -13 0 0.4490 -0.0317
1 -13 1 0.1217 0.0033
1 -13 2 0.5553 -0.0462
1 -13 3 0.1667 -0.0382
1 -13 4 0.1026 -0.0344
1 -13 5 0.3555 -0.0497
1 -13 6 -0.1156 0.0092
1 -13 7 -0.1404 -0.0043
1 -13 8 -0.1266 0.0049
1 -13 9 -0.3742 0.0254
1 -13 10 -0.5265 -0.0327
1 -13 11 0.1424 -0.0345
1 -13 12 -0.4929 -0.0086
1 -13 13 0.3352 -0.0503
1 -13 14 0.3233 -0.0011
1 -13 15 0.3567 0.0868
1 -13 16 0.5260 -0.0416
1 -13 17 0.6980 0.1141
1 -13 18 0.2685 0.0284
1 -13 19 0.5566 -0.0460
1 -12 0 -0.1437 0.0100
1 -12 1 0.4584 0.0118
1 -12 2 -0.0702 0.0220
1 -12 3 0.4464 0.0452
1 -12 4 0.1569 0.0230
1 -12 5 0.0030 0.0351
1 -12 6 0.4625 0.0060
1 -12 7 -0.3036 -0.0015
1 -12 8 0.1660 0.0003
1 -12 9 -0.0597 -0.0097
1 -12 10 -0.1666 0.0197
1 -12 11 -0.1939 0.0065
1 -12 12 -0.0066 0.0084
1 -12 13 -0.3452 0.0077
1 -12 14 -0.1030 -0.0169
1 -12 15 0.1212 -0.0361
1 -12 16 0.1445 0.0164
1 -12 17 0.2781 -0.0444
1 -12 18 1.0322 0.0072
1 -12 19 0.3286 0.0346
1 -12 20 1.2125 -0.0519
1 -12 21 0.4268 0.0170
1 -12 22 0.9073 -0.0035
1 -11 0 0.0380 -0.0447
1 -11 1 0.4864 -0.0250
1 -11 2 0.2654 -0.0139
1 -11 3 0.3187 0.0256
1 -11 4 0.7276 0.0406
1 -11 5 0.2571 0.0816
1 -11 6 -0.2037 0.0612
1 -11 7 0.4549 0.0837
1 -11 8 -0.6210 0.0356
1 -11 9 -0.2907 0.0229
1 -11 10 0.1715 -0.0031
1 -11 11 -0.4809 -0.0065
1 -11 12 0.1177 -0.0245
1 -11 13 0.4079 -0.0006
1 -11 14 -0.1267 -0.0045
1 -11 15 0.5826 -0.0121
1 -11 16 0.2553 0.0008
1 -11 17 0.7377 0.0083
1 -11 18 -0.0027 -0.0069
1 -11 19 1.3218 0.0364
1 -11 20 -0.2656 0.0328
1 -11 21 1.0472 0.0419
1 -11 22 -0.0611 0.0066
1 -11 23 0.5415 0.0669
1 -11 24 -0.1199 -0.1003
1 -10 0 0.0936 -0.0776
1 -10 1 -0.6685 -0.0586
1 -10 2 0.2577 -0.0465
1 -10 3 0.5054 -0.0232
1 -10 4 -0.1036 0.0012
1 -10 5 1.1631 0.0230
1 -10 6 0.6208 0.0479
1 -10 7 0.2877 0.0500
1 -10 8 0.7283 0.0692
1 -10 9 0.2799 0.0627
1 -10 10 -0.4315 0.0428
1 -10 11 0.4710 0.0363
1 -10 12 -0.1970 0.0179
1 -10 13 -0.3856 -0.0183
1 -10 14 0.8466 -0.0078
1 -10 15 -0.3586 -0.0202
1 -10 16 0.8068 -0.0366
1 -10 17 0.2720 -0.0222
1 -10 18 1.0469 -0.0132
1 -10 19 -0.1088 -0.0467
1 -10 20 1.3902 -0.0010
1 -10 21 -0.2670 -0.0127
1 -10 22 0.6090 0.0044
1 -10 23 -0.0508 -0.0036
1 -10 24 -0.0267 0.0801
1 -10 25 -0.1981 -0.0496
1 -10 26 -0.1370 0.1138
1 -9 0 0.2044 -0.0407
1 -9 1 0.1863 -0.0792
1 -9 2 0.3760 -0.0452
1 -9 3 -0.3085 -0.0597
1 -9 4 0.7624 -0.0189
1 -9 5 -0.5613 -0.0137
1 -9 6 0.4285 0.0187
1 -9 7 0.1470 0.0315
1 -9 8 0.2080 0.0342
1 -9 9 0.1295 0.0490
1 -9 10 0.5704 0.0431
1 -9 11 -0.1428 0.0335
1 -9 12 0.1564 0.0269
1 -9 13 0.5773 0.0278
1 -9 14 -0.5364 -0.0118
1 -9 15 0.9626 0.0123
1 -9 16 -0.2122 -0.0077
1 -9 17 0.4159 -0.0002
1 -9 18 -0.0635 0.0017
1 -9 19 0.3344 0.0202
1 -9 20 -0.4987 0.0051
1 -9 21 0.3863 -0.0084
1 -9 22 -0.1754 0.0182
1 -9 23 0.0759 -0.0389
1 -9 24 0.1220 -0.0236
1 -9 25 -0.0105 0.0073
1 -9 26 -0.1566 -0.0466
1 -9 27 -0.2550 0.0223
1 -9 28 -0.1780 0.0230
1 -8 0 -0.8973 0.0550
1 -8 1 -0.2933 -0.0060
1 -8 2 -0.1267 -0.0041
1 -8 3 0.0985 -0.0391
1 -8 4 0.5662 -0.0359
1 -8 5 0.0369 -0.0553
1 -8 6 0.7106 -0.0334
1 -8 7 -0.1136 -0.0264
1 -8 8 0.2702 0.0027
1 -8 9 0.1219 0.0082
1 -8 10 -0.1297 0.0332
1 -8 11 -0.0141 0.0295
1 -8 12 -0.0616 0.0256
1 -8 13 -0.5109 0.0193
1 -8 14 0.2126 0.0181
1 -8 15 -0.6374 -0.0093
1 -8 16 0.3382 0.0031
1 -8 17 -0.1334 -0.0123
1 -8 18 0.0712 -0.0094
1 -8 19 0.1074 -0.0061
1 -8 20 -0.0601 -0.0006
1 -8 21 -0.2597 0.0204
1 -8 22 0.0037 -0.0094
1 -8 23 -0.3036 0.0429
1 -8 24 0.1974 -0.0097
1 -8 25 -0.1755 0.0154
1 -8 26 0.3813 -0.0049
1 -8 27 -0.0951 0.0202
1 -8 28 0.0652 -0.0351
1 -8 29 -0.0511 0.0725
1 -8 30 0.0060 -0.0461
1 -7 0 -0.8236 0.1607
1 -7 1 -0.5559 0.1695
1 -7 2 -1.4594 0.0772
1 -7 3 -0.2446 0.0372
1 -7 4 -1.9136 -0.0201
1 -7 5 0.6240 -0.0498
1 -7 6 -1.8087 -0.0764
1 -7 7 0.6002 -0.0841
1 -7 8 -0.8033 -0.0700
1 -7 9 -0.3161 -0.0560
1 -7 10 -0.0946 -0.0404
1 -7 11 -0.3404 -0.0075
1 -7 12 -0.1389 0.0010
1 -7 13 -0.0899 0.0058
1 -7 14 -0.2054 0.0210
1 -7 15 -0.1386 0.0093
1 -7 16 -0.4800 0.0130
1 -7 17 -0.2356 0.0114
1 -7 18 -0.1837 0.0126
1 -7 19 -0.3421 0.0121
1 -7 20 0.3555 0.0134
1 -7 21 0.2519 0.0110
1 -7 22 0.1399 0.0155
1 -7 23 0.6717 0.0006
1 -7 24 -0.1506 0.0080
1 -7 25 0.3415 -0.0062
1 -7 26 -0.3113 -0.0048
1 -7 27 0.1200 -0.0288
1 -7 28 -0.2769 0.0096
1 -7 29 0.1580 -0.0527
1 -7 30 -0.1729 0.0277
1 -7 31 0.4157 -0.0360
1 -6 0 -0.7958 0.2759
1 -6 1 -0.0408 0.2913
1 -6 2 -0.5009 0.2111
1 -6 3 -0.5347 0.1629
1 -6 4 -0.2015 0.0530
1 -6 5 -1.3173 -0.0022
1 -6 6 0.4283 -0.0676
1 -6 7 -1.5011 -0.0942
1 -6 8 -0.1009 -0.1099
1 -6 9 -0.5612 -0.1026
1 -6 10 -1.0859 -0.0780
1 -6 11 -0.4565 -0.0718
1 -6 12 -0.8469 -0.0264
1 -6 13 -0.6344 -0.0179
1 -6 14 -0.5065 -0.0037
1 -6 15 -0.2946 0.0076
1 -6 16 -0.2617 0.0009
1 -6 17 -0.3151 -0.0051
1 -6 18 -0.2932 -0.0041
1 -6 19 -0.0786 -0.0046
1 -6 20 -0.2991 -0.0007
1 -6 21 0.1326 0.0109
1 -6 22 0.4699 0.0132
1 -6 23 0.2453 0.0132
1 -6 24 0.4725 0.0164
1 -6 25 0.3895 -0.0017
1 -6 26 -0.1243 0.0023
1 -6 27 -0.2871 -0.0095
1 -6 28 -0.0988 -0.0152
1 -6 29 -0.7960 -0.0122
1 -6 30 0.1525 -0.0089
1 -6 31 -0.5781 -0.0177
1 -6 32 0.3402 0.0099
1 -5 0 1.6469 0.1257
1 -5 1 -3.3215 0.1236
1 -5 2 0.5580 0.1638
1 -5 3 -2.3089 0.1540
1 -5 4 0.1999 0.1103
1 -5 5 -1.0384 0.0750
1 -5 6 -0.3556 0.0044
1 -5 7 0.1267 -0.0322
1 -5 8 -0.4210 -0.0711
1 -5 9 -0.0717 -0.0882
1 -5 10 0.2427 -0.0796
1 -5 11 -0.2067 -0.0678
1 -5 12 -0.1174 -0.0489
1 -5 13 0.1483 -0.0196
1 -5 14 -0.3793 -0.0104
1 -5 15 -0.1239 0.0055
1 -5 16 -0.2226 -0.0002
1 -5 17 -0.0816 0.0044
1 -5 18 -0.2746 -0.0112
1 -5 19 0.0345 -0.0098
1 -5 20 -0.1246 -0.0073
1 -5 21 0.0866 -0.0117
1 -5 22 -0.1329 0.0050
1 -5 23 0.1269 -0.0018
1 -5 24 0.1340 0.0021
1 -5 25 -0.3120 -0.0049
1 -5 26 0.0181 -0.0127
1 -5 27 -0.1797 -0.0161
1 -5 28 -1.0429 -0.0244
1 -5 29 0.1471 -0.0067
1 -5 30 -1.2964 -0.0356
1 -5 31 0.0429 0.0110
1 -5 32 -0.7488 -0.0310
1 -5 33 0.1389 0.0035
1 -4 0 -6.8255 -0.2138
1 -4 1 4.7054 -0.1474
1 -4 2 -5.4021 -0.1130
1 -4 3 1.8026 -0.0521
1 -4 4 -2.9351 0.0159
1 -4 5 0.4160 0.0323
1 -4 6 -1.1961 0.0585
1 -4 7 -0.0960 0.0479
1 -4 8 -0.1218 0.0131
1 -4 9 -0.1165 0.0048
1 -4 10 -0.1310 -0.0386
1 -4 11 0.0718 -0.0200
1 -4 12 0.1788 -0.0322
1 -4 13 -0.0782 -0.0061
1 -4 14 0.4495 0.0030
1 -4 15 0.2426 0.0112
1 -4 16 0.1918 0.0111
1 -4 17 0.1702 0.0003
1 -4 18 0.2771 -0.0047
1 -4 19 -0.2696 -0.0221
1 -4 20 0.1294 -0.0178
1 -4 21 -0.3485 -0.0235
1 -4 22 -0.0913 -0.0138
1 -4 23 -0.4333 -0.0066
1 -4 24 -0.1754 -0.0008
1 -4 25 -0.3245 0.0055
1 -4 26 -0.0535 0.0055
1 -4 27 -0.5391 0.0010
1 -4 28 0.4302 0.0098
1 -4 29 -0.9151 -0.0079
1 -4 30 0.2088 0.0193
1 -4 31 -0.8195 0.0011
1 -4 32 -0.2304 0.0121
1 -4 33 -0.6764 0.0252
1 -4 34 -0.1248 -0.0139
1 -3 0 10.8763 -0.4110
1 -3 1 -12.7659 -0.4246
1 -3 2 8.1881 -0.3190
1 -3 3 -6.6062 -0.2852
1 -3 4 2.8339 -0.1519
1 -3 5 -2.2062 -0.0697
1 -3 6 0.4578 0.0207
1 -3 7 -0.8603 0.0608
1 -3 8 -0.0155 0.0928
1 -3 9 -0.2602 0.0764
1 -3 10 0.2288 0.0535
1 -3 11 -0.1905 0.0297
1 -3 12 0.3945 0.0089
1 -3 13 -0.0626 -0.0016
1 -3 14 0.2528 0.0052
1 -3 15 -0.0651 0.0044
1 -3 16 0.3941 0.0142
1 -3 17 0.0710 0.0121
1 -3 18 0.1740 0.0041
1 -3 19 0.3129 0.0055
1 -3 20 -0.0939 -0.0182
1 -3 21 -0.1668 -0.0085
1 -3 22 -0.2950 -0.0283
1 -3 23 -0.5171 -0.0145
1 -3 24 -0.7310 -0.0176
1 -3 25 -0.3130 -0.0043
1 -3 26 -0.7303 0.0029
1 -3 27 0.0362 0.0122
1 -3 28 -0.2342 0.0085
1 -3 29 0.2147 0.0168
1 -3 30 0.2456 0.0056
1 -3 31 0.1229 0.0040
1 -3 32 0.0298 0.0237
1 -3 33 0.0786 -0.0041
1 -3 34 -0.4049 0.0455
1 -2 0 -20.3005 -0.3600
1 -2 1 16.7559 -0.4973
1 -2 2 -14.8093 -0.4121
1 -2 3 9.3954 -0.3572
1 -2 4 -4.7537 -0.2616
1 -2 5 2.6162 -0.1432
1 -2 6 0.0464 -0.0432
1 -2 7 0.3571 0.0378
1 -2 8 0.0511 0.0824
1 -2 9 -0.1408 0.0936
1 -2 10 -0.6663 0.1035
1 -2 11 0.1939 0.0601
1 -2 12 -0.8113 0.0526
1 -2 13 0.5234 0.0262
1 -2 14 -0.1585 0.0097
1 -2 15 0.3969 0.0099
1 -2 16 0.1385 0.0083
1 -2 17 0.2610 0.0078
1 -2 18 0.1630 0.0098
1 -2 19 -0.0381 0.0039
1 -2 20 0.1272 -0.0041
1 -2 21 0.0476 -0.0109
1 -2 22 -0.3339 -0.0187
1 -2 23 0.1587 -0.0225
1 -2 24 -0.3505 -0.0203
1 -2 25 -0.3099 -0.0114
1 -2 26 0.0950 -0.0135
1 -2 27 -0.3921 0.0116
1 -2 28 0.0332 -0.0008
1 -2 29 0.2974 0.0113
1 -2 30 -0.2484 0.0031
1 -2 31 0.5821 -0.0026
1 -2 32 0.1146 -0.0110
1 -2 33 0.0691 -0.0012
1 -2 34 0.3733 -0.0058
1 -2 35 -0.0819 0.0108
1 -1 0 22.5365 -0.2677
1 -1 2 16.8555 -0.3091
1 -1 3 -10.9238 -0.2368
1 -1 4 6.3926 -0.2125
1 -1 5 -1.0894 -0.1513
1 -1 6 0.3808 -0.0674
1 -1 7 2.0843 -0.0099
1 -1 8 -0.0599 0.0492
1 -1 9 1.0758 0.0672
1 -1 10 0.3869 0.0724
1 -1 11 -0.5570 0.0656
1 -1 12 0.4695 0.0470
1 -1 13 -0.9461 0.0233
1 -1 14 0.0272 0.0180
1 -1 15 0.0526 0.0107
1 -1 16 -0.0545 0.0086
1 -1 17 0.4666 0.0221
1 -1 18 0.1133 0.0273
1 -1 19 0.4189 0.0201
1 -1 20 -0.2359 0.0298
1 -1 21 0.1699 0.0028
1 -1 22 0.1088 0.0034
1 -1 23 -0.3694 -0.0095
1 -1 24 0.6047 -0.0133
1 -1 25 0.0885 -0.0107
1 -1 26 -0.0350 0.0007
1 -1 27 0.8879 -0.0140
1 -1 28 -0.2396 0.0071
1 -1 29 0.2875 -0.0109
1 -1 30 0.5393 -0.0178
1 -1 31 -0.5208 -0.0096
1 -1 32 0.4305 -0.0333
1 -1 33 -0.2886 -0.0197
1 -1 34 -0.2438 -0.0265
1 -1 35 -0.2329 -0.0125
1 0 0 -21.7610 0.1845
1 0 1 21.7955 0.1512
1 0 2 -14.9863 0.0774
1 0 3 12.7614 0.0619
1 0 4 -4.4591 -0.0118
1 0 5 2.1160 -0.0113
1 0 6 2.0314 -0.0294
1 0 7 -1.7866 -0.0228
1 0 8 2.0627 -0.0061
1 0 9 -0.5998 0.0075
1 0 10 0.5202 0.0191
1 0 11 0.8898 0.0239
1 0 12 -0.4743 0.0173
1 0 13 0.9647 0.0150
1 0 14 -0.2267 0.0062
1 0 15 -0.0886 -0.0032
1 0 16 0.3625 0.0067
1 0 17 -0.1886 0.0054
1 0 18 0.2391 0.0116
1 0 19 -0.0785 0.0256
1 0 20 0.3226 0.0199
1 0 21 -0.4591 0.0201
1 0 22 -0.1001 0.0155
1 0 23 0.1904 -0.0010
1 0 24 -0.7040 0.0039
1 0 25 0.5175 -0.0125
1 0 26 0.3743 0.0014
1 0 27 -0.3796 -0.0035
1 0 28 1.1654 0.0023
1 0 29 -0.0194 -0.0033
1 0 30 -0.0990 0.0034
1 0 31 1.1664 -0.0186
1 0 32 -0.8748 -0.0061
1 0 33 0.8011 -0.0226
1 0 34 -0.4880 -0.0154
1 0 35 -0.0046 -0.0247
1 1 0 22.8926 0.4567
1 1 1 -18.1240 0.2506
1 1 2 16.1042 0.3723
1 1 3 -8.1667 0.2615
1 1 4 5.7616 0.2081
1 1 5 1.1629 0.1561
1 1 6 -1.1584 0.0612
1 1 7 3.2070 0.0337
1 1 8 -1.5871 -0.0191
1 1 9 0.8267 -0.0211
1 1 10 -0.0767 -0.0253
1 1 11 -0.7348 -0.0214
1 1 12 0.9895 -0.0118
1 1 13 -0.6933 -0.0141
1 1 14 0.8371 -0.0150
1 1 15 0.3369 -0.0132
1 1 16 0.0881 -0.0153
1 1 17 0.4053 -0.0128
1 1 18 0.2195 -0.0030
1 1 19 -0.0232 0.0012
1 1 20 0.0608 0.0004
1 1 21 0.2517 0.0162
1 1 22 -0.1923 0.0042
1 1 23 -0.3312 0.0073
1 1 24 0.3116 0.0011
1 1 25 -0.9209 -0.0043
1 1 26 -0.0517 -0.0195
1 1 27 0.1260 -0.0072
1 1 28 -0.6603 -0.0195
1 1 29 0.3087 -0.0041
1 1 30 0.4226 0.0024
1 1 31 -1.0590 0.0043
1 1 32 1.1848 0.0105
1 1 33 -1.1884 0.0031
1 1 34 0.4261 -0.0113
1 1 35 -0.4560 0.0013
1 2 0 -17.6451 0.2587
1 2 1 15.2813 0.3796
1 2 2 -9.7499 0.3632
1 2 3 6.4651 0.3018
1 2 4 -0.8442 0.2991
1 2 5 -0.4302 0.1817
1 2 6 3.2276 0.1207
1 2 7 -1.3971 0.0534
1 2 8 1.6874 -0.0082
1 2 9 0.2838 -0.0259
1 2 10 -0.3341 -0.0470
1 2 11 0.8447 -0.0313
1 2 12 -0.9456 -0.0335
1 2 13 0.7738 -0.0174
1 2 14 -0.3466 -0.0228
1 2 15 0.2518 -0.0198
1 2 16 0.5449 -0.0301
1 2 17 0.1419 -0.0270
1 2 18 0.1092 -0.0274
1 2 19 0.4162 -0.0251
1 2 20 -0.2418 -0.0062
1 2 21 0.0269 -0.0097
1 2 22 0.1538 0.0013
1 2 23 0.0404 0.0105
1 2 24 -0.2643 -0.0090
1 2 25 0.4650 0.0012
1 2 26 -0.6670 -0.0133
1 2 27 -0.1080 -0.0218
1 2 28 -0.0060 -0.0117
1 2 29 -0.3328 -0.0072
1 2 30 0.0405 0.0063
1 2 31 0.6821 0.0319
1 2 32 -0.5729 0.0322
1 2 33 0.5711 0.0399
1 2 34 -0.4619 0.0296
1 2 35 -0.4392 -0.0038
1 3 0 11.0469 0.1226
1 3 1 -7.8539 0.2273
1 3 2 4.7881 0.2041
1 3 3 -1.9588 0.2325
1 3 4 -0.4269 0.1841
1 3 5 1.4420 0.1156
1 3 6 -1.4972 0.0869
1 3 7 1.1323 0.0129
1 3 8 0.1463 -0.0079
1 3 9 -0.1481 -0.0247
1 3 10 0.8530 -0.0352
1 3 11 -0.3922 -0.0264
1 3 12 0.5228 -0.0256
1 3 13 -0.3038 -0.0199
1 3 14 0.0805 -0.0166
1 3 15 0.2712 -0.0241
1 3 16 -0.1589 -0.0270
1 3 17 0.6408 -0.0304
1 3 18 0.4829 -0.0433
1 3 19 0.2642 -0.0291
1 3 20 0.7885 -0.0302
1 3 21 0.1025 -0.0147
1 3 22 0.1770 -0.0008
1 3 23 -0.0031 -0.0024
1 3 24 0.0688 0.0058
1 3 25 -0.4658 -0.0101
1 3 26 0.3606 -0.0132
1 3 27 -0.3452 -0.0188
1 3 28 -0.1840 -0.0200
1 3 29 0.4500 0.0014
1 3 30 -0.5165 0.0054
1 3 31 0.5481 0.0377
1 3 32 0.0596 0.0457
1 3 33 0.4154 0.0419
1 3 34 -0.1154 0.0588
1 3 35 0.5762 0.0121
1 4 0 -3.8372 -0.0046
1 4 1 4.2668 0.0080
1 4 2 -0.8893 0.0437
1 4 3 0.7340 0.0742
1 4 4 0.4011 0.0344
1 4 5 -0.5789 0.0380
1 4 6 -0.0956 0.0009
1 4 7 -0.3701 -0.0398
1 4 8 -0.5334 -0.0242
1 4 9 -0.1039 -0.0483
1 4 10 -0.2387 -0.0195
1 4 11 -0.1907 -0.0126
1 4 12 -0.0484 0.0054
1 4 13 -0.3236 0.0064
1 4 14 -0.0498 0.0030
1 4 15 -0.7468 -0.0006
1 4 16 0.0502 -0.0120
1 4 17 -0.6458 -0.0278
1 4 18 -0.0587 -0.0181
1 4 19 0.2883 -0.0314
1 4 20 0.1365 -0.0243
1 4 21 0.8216 -0.0080
1 4 22 0.3609 -0.0094
1 4 23 0.5293 0.0010
1 4 24 -0.1284 0.0049
1 4 25 0.0206 -0.0042
1 4 26 -0.6175 -0.0114
1 4 27 -0.2736 -0.0074
1 4 28 0.0588 -0.0096
1 4 29 -0.5941 -0.0002
1 4 30 1.0119 0.0338
1 4 31 -0.4516 0.0290
1 4 32 0.6807 0.0440
1 4 33 -0.0998 0.0674
1 4 34 0.3386 -0.0050
1 4 35 -0.4351 0.0618
1 5 0 3.2259 -0.1431
1 5 1 -0.8307 -0.1125
1 5 2 1.3309 -0.1122
1 5 3 0.8427 -0.0937
1 5 5 0.3116 -0.0533
1 5 6 0.7695 -0.0644
1 5 7 -0.3034 -0.0300
1 5 8 -0.2347 -0.0342
1 5 9 -0.1642 -0.0370
1 5 10 -0.7929 0.0038
1 5 11 -0.0118 -0.0087
1 5 12 -0.4278 0.0219
1 5 13 0.0745 0.0322
1 5 14 -0.3155 0.0395
1 5 15 0.2763 0.0301
1 5 16 -0.6087 0.0291
1 5 17 -0.1233 0.0119
1 5 18 -0.4957 -0.0014
1 5 19 -0.7448 -0.0082
1 5 20 -0.3004 0.0018
1 5 21 -0.5990 -0.0145
1 5 22 0.0061 0.0082
1 5 23 -0.3128 0.0027
1 5 24 0.2845 -0.0021
1 5 25 -0.3238 0.0008
1 5 26 -0.0691 -0.0039
1 5 27 -0.3836 -0.0139
1 5 28 -0.5333 0.0005
1 5 29 -0.0625 0.0030
1 5 30 -0.4089 0.0121
1 5 31 0.1484 0.0282
1 5 32 0.3502 0.0486
1 5 33 -0.1984 0.0063
1 5 34 0.4396 0.0780
1 6 0 -1.3448 -0.0960
1 6 1 0.3124 -0.1333
1 6 2 0.1286 -0.1282
1 6 3 -0.8412 -0.1316
1 6 4 0.1016 -0.1251
1 6 5 0.1955 -0.1042
1 6 6 -0.6511 -0.0821
1 6 7 0.4684 -0.0519
1 6 8 -0.1951 -0.0494
1 6 9 -0.4699 0.0007
1 6 10 0.0781 -0.0243
1 6 11 -0.6657 0.0032
1 6 12 -0.2027 0.0104
1 6 13 -0.3227 0.0048
1 6 14 0.0014 0.0268
1 6 15 -0.2841 0.0387
1 6 16 0.3722 0.0317
1 6 17 0.0143 0.0469
1 6 18 -0.0014 0.0277
1 6 19 0.3652 0.0312
1 6 20 -0.5063 0.0065
1 6 21 -0.1579 0.0190
1 6 22 -0.9660 0.0019
1 6 23 -0.6321 0.0054
1 6 24 -1.4325 0.0091
1 6 25 -0.6113 -0.0008
1 6 26 -1.0860 0.0087
1 6 27 -0.4146 0.0016
1 6 28 -0.5448 0.0073
1 6 29 0.0966 0.0081
1 6 30 -0.5439 -0.0042
1 6 31 0.6724 0.0112
1 6 32 -0.7619 -0.0314
1 6 33 0.8816 0.0168
1 7 0 0.4325 0.0178
1 7 1 0.3427 -0.0259
1 7 2 -0.6518 -0.0198
1 7 3 0.8483 -0.0510
1 7 4 -0.7842 -0.0452
1 7 5 -0.8502 -0.0513
1 7 6 -0.0055 -0.0409
1 7 7 -1.2623 -0.0293
1 7 8 -0.5202 -0.0216
1 7 9 0.1708 -0.0130
1 7 10 -0.7755 -0.0142
1 7 11 0.4993 -0.0015
1 7 12 -0.1817 -0.0175
1 7 13 -0.0790 -0.0002
1 7 14 -0.0848 -0.0020
1 7 15 -0.1331 -0.0013
1 7 16 -0.4042 0.0201
1 7 17 -0.0188 0.0135
1 7 18 0.0386 0.0286
1 7 19 -0.2215 0.0188
1 7 20 0.6895 0.0233
1 7 21 -0.1263 0.0083
1 7 22 0.4924 0.0033
1 7 23 -0.3148 0.0003
1 7 24 -0.0593 -0.0067
1 7 25 -0.9107 0.0012
1 7 26 -0.6398 -0.0038
1 7 27 -0.8899 0.0146
1 7 28 -0.5661 0.0068
1 7 29 -0.7548 0.0036
1 7 30 0.3465 0.0264
1 7 31 -0.8469 -0.0361
1 7 32 0.7638 0.0157
1 8 0 -0.0129 0.0058
1 8 1 0.1193 0.0423
1 8 2 0.4799 0.0574
1 8 3 -0.4808 0.0533
1 8 4 0.3784 0.0697
1 8 5 0.1803 0.0484
1 8 6 -0.8337 0.0534
1 8 7 -0.2426 0.0355
1 8 8 -0.1024 0.0286
1 8 9 -1.3654 0.0101
1 8 10 0.8261 -0.0034
1 8 11 -0.4799 -0.0149
1 8 12 0.3714 -0.0283
1 8 13 0.6124 -0.0176
1 8 14 -0.1007 -0.0287
1 8 15 0.1623 -0.0043
1 8 16 -0.0116 -0.0057
1 8 17 -0.5530 0.0062
1 8 18 -0.1448 0.0116
1 8 19 -0.1909 0.0142
1 8 20 -0.5644 0.0073
1 8 21 0.2950 0.0051
1 8 22 -0.3212 -0.0025
1 8 23 0.2040 -0.0148
1 8 24 0.0383 -0.0149
1 8 25 0.0914 -0.0142
1 8 26 0.0871 -0.0107
1 8 27 -0.1909 -0.0084
1 8 28 0.1014 0.0013
1 8 29 -0.0988 0.0033
1 8 30 -0.2303 -0.0311
1 8 31 0.4638 0.0123
1 9 0 0.5464 -0.0354
1 9 1 0.1162 0.0086
1 9 2 0.3003 0.0051
1 9 3 0.5081 0.0504
1 9 4 -0.2410 0.0550
1 9 5 -0.0405 0.0805
1 9 6 0.2218 0.0851
1 9 7 0.0593 0.0736
1 9 8 -0.5561 0.0725
1 9 9 0.9316 0.0443
1 9 10 -0.7297 0.0311
1 9 11 0.3850 0.0102
1 9 12 0.3223 -0.0042
1 9 13 -0.0947 -0.0191
1 9 14 0.3905 -0.0148
1 9 15 0.1056 -0.0245
1 9 16 -0.3484 -0.0117
1 9 17 -0.0003 -0.0047
1 9 18 -0.7377 -0.0006
1 9 19 -0.4647 0.0042
1 9 20 -0.3322 0.0093
1 9 21 -0.6966 -0.0013
1 9 22 0.1072 -0.0092
1 9 23 -0.2827 -0.0082
1 9 24 0.3451 -0.0291
1 9 25 0.0606 -0.0259
1 9 26 0.5369 -0.0262
1 9 27 0.2430 -0.0221
1 9 28 0.1604 -0.0281
1 9 29 0.2341 -0.0082
1 9 30 -0.1059 -0.0202
1 10 0 -0.4583 -0.0039
1 10 1 0.1842 -0.0164
1 10 2 0.1556 -0.0029
1 10 3 -0.0997 0.0105
1 10 4 0.5711 0.0170
1 10 5 -0.3498 0.0399
1 10 6 -0.1159 0.0547
1 10 7 -0.1146 0.0626
1 10 8 0.4545 0.0699
1 10 9 -0.0999 0.0573
1 10 10 0.8892 0.0575
1 10 11 0.3414 0.0232
1 10 12 0.4604 0.0295
1 10 13 -0.0906 -0.0003
1 10 14 0.6118 -0.0059
1 10 15 -0.6299 -0.0032
1 10 16 0.3445 -0.0164
1 10 17 -0.3858 -0.0060
1 10 18 -0.2207 -0.0012
1 10 19 -0.6663 0.0002
1 10 20 -0.6004 0.0012
1 10 21 -0.8492 0.0024
1 10 22 -1.0557 -0.0031
1 10 23 -0.2408 -0.0241
1 10 24 -1.0144 -0.0177
1 10 25 0.6177 -0.0346
1 10 26 -0.3863 -0.0510
1 10 27 0.9299 -0.0335
1 10 28 0.4646 -0.0448
1 11 0 -0.4067 -0.0422
1 11 1 -0.4979 -0.0284
1 11 2 -0.2267 -0.0340
1 11 3 0.3786 -0.0281
1 11 4 -0.6510 -0.0091
1 11 5 0.4081 -0.0101
1 11 6 -0.4445 0.0002
1 11 7 -0.5247 0.0185
1 11 8 -0.5060 0.0286
1 11 9 -0.3208 0.0427
1 11 10 -0.4496 0.0577
1 11 11 0.2442 0.0568
1 11 12 -0.3190 0.0499
1 11 13 0.9446 0.0367
1 11 14 -0.9270 0.0260
1 11 15 0.9134 -0.0011
1 11 16 -0.5652 0.0038
1 11 17 -0.0277 -0.0049
1 11 18 -0.1237 -0.0052
1 11 19 0.1364 0.0105
1 11 20 -0.7416 0.0120
1 11 21 0.1942 0.0128
1 11 22 -0.5626 0.0157
1 11 23 -0.8410 0.0075
1 11 24 0.1047 -0.0043
1 11 25 -1.1532 -0.0324
1 11 26 0.1297 -0.0052
1 12 0 0.4403 -0.0034
1 12 1 0.4378 -0.0251
1 12 2 0.3899 -0.0415
1 12 3 -0.3942 -0.0430
1 12 4 0.5854 -0.0564
1 12 5 -0.3101 -0.0353
1 12 6 0.0855 -0.0422
1 12 7 0.4638 -0.0247
1 12 8 -0.3684 -0.0289
1 12 9 -0.1121 -0.0007
1 12 10 -0.4034 -0.0123
1 12 11 -0.8491 0.0219
1 12 12 -0.4259 0.0141
1 12 13 -0.9206 0.0261
1 12 14 0.1518 0.0183
1 12 15 -0.5644 0.0128
1 12 16 0.2355 0.0040
1 12 17 0.1567 -0.0060
1 12 18 0.0181 -0.0011
1 12 19 -0.1900 -0.0045
1 12 20 0.4606 0.0016
1 12 21 -0.5996 0.0147
1 12 22 0.1412 0.0101
1 12 23 0.1772 0.0194
1 12 24 -0.3754 0.0112
1 13 0 1.0367 0.0842
1 13 1 1.0062 0.0196
1 13 2 0.6571 0.0413
1 13 3 0.9590 -0.0133
1 13 4 -0.0192 -0.0307
1 13 5 0.0686 -0.0563
1 13 6 0.0943 -0.0685
1 13 7 -0.6209 -0.0632
1 13 8 0.3691 -0.0545
1 13 9 -0.1157 -0.0417
1 13 10 -0.1784 -0.0273
1 13 11 -0.0155 -0.0238
1 13 12 -0.3190 -0.0184
1 13 13 -0.7969 -0.0150
1 13 14 -0.1152 -0.0173
1 13 15 -0.6331 -0.0058
1 13 16 0.1001 -0.0110
1 13 17 -0.0504 -0.0007
1 13 18 0.5354 0.0007
1 13 19 0.2144 -0.0028
1 13 20 0.5050 0.0084
1 13 21 0.2804 0.0003
1 13 22 0.4817 0.0080
1 14 0 0.1033 0.0286
1 14 1 0.6199 0.0524
1 14 2 0.6563 0.0333
1 14 3 0.3832 0.0452
1 14 4 0.7224 0.0311
1 14 5 0.2376 -0.0151
1 14 6 0.1948 -0.0175
1 14 7 0.1298 -0.0614
1 14 8 -0.3585 -0.0626
1 14 9 -0.3536 -0.0615
1 14 10 -0.0763 -0.0563
1 14 11 -0.7259 -0.0386
1 14 12 -0.2686 -0.0335
1 14 13 -0.0267 -0.0251
1 14 14 -0.8624 -0.0204
1 14 15 0.2912 -0.0228
1 14 16 -0.4457 -0.0075
1 14 17 0.1003 -0.0069
1 14 18 -0.1340 -0.0028
1 15 0 1.3148 -0.0682
1 15 1 0.2417 0.0572
1 15 2 0.4899 0.0280
1 15 3 0.1701 0.0223
1 15 4 -0.1789 0.0235
1 15 5 0.3000 0.0344
1 15 6 -0.3027 -0.0109
1 15 7 0.1377 0.0094
1 15 8 0.1498 -0.0210
1 15 9 -0.2323 -0.0384
1 15 10 -0.1738 -0.0337
1 15 11 0.0291 -0.0477
1 15 12 -0.6146 -0.0375
1 15 13 -0.1559 -0.0271
1 16 0 -0.2120 0.0401
1 16 1 0.8061 -0.0828
1 16 2 0.1370 -0.0121
1 16 3 0.4740 0.0279
2 -15 0 0.2939 -0.0187
2 -15 1 -0.0771 -0.0177
2 -15 2 -0.5054 0.0222
2 -15 3 0.3318 0.0018
2 -15 4 -0.3285 -0.0139
2 -15 5 0.2310 -0.0742
2 -15 6 -0.3548 -0.0047
2 -14 0 -0.1520 -0.0418
2 -14 1 -0.1175 0.0069
2 -14 2 0.2043 -0.0700
2 -14 3 -0.8799 -0.0228
2 -14 4 0.0056 -0.0242
2 -14 5 -0.5586 -0.0281
2 -14 6 0.0899 -0.0575
2 -14 7 -0.5353 0.0022
2 -14 8 0.1564 -0.1057
2 -14 9 -0.0044 -0.0191
2 -14 10 -0.8751 0.0195
2 -14 11 0.7629 -0.0138
2 -14 12 -0.7729 0.1578
2 -14 13 0.1484 0.1170
2 -13 0 0.6483 0.0246
2 -13 1 0.5747 -0.0084
2 -13 2 0.1541 0.0231
2 -13 3 0.3484 -0.0069
2 -13 4 -0.1902 -0.0308
2 -13 5 -0.2564 0.0150
2 -13 6 -0.1080 -0.0039
2 -13 7 -0.1918 0.0100
2 -13 8 -0.1773 0.0422
2 -13 9 -0.2691 -0.0041
2 -13 10 0.4689 -0.0377
2 -13 11 -0.8942 0.0165
2 -13 12 0.5697 -0.0748
2 -13 13 0.0745 0.0270
2 -13 14 -0.4223 0.0903
2 -13 15 1.0908 0.0355
2 -13 16 -0.2358 0.1753
2 -13 17 0.4859 0.1047
2 -13 18 0.1558 0.0148
2 -12 0 0.4478 -0.0206
2 -12 1 0.2836 -0.0173
2 -12 2 0.0501 0.0133
2 -12 3 0.1109 0.0201
2 -12 4 0.2404 0.0275
2 -12 5 0.2261 0.0167
2 -12 6 -0.0660 0.0202
2 -12 7 0.3313 0.0236
2 -12 8 0.0146 0.0221
2 -12 9 -0.0646 0.0448
2 -12 10 -0.0087 0.0502
2 -12 11 0.2062 0.0226
2 -12 12 -0.2596 0.0351
2 -12 13 -0.0922 -0.0122
2 -12 14 0.5545 -0.0392
2 -12 15 -0.8513 -0.0015
2 -12 16 0.7698 -0.0450
2 -12 17 -0.0975 -0.0079
2 -12 18 0.1531 0.0463
2 -12 19 0.6387 -0.0384
2 -12 20 0.3725 0.0404
2 -12 21 0.5097 -0.0007
2 -11 0 0.3313 -0.0362
2 -11 1 -0.3109 -0.0381
2 -11 2 0.3893 -0.0415
2 -11 3 -0.0909 -0.0421
2 -11 4 -0.2613 0.0103
2 -11 5 0.3211 0.0065
2 -11 6 0.2748 0.0539
2 -11 7 0.0220 0.0460
2 -11 8 0.3608 0.0398
2 -11 9 0.4684 0.0396
2 -11 10 -0.2750 0.0107
2 -11 11 0.5110 0.0208
2 -11 12 0.2018 0.0208
2 -11 13 0.1355 0.0219
2 -11 14 0.2576 0.0252
2 -11 15 0.5069 0.0182
2 -11 16 -0.1641 0.0046
2 -11 17 0.0719 -0.0030
2 -11 18 0.4118 -0.0075
2 -11 19 -0.6639 0.0020
2 -11 20 0.6844 0.0095
2 -11 21 -0.2336 -0.0057
2 -11 22 0.3655 0.0391
2 -11 23 0.2460 -0.0601
2 -11 24 0.1767 0.0264
2 -10 0 -0.5063 0.0474
2 -10 1 0.2975 0.0012
2 -10 2 -0.6522 -0.0202
2 -10 3 -0.2451 -0.0459
2 -10 4 0.3301 -0.0564
2 -10 5 -0.2357 -0.0463
2 -10 6 0.4465 -0.0254
2 -10 7 0.7022 -0.0022
2 -10 8 0.4590 0.0360
2 -10 9 0.3117 0.0235
2 -10 10 0.9230 0.0581
2 -10 11 -0.2007 0.0200
2 -10 12 0.1334 0.0130
2 -10 13 0.3830 0.0085
2 -10 14 -0.5186 -0.0111
2 -10 15 0.3320 -0.0203
2 -10 16 -0.0524 -0.0059
2 -10 17 0.3802 -0.0200
2 -10 18 -0.3442 -0.0308
2 -10 19 1.0884 0.0016
2 -10 20 -0.7470 -0.0242
2 -10 21 0.7838 0.0135
2 -10 22 -0.3236 0.0096
2 -10 23 -0.0349 0.0590
2 -10 24 -0.0158 -0.0148
2 -10 25 -0.2582 0.1133
2 -10 26 -0.0173 -0.0713
2 -9 0 0.3291 0.0790
2 -9 1 0.1587 0.0807
2 -9 2 -0.1129 0.0178
2 -9 3 0.1345 0.0095
2 -9 4 -0.5810 -0.0323
2 -9 5 0.0957 -0.0279
2 -9 6 -0.1582 -0.0482
2 -9 7 0.0886 -0.0405
2 -9 8 0.2334 -0.0273
2 -9 9 0.7055 -0.0147
2 -9 10 0.1398 -0.0066
2 -9 11 0.7229 0.0205
2 -9 12 0.5076 0.0238
2 -9 13 -0.3141 0.0081
2 -9 14 0.5970 0.0290
2 -9 15 -0.7461 0.0051
2 -9 16 -0.0617 -0.0055
2 -9 17 -0.8330 0.0102
2 -9 18 0.0622 0.0038
2 -9 19 -1.3142 -0.0048
2 -9 20 0.4826 0.0129
2 -9 21 -0.9904 0.0075
2 -9 22 0.0997 -0.0184
2 -9 23 -0.2282 0.0015
2 -9 24 -0.2017 0.0020
2 -9 25 -0.0546 -0.0543
2 -9 26 -0.2434 0.0691
2 -9 27 -0.0781 -0.0754
2 -9 28 -0.2832 0.0849
2 -8 0 0.3033 0.1422
2 -8 1 0.1838 0.1289
2 -8 2 0.4708 0.0879
2 -8 3 0.3604 0.0608
2 -8 4 0.3320 0.0074
2 -8 5 0.7480 -0.0232
2 -8 6 0.1953 -0.0453
2 -8 7 0.4731 -0.0567
2 -8 8 0.6351 -0.0653
2 -8 9 -0.1052 -0.0438
2 -8 10 0.6761 -0.0382
2 -8 11 0.0851 -0.0332
2 -8 12 0.0040 -0.0097
2 -8 13 0.3967 -0.0058
2 -8 14 -0.3245 -0.0127
2 -8 15 0.1821 -0.0013
2 -8 16 -0.3081 0.0006
2 -8 17 0.1170 -0.0238
2 -8 18 -0.8050 0.0001
2 -8 19 0.3022 -0.0031
2 -8 20 -1.2509 -0.0030
2 -8 21 -0.0856 0.0107
2 -8 22 -0.8211 0.0383
2 -8 23 -0.3067 -0.0050
2 -8 24 -0.3012 0.0447
2 -8 25 0.2592 0.0081
2 -8 26 0.0535 -0.0065
2 -8 27 0.3345 0.0345
2 -8 28 0.2597 -0.0186
2 -8 29 -0.0926 0.0196
2 -7 0 1.3134 0.1582
2 -7 1 -0.2080 0.1507
2 -7 2 0.4926 0.1561
2 -7 3 -0.7436 0.1156
2 -7 4 0.1520 0.0891
2 -7 5 -1.0513 0.0348
2 -7 6 0.3759 -0.0184
2 -7 7 -0.2963 -0.0436
2 -7 8 -0.1534 -0.0768
2 -7 9 0.8477 -0.0834
2 -7 10 -0.3826 -0.0738
2 -7 11 0.6991 -0.0530
2 -7 12 -0.0075 -0.0536
2 -7 13 0.2291 -0.0153
2 -7 14 -0.2024 -0.0166
2 -7 15 0.1307 -0.0022
2 -7 16 -0.3770 -0.0007
2 -7 17 -0.2226 0.0139
2 -7 18 0.1062 -0.0010
2 -7 19 -0.6144 -0.0038
2 -7 20 0.4542 0.0061
2 -7 21 -0.3757 -0.0239
2 -7 22 0.1308 -0.0146
2 -7 23 0.0490 -0.0021
2 -7 24 0.1359 -0.0304
2 -7 25 -0.0413 0.0074
2 -7 26 0.5505 -0.0105
2 -7 27 0.0892 -0.0030
2 -7 28 0.4060 -0.0048
2 -7 29 0.2675 0.0251
2 -7 30 0.2171 -0.0379
2 -7 31 -0.1196 0.0824
2 -6 0 0.3397 0.0573
2 -6 1 1.2899 0.0819
2 -6 2 0.5048 0.1359
2 -6 3 0.5526 0.1249
2 -6 4 0.3835 0.1081
2 -6 5 0.1260 0.0778
2 -6 6 -0.4259 0.0341
2 -6 7 0.0048 -0.0050
2 -6 8 -0.1086 -0.0355
2 -6 9 -0.8332 -0.0477
2 -6 10 0.4972 -0.0724
2 -6 11 -0.9307 -0.0524
2 -6 12 0.1393 -0.0485
2 -6 13 -0.4898 -0.0360
2 -6 14 0.0972 -0.0186
2 -6 15 -0.4498 -0.0025
2 -6 16 0.2270 -0.0103
2 -6 17 -0.3701 0.0024
2 -6 18 -0.2415 -0.0040
2 -6 19 -0.0584 -0.0050
2 -6 20 -0.6337 -0.0120
2 -6 21 0.1161 -0.0007
2 -6 22 0.0385 -0.0150
2 -6 23 0.0137 -0.0041
2 -6 24 0.7793 -0.0091
2 -6 25 0.3409 -0.0011
2 -6 26 0.3156 -0.0096
2 -6 27 0.5910 0.0009
2 -6 28 -0.1951 0.0043
2 -6 29 0.2002 -0.0200
2 -6 30 -0.3295 0.0381
2 -6 31 0.1110 -0.0344
2 -6 32 -0.3742 0.0557
2 -5 0 -1.9321 -0.1887
2 -5 1 0.3566 -0.1136
2 -5 2 -2.1184 -0.0437
2 -5 3 0.6077 0.0090
2 -5 4 -1.7281 0.0538
2 -5 5 0.8069 0.0496
2 -5 6 -0.1560 0.0593
2 -5 7 0.4061 0.0327
2 -5 8 0.5114 0.0166
2 -5 9 0.9060 0.0021
2 -5 10 -0.0566 -0.0067
2 -5 11 0.8720 -0.0188
2 -5 12 0.0453 -0.0080
2 -5 13 -0.0354 -0.0083
2 -5 14 0.1395 0.0079
2 -5 15 -0.1785 0.0060
2 -5 16 -0.1993 0.0264
2 -5 17 0.0929 0.0087
2 -5 18 -0.2003 0.0049
2 -5 19 -0.1746 0.0029
2 -5 20 0.1396 -0.0242
2 -5 21 -0.5076 -0.0105
2 -5 22 -0.0100 -0.0219
2 -5 23 0.0789 -0.0135
2 -5 24 -0.3623 -0.0058
2 -5 25 0.3173 -0.0138
2 -5 26 0.2347 0.0029
2 -5 27 -0.4817 -0.0095
2 -5 28 0.4915 -0.0046
2 -5 29 -0.7136 0.0076
2 -5 30 -0.0893 -0.0087
2 -5 31 -0.5125 0.0083
2 -5 32 -0.1610 0.0085
2 -5 33 -0.2558 -0.0141
2 -4 0 4.4523 -0.2847
2 -4 1 -4.2268 -0.2511
2 -4 2 2.3947 -0.2243
2 -4 3 -3.8367 -0.1631
2 -4 4 0.5690 -0.0971
2 -4 5 -2.3792 -0.0398
2 -4 6 -0.1440 0.0127
2 -4 7 -0.3785 0.0364
2 -4 8 0.2076 0.0639
2 -4 9 0.0778 0.0414
2 -4 10 1.0253 0.0595
2 -4 11 -0.0050 0.0315
2 -4 12 0.5759 0.0367
2 -4 13 0.5653 0.0291
2 -4 14 -0.0971 0.0323
2 -4 15 0.4412 0.0268
2 -4 16 0.0475 0.0259
2 -4 17 -0.2217 0.0163
2 -4 18 0.0757 0.0069
2 -4 19 -0.3419 -0.0101
2 -4 20 -0.4019 -0.0085
2 -4 21 -0.0031 -0.0200
2 -4 22 -0.6181 -0.0044
2 -4 23 -0.1160 -0.0009
2 -4 24 -0.2909 0.0161
2 -4 25 -0.1436 0.0193
2 -4 26 -0.5234 0.0193
2 -4 27 0.3910 0.0188
2 -4 28 -0.6963 0.0108
2 -4 29 0.0468 0.0076
2 -4 30 -0.1398 0.0151
2 -4 31 -0.5241 0.0181
2 -4 32 -0.1117 0.0116
2 -4 33 -0.3019 0.0362
2 -4 34 -0.1121 -0.0096
2 -3 0 -9.0208 -0.2261
2 -3 1 7.4740 -0.2207
2 -3 2 -5.9869 -0.2468
2 -3 3 3.5089 -0.2029
2 -3 4 -2.3799 -0.1740
2 -3 5 0.4152 -0.0990
2 -3 6 -0.6060 -0.0389
2 -3 7 -0.4597 0.0180
2 -3 8 -0.0214 0.0672
2 -3 9 0.4138 0.0753
2 -3 10 -0.3874 0.0805
2 -3 11 1.0892 0.0634
2 -3 12 -0.3347 0.0510
2 -3 13 0.3077 0.0360
2 -3 14 0.0137 0.0302
2 -3 15 -0.0967 0.0329
2 -3 16 -0.2263 0.0209
2 -3 17 0.2626 0.0208
2 -3 18 -0.4074 0.0099
2 -3 19 0.2566 -0.0097
2 -3 20 -0.3520 -0.0101
2 -3 21 -0.2914 -0.0281
2 -3 22 -0.3926 -0.0178
2 -3 23 -0.8121 -0.0166
2 -3 24 -0.5837 -0.0035
2 -3 25 -0.9913 0.0121
2 -3 26 -0.4664 0.0198
2 -3 27 -0.7897 0.0196
2 -3 28 -0.3852 0.0224
2 -3 29 0.1885 0.0081
2 -3 30 -0.6693 -0.0078
2 -3 31 0.7427 0.0038
2 -3 32 -0.3157 -0.0176
2 -3 33 0.1287 0.0023
2 -3 34 0.0781 0.0113
2 -2 0 12.8477 -0.0647
2 -2 1 -12.5658 -0.1172
2 -2 2 7.5128 -0.1533
2 -2 3 -4.9220 -0.1496
2 -2 4 2.0730 -0.1401
2 -2 5 0.4099 -0.0943
2 -2 6 -0.0247 -0.0410
2 -2 7 1.4688 0.0136
2 -2 8 -0.4086 0.0393
2 -2 9 0.3686 0.0892
2 -2 10 0.4180 0.0622
2 -2 11 -0.9153 0.0732
2 -2 12 0.9463 0.0418
2 -2 13 -0.6824 0.0297
2 -2 14 0.2839 0.0122
2 -2 15 -0.3207 0.0107
2 -2 16 -0.0110 0.0076
2 -2 17 -0.5881 0.0065
2 -2 18 0.0927 0.0074
2 -2 19 -0.4568 0.0005
2 -2 20 0.1521 -0.0029
2 -2 21 -0.2935 -0.0104
2 -2 22 0.0835 -0.0163
2 -2 23 -0.4228 -0.0150
2 -2 24 -0.3742 -0.0190
2 -2 25 -0.4888 -0.0131
2 -2 26 -0.7001 -0.0038
2 -2 27 -0.5827 0.0026
2 -2 28 -0.1358 0.0087
2 -2 29 -0.9176 0.0092
2 -2 30 0.7553 0.0085
2 -2 31 -0.7214 -0.0266
2 -2 32 0.6182 -0.0143
2 -2 33 0.1317 -0.0485
2 -2 34 0.0313 -0.0481
2 -2 35 0.2157 -0.0207
2 -1 0 -17.5191 0.1583
2 -1 1 13.1599 0.0544
2 -1 2 -10.2913 0.0281
2 -1 3 3.8835 -0.0304
2 -1 4 -2.0082 -0.0425
2 -1 5 -0.8430 -0.0271
2 -1 6 1.6867 -0.0318
2 -1 7 -0.8763 0.0310
2 -1 8 2.1838 0.0263
2 -1 9 -0.1050 0.0464
2 -1 10 0.4385 0.0430
2 -1 11 0.9412 0.0302
2 -1 12 -1.3704 0.0013
2 -1 13 0.8000 -0.0047
2 -1 14 -0.8274 -0.0183
2 -1 15 0.0787 -0.0278
2 -1 16 -0.1268 -0.0091
2 -1 17 0.2064 -0.0015
2 -1 18 -0.0700 0.0039
2 -1 19 0.0294 0.0285
2 -1 20 0.0630 0.0102
2 -1 21 -0.1091 0.0214
2 -1 22 -0.3047 0.0039
2 -1 23 0.1405 -0.0071
2 -1 24 -0.5140 -0.0067
2 -1 25 -0.2426 -0.0141
2 -1 26 -0.2040 -0.0149
2 -1 27 -0.5329 0.0006
2 -1 28 -0.4380 -0.0030
2 -1 29 0.1568 0.0062
2 -1 30 -0.9396 0.0048
2 -1 31 0.6827 0.0049
2 -1 32 -0.5818 -0.0189
2 -1 33 0.4015 -0.0222
2 -1 34 0.0821 -0.0285
2 -1 35 0.1826 -0.0603
2 0 1 -14.2333 0.2010
2 0 2 9.3836 0.2041
2 0 3 -4.2394 0.1311
2 0 4 0.1689 0.0994
2 0 5 0.9754 0.0622
2 0 6 -2.3711 0.0394
2 0 7 1.2674 0.0209
2 0 8 -1.4215 0.0239
2 0 9 1.0538 0.0144
2 0 10 0.3428 0.0098
2 0 11 -0.3715 -0.0068
2 0 12 1.7600 -0.0108
2 0 13 -1.2553 -0.0354
2 0 14 0.6720 -0.0482
2 0 15 -0.4162 -0.0426
2 0 16 -0.2440 -0.0547
2 0 17 -0.0537 -0.0362
2 0 18 0.0963 -0.0147
2 0 19 0.2875 -0.0027
2 0 20 -0.2110 0.0168
2 0 21 0.3432 0.0257
2 0 22 -0.1478 0.0139
2 0 23 -0.4826 0.0118
2 0 24 0.1935 -0.0075
2 0 25 -0.3473 -0.0128
2 0 26 -0.3287 -0.0083
2 0 27 0.1476 -0.0090
2 0 28 -0.3429 0.0059
2 0 29 -0.6667 0.0185
2 0 30 0.4692 0.0142
2 0 31 -1.3127 0.0199
2 0 32 0.7445 0.0215
2 0 33 -0.7758 0.0053
2 0 34 0.5120 -0.0013
2 0 35 -0.1804 0.0146
2 1 1 12.8239 0.2270
2 1 2 -7.5961 0.2023
2 1 3 2.8254 0.1916
2 1 4 1.2582 0.1898
2 1 5 -2.3190 0.1063
2 1 6 2.3982 0.1196
2 1 7 -1.6816 0.0309
2 1 8 0.5781 0.0329
2 1 9 -0.6661 -0.0042
2 1 10 -0.2281 -0.0118
2 1 11 0.9190 -0.0150
2 1 12 -1.0109 -0.0226
2 1 13 1.7731 -0.0272
2 1 14 -0.2833 -0.0305
2 1 15 0.3955 -0.0424
2 1 16 0.5265 -0.0452
2 1 17 -0.0447 -0.0394
2 1 18 0.1216 -0.0386
2 1 19 0.1776 -0.0283
2 1 20 0.3461 -0.0013
2 1 21 -0.1672 -0.0077
2 1 22 0.1184 0.0133
2 1 23 0.0179 0.0142
2 1 24 -0.7302 -0.0028
2 1 25 -0.1589 0.0058
2 1 26 -0.4294 -0.0137
2 1 27 -0.6322 -0.0102
2 1 28 -0.4846 -0.0033
2 1 29 0.0888 -0.0033
2 1 30 -1.6114 0.0145
2 1 31 0.8022 0.0250
2 1 32 -1.7121 0.0176
2 1 33 0.6267 0.0385
2 1 34 -0.8104 0.0344
2 1 35 0.4806 0.0074
2 1 36 -0.1642 0.0563
2 2 0 11.3808 0.1080
2 2 1 -8.6149 0.1859
2 2 2 4.0872 0.1285
2 2 3 -0.5794 0.1698
2 2 4 -2.1173 0.1290
2 2 5 3.0782 0.1068
2 2 6 -1.9126 0.0652
2 2 7 1.4249 0.0321
2 2 8 0.2182 0.0034
2 2 9 0.0183 -0.0292
2 2 10 0.4898 -0.0119
2 2 11 -0.7261 -0.0239
2 2 12 0.9663 -0.0035
2 2 13 -0.9345 0.0021
2 2 14 0.6547 0.0040
2 2 15 0.5101 -0.0116
2 2 16 -0.1549 -0.0076
2 2 17 0.7766 -0.0348
2 2 18 0.2457 -0.0281
2 2 19 -0.0429 -0.0280
2 2 20 0.2676 -0.0294
2 2 21 0.1217 -0.0119
2 2 22 0.0666 -0.0004
2 2 23 0.0650 -0.0049
2 2 24 0.3542 0.0217
2 2 25 -0.3410 0.0065
2 2 26 -0.1160 0.0097
2 2 27 -0.4302 0.0074
2 2 28 -0.3681 -0.0073
2 2 29 -1.0664 -0.0017
2 2 30 0.5609 0.0041
2 2 31 -1.5381 0.0081
2 2 32 0.7922 0.0402
2 2 33 -0.9682 0.0385
2 2 34 0.1562 0.0467
2 2 35 -0.5327 0.0654
2 3 0 -6.3127 0.0705
2 3 1 2.1904 0.0162
2 3 2 -1.9587 0.0927
2 3 3 -1.2977 0.0856
2 3 4 0.8338 0.0333
2 3 5 -1.9505 0.0660
2 3 6 0.7305 -0.0204
2 3 7 0.0531 -0.0184
2 3 8 -0.0626 -0.0549
2 3 9 1.0624 -0.0472
2 3 10 0.0566 -0.0490
2 3 11 0.8566 -0.0260
2 3 12 -0.4430 0.0042
2 3 13 0.5527 0.0137
2 3 14 -0.3014 0.0296
2 3 15 -0.3408 0.0337
2 3 16 0.7699 0.0129
2 3 17 -0.1872 0.0009
2 3 18 0.5798 -0.0152
2 3 19 0.7480 -0.0291
2 3 20 0.0104 -0.0317
2 3 21 0.4649 -0.0175
2 3 22 0.0299 -0.0136
2 3 23 0.0580 0.0039
2 3 24 -0.1760 0.0222
2 3 25 0.1802 0.0088
2 3 26 -0.3574 0.0302
2 3 27 -0.3620 0.0018
2 3 28 -0.4176 0.0043
2 3 29 -0.7202 -0.0072
2 3 30 -0.8080 -0.0079
2 3 31 -0.0150 0.0050
2 3 32 -0.5075 0.0186
2 3 33 0.3273 0.0456
2 3 34 0.3892 0.0565
2 3 35 0.0706 0.0627
2 4 0 1.4681 -0.1054
2 4 1 -0.5578 -0.0752
2 4 2 -0.2769 -0.0390
2 4 3 -0.0254 -0.0328
2 4 4 -0.1400 -0.0005
2 4 5 -0.4127 -0.0316
2 4 6 0.1685 -0.0572
2 4 7 -0.5312 -0.0665
2 4 8 0.1950 -0.1017
2 4 9 -0.2446 -0.0851
2 4 10 0.1025 -0.0727
2 4 11 -0.1319 -0.0277
2 4 12 0.1969 -0.0130
2 4 13 -0.3427 0.0337
2 4 14 -0.2663 0.0412
2 4 15 -0.0148 0.0456
2 4 16 -0.9356 0.0370
2 4 17 0.1534 0.0333
2 4 18 -0.2514 -0.0019
2 4 19 -0.0620 -0.0095
2 4 20 0.7586 -0.0139
2 4 21 0.2717 -0.0322
2 4 22 0.7019 -0.0123
2 4 23 0.4482 0.0093
2 4 24 0.3229 -0.0045
2 4 25 -0.1820 0.0399
2 4 26 -0.0712 0.0121
2 4 27 -0.3204 0.0144
2 4 28 -0.9934 0.0124
2 4 29 0.1067 -0.0058
2 4 30 -1.2502 0.0041
2 4 31 -0.2197 0.0144
2 4 32 -0.4479 0.0280
2 4 33 -0.2720 0.0393
2 4 34 -0.1483 0.0654
2 4 35 0.3942 0.0471
2 5 0 -0.2997 -0.1756
2 5 1 0.1130 -0.1540
2 5 2 0.8761 -0.1456
2 5 3 0.3027 -0.1150
2 5 4 0.3113 -0.0761
2 5 5 1.4014 -0.0839
2 5 6 0.2526 -0.0480
2 5 7 0.9588 -0.0717
2 5 8 0.5107 -0.0809
2 5 9 0.1509 -0.0646
2 5 10 0.0770 -0.0764
2 5 11 -0.0868 -0.0476
2 5 12 -0.2887 -0.0113
2 5 13 -0.1675 0.0104
2 5 14 -0.0262 0.0339
2 5 15 -0.4713 0.0547
2 5 16 0.1041 0.0492
2 5 17 -0.5828 0.0330
2 5 18 -0.4879 0.0308
2 5 19 -0.3443 0.0095
2 5 20 -0.7313 -0.0117
2 5 21 -0.0615 0.0005
2 5 22 -0.0511 -0.0102
2 5 23 0.2379 -0.0096
2 5 24 0.3121 0.0167
2 5 25 0.4108 0.0057
2 5 26 -0.2549 0.0070
2 5 27 -0.2174 0.0209
2 5 28 -0.3222 -0.0135
2 5 29 -1.2273 0.0083
2 5 30 -0.0175 0.0047
2 5 31 -0.6897 0.0186
2 5 32 -0.5250 0.0416
2 5 33 0.4179 0.0710
2 5 34 -0.5218 0.0609
2 6 0 0.2437 -0.0983
2 6 1 0.5936 -0.1081
2 6 2 -1.0331 -0.0939
2 6 3 0.7203 -0.0991
2 6 4 -0.0716 -0.0750
2 6 5 -0.2104 -0.0643
2 6 6 0.9847 -0.0437
2 6 7 0.0427 -0.0452
2 6 8 0.7298 -0.0144
2 6 9 0.2727 -0.0364
2 6 10 0.4150 -0.0260
2 6 11 -0.0863 -0.0236
2 6 12 0.1831 -0.0367
2 6 13 -0.1122 -0.0175
2 6 14 -0.0872 0.0015
2 6 15 0.0704 0.0059
2 6 16 -0.1063 0.0328
2 6 17 -0.1646 0.0384
2 6 18 0.0283 0.0294
2 6 19 -0.6145 0.0269
2 6 20 -0.1587 0.0140
2 6 21 -0.7851 0.0053
2 6 22 -0.4499 -0.0051
2 6 23 -0.6433 0.0065
2 6 24 -0.3546 -0.0019
2 6 25 -0.5239 0.0025
2 6 26 0.0149 0.0156
2 6 27 -0.6035 -0.0004
2 6 28 -0.1482 0.0159
2 6 29 -0.4567 0.0127
2 6 30 -0.4557 0.0123
2 6 31 -0.6078 0.0259
2 6 32 0.3164 0.0369
2 6 33 -0.9827 0.0272
2 7 0 0.6611 -0.0131
2 7 1 -0.2955 -0.0079
2 7 2 1.1500 -0.0049
2 7 3 -0.5845 0.0099
2 7 4 0.1772 0.0107
2 7 5 0.3663 0.0266
2 7 6 -0.9879 0.0321
2 7 7 0.2974 0.0321
2 7 8 -0.6134 0.0499
2 7 9 -0.1457 0.0210
2 7 10 -0.1982 0.0461
2 7 11 0.2039 0.0011
2 7 12 -0.1072 0.0057
2 7 13 0.6114 -0.0131
2 7 14 0.0654 -0.0286
2 7 15 0.4628 -0.0184
2 7 16 0.0641 -0.0094
2 7 17 0.0726 -0.0054
2 7 18 -0.3559 0.0214
2 7 19 0.0009 0.0149
2 7 20 -0.6381 0.0251
2 7 21 0.1215 0.0064
2 7 22 -0.4866 0.0145
2 7 23 -0.0063 -0.0055
2 7 24 -0.2797 -0.0062
2 7 25 -0.4498 0.0023
2 7 26 -0.3338 -0.0097
2 7 27 -0.5662 0.0068
2 7 28 -0.5389 0.0159
2 7 29 -0.2983 0.0243
2 7 30 -0.5131 0.0419
2 7 31 0.0548 0.0574
2 7 32 -0.5336 0.0434
2 7 33 0.4132 0.0742
2 8 0 -0.1075 -0.0036
2 8 1 0.2499 0.0298
2 8 2 -0.2927 0.0186
2 8 3 0.7343 0.0610
2 8 4 0.2575 0.0500
2 8 5 -0.0605 0.0724
2 8 6 0.5499 0.0795
2 8 7 -0.4420 0.0859
2 8 8 -0.5936 0.0756
2 8 9 -0.2881 0.0827
2 8 10 -0.6319 0.0478
2 8 11 -0.4856 0.0339
2 8 12 0.5110 0.0208
2 8 13 -0.4037 -0.0158
2 8 14 0.9577 -0.0116
2 8 15 0.1393 -0.0172
2 8 16 0.3374 -0.0317
2 8 17 0.3810 -0.0004
2 8 18 -0.1336 -0.0097
2 8 19 -0.2445 0.0052
2 8 20 0.0108 0.0153
2 8 21 -0.7045 0.0113
2 8 22 0.0140 0.0101
2 8 23 -0.2679 0.0005
2 8 24 -0.3638 0.0103
2 8 25 0.3816 -0.0177
2 8 26 -0.8186 0.0141
2 8 27 0.4425 0.0004
2 8 28 -0.7097 0.0169
2 8 29 0.0242 0.0259
2 8 30 -0.1265 0.0387
2 8 31 -0.0486 0.0342
2 8 32 0.1834 0.0573
2 9 0 -0.0186 0.0011
2 9 1 0.1837 -0.0063
2 9 2 0.3758 0.0002
2 9 3 -0.3263 -0.0034
2 9 4 0.5003 0.0171
2 9 5 0.4045 0.0322
2 9 6 0.0795 0.0280
2 9 7 0.2818 0.0667
2 9 8 0.2510 0.0490
2 9 9 -0.3253 0.0631
2 9 10 -0.2594 0.0523
2 9 11 0.3257 0.0413
2 9 12 -0.5400 0.0135
2 9 13 0.8758 0.0106
2 9 14 0.1174 -0.0132
2 9 15 0.4644 -0.0269
2 9 16 0.5459 -0.0096
2 9 17 -0.1880 -0.0324
2 9 18 0.2135 -0.0151
2 9 19 -0.0331 -0.0052
2 9 20 -0.2840 -0.0170
2 9 21 0.3707 0.0048
2 9 22 -0.0729 -0.0023
2 9 23 0.1341 0.0024
2 9 24 0.3378 -0.0107
2 9 25 -0.3515 0.0125
2 9 26 0.4072 -0.0151
2 9 27 -0.7975 0.0130
2 9 28 0.2064 0.0236
2 9 29 -0.8217 0.0166
2 9 30 -0.1520 0.0513
2 10 0 -0.4617 0.0379
2 10 1 -0.4055 -0.0094
2 10 2 -0.1816 0.0034
2 10 3 0.8720 -0.0364
2 10 4 -0.0969 -0.0359
2 10 5 0.1727 -0.0306
2 10 6 0.5644 -0.0273
2 10 7 -0.1643 -0.0168
2 10 8 0.3206 -0.0059
2 10 9 0.2636 0.0091
2 10 10 0.4724 -0.0046
2 10 11 0.1288 0.0184
2 10 12 0.4480 0.0064
2 10 13 0.6066 0.0043
2 10 14 -0.1233 0.0079
2 10 15 0.9442 0.0036
2 10 16 -0.0526 -0.0139
2 10 17 0.4040 -0.0001
2 10 18 0.0690 -0.0217
2 10 19 -0.2115 -0.0237
2 10 20 -0.1022 -0.0221
2 10 21 -0.3686 -0.0276
2 10 22 -0.2408 -0.0328
2 10 23 -0.1337 -0.0176
2 10 24 -0.0141 -0.0148
2 10 25 -0.0286 -0.0299
2 10 26 0.2757 0.0129
2 10 27 0.3208 -0.0155
2 10 28 -0.0269 -0.0047
2 10 29 0.7018 0.0337
2 11 0 -1.1926 0.0267
2 11 1 -0.8616 0.0064
2 11 2 -0.1651 -0.0250
2 11 3 -0.8384 -0.0252
2 11 4 0.7502 -0.0488
2 11 5 0.4086 -0.0731
2 11 6 -0.3986 -0.0584
2 11 7 0.5411 -0.0718
2 11 8 -0.4828 -0.0524
2 11 9 -0.3465 -0.0426
2 11 10 0.1974 -0.0180
2 11 11 -0.2202 -0.0112
2 11 12 0.9077 -0.0021
2 11 13 -0.5615 0.0177
2 11 14 1.2835 0.0030
2 11 15 -0.8046 0.0093
2 11 16 0.3557 0.0181
2 11 17 -0.1780 -0.0073
2 11 18 -0.1685 0.0096
2 11 19 -0.0862 0.0006
2 11 20 0.1822 -0.0080
2 11 21 -0.4198 -0.0072
2 11 22 0.0397 -0.0098
2 11 23 -0.5714 -0.0220
2 11 24 -0.5852 -0.0388
2 11 25 -0.4299 0.0035
2 11 26 -0.7993 -0.0753
2 11 27 -0.3921 0.0094
2 12 0 -0.4444 0.0302
2 12 1 -0.3957 0.0393
2 12 2 -1.0991 0.0049
2 12 3 0.2242 -0.0192
2 12 4 -0.6312 -0.0233
2 12 5 -0.0314 -0.0455
2 12 6 1.3385 -0.0576
2 12 7 -0.3141 -0.0760
2 12 8 0.9620 -0.0711
2 12 9 0.4336 -0.0843
2 12 10 -0.4494 -0.0604
2 12 11 0.4461 -0.0510
2 12 12 -0.5618 -0.0151
2 12 13 0.4242 -0.0167
2 12 14 -0.4910 0.0102
2 12 15 0.3959 0.0099
2 12 16 -0.2999 -0.0107
2 12 17 -0.2578 -0.0002
2 12 18 -0.3622 -0.0091
2 12 19 -0.3321 -0.0326
2 12 20 -0.7585 0.0094
2 12 21 -0.1871 -0.0165
2 12 22 -0.7056 0.0075
2 12 23 -0.3432 0.0081
2 12 24 -0.5699 0.0236
2 12 25 -0.3823 -0.0323
2 13 0 0.1464 0.0628
2 13 1 -0.0907 0.0667
2 13 2 0.2522 0.0714
2 13 3 -0.3836 0.0393
2 13 4 -0.1792 0.0243
2 13 5 -0.0945 -0.0061
2 13 6 -1.2916 -0.0184
2 13 7 0.7645 -0.0350
2 13 8 -0.4857 -0.0408
2 13 9 0.3431 -0.0482
2 13 10 1.0045 -0.0417
2 13 11 0.2217 -0.0446
2 13 12 0.3466 -0.0389
2 13 13 0.6637 -0.0186
2 13 14 -0.4128 -0.0205
2 13 15 0.4251 -0.0140
2 13 16 -0.1236 -0.0000
2 13 17 0.2646 -0.0075
2 13 18 0.0293 -0.0310
2 13 19 0.2761 0.0179
2 13 20 -0.2714 -0.0506
2 13 21 0.0867 0.0052
2 13 22 -0.6924 -0.0117
2 14 0 -0.3207 -0.0202
2 14 1 -0.1725 0.0072
2 14 2 0.2718 0.0320
2 14 3 0.1287 0.0878
2 14 4 0.2983 0.0529
2 14 5 0.3026 0.0694
2 14 6 0.0373 0.0212
2 14 7 -0.5949 0.0053
2 14 8 -0.3413 -0.0181
2 14 9 -0.4035 -0.0199
2 14 10 -0.8374 -0.0222
2 14 11 0.1560 -0.0112
2 14 12 0.0600 -0.0010
2 14 13 -0.4724 -0.0145
2 14 14 0.8496 -0.0049
2 14 15 -0.5115 -0.0133
2 14 16 0.3276 -0.0289
2 14 17 -0.0182 -0.0237
2 14 18 0.2578 -0.0030
2 14 19 -0.2240 -0.0496
2 15 0 0.5894 -0.0842
2 15 1 0.4133 -0.0620
2 15 2 -0.2724 -0.0341
2 15 3 0.2067 -0.0169
2 15 4 -0.0432 0.0367
2 15 5 -0.7573 0.0282
2 15 6 0.6904 0.0456
2 15 7 -0.5400 0.0358
2 15 8 0.1709 0.0067
2 15 9 -0.1253 0.0056
2 15 10 0.0752 -0.0157
2 15 11 -0.5382 -0.0059
2 15 12 0.0569 -0.0070
2 15 13 -0.1633 0.0095
2 15 14 -0.3576 0.0073
2 16 0 0.4899 -0.1327
2 16 1 0.6452 -0.0985
2 16 2 0.9507 -0.0439
2 16 3 0.1002 -0.0267
2 16 4 0.1959 -0.0293
2 16 5 0.2531 0.0272
2 16 6 -1.1432 -0.0053
3 -14 0 0.1337 -0.0511
3 -14 1 0.2992 -0.1056
3 -14 2 -0.7701 -0.0510
3 -14 3 0.0299 -0.0210
3 -14 4 -0.4889 -0.0191
3 -14 5 -0.4984 0.0164
3 -14 6 -0.1888 0.0411
3 -14 7 -0.0508 -0.0402
3 -14 8 -0.0893 0.0167
3 -14 9 -0.5824 -0.0058
3 -14 10 0.6458 -0.0077
3 -14 11 -1.1946 0.0916
3 -13 0 0.0743 -0.0084
3 -13 1 0.6331 -0.0041
3 -13 2 0.3223 -0.0163
3 -13 3 -0.0069 -0.0364
3 -13 4 -0.4837 0.0082
3 -13 5 -0.1738 -0.0255
3 -13 6 -1.0545 0.0270
3 -13 7 -0.3600 0.0516
3 -13 8 -0.5222 0.0344
3 -13 9 0.0702 0.0247
3 -13 10 -0.8150 0.0310
3 -13 11 0.4446 -0.0419
3 -13 12 -0.6070 0.0022
3 -13 13 -0.7195 0.0441
3 -13 14 0.4545 0.0426
3 -13 15 -0.9868 0.1585
3 -13 16 0.4460 0.1739
3 -12 0 0.3169 -0.0177
3 -12 1 -0.4438 0.0221
3 -12 2 0.6233 0.0093
3 -12 3 0.2395 0.0087
3 -12 4 0.2050 -0.0055
3 -12 5 0.0652 -0.0031
3 -12 6 -0.0147 -0.0188
3 -12 7 -0.3800 0.0013
3 -12 8 -0.5191 0.0352
3 -12 9 -0.4528 0.0545
3 -12 10 -0.4563 0.0655
3 -12 11 -0.6954 0.0661
3 -12 12 -0.6485 0.0244
3 -12 13 -0.1449 -0.0278
3 -12 14 -1.5008 -0.0248
3 -12 15 0.3159 -0.0603
3 -12 16 -1.0261 -0.0392
3 -12 17 0.1256 0.0517
3 -12 18 -0.0922 0.0009
3 -12 19 0.4604 0.1084
3 -12 20 0.0580 0.0697
3 -11 0 -0.0024 0.0586
3 -11 1 0.7746 0.0249
3 -11 2 -0.2462 0.0004
3 -11 3 -0.0390 0.0123
3 -11 4 0.4432 -0.0244
3 -11 5 -0.3511 -0.0058
3 -11 6 0.5179 -0.0053
3 -11 7 0.0876 -0.0163
3 -11 8 0.4548 -0.0011
3 -11 9 -0.1444 -0.0010
3 -11 10 0.2002 0.0114
3 -11 11 -0.3532 0.0296
3 -11 12 -0.1289 0.0443
3 -11 13 -0.6319 0.0478
3 -11 14 0.1239 0.0429
3 -11 15 -0.8265 0.0229
3 -11 16 -0.0927 0.0051
3 -11 17 -0.4637 -0.0284
3 -11 18 -0.4243 -0.0147
3 -11 19 -0.3844 -0.0366
3 -11 20 -0.0580 -0.0196
3 -11 21 -0.3699 -0.0018
3 -11 22 0.3026 -0.0155
3 -11 23 -0.2602 0.0010
3 -10 0 0.5181 0.1026
3 -10 1 -0.0400 0.0857
3 -10 2 0.5918 0.0595
3 -10 3 0.2949 0.0124
3 -10 4 -0.1425 -0.0146
3 -10 5 0.2469 -0.0364
3 -10 6 0.0538 -0.0612
3 -10 7 0.3089 -0.0276
3 -10 8 0.2723 -0.0426
3 -10 9 0.7567 -0.0084
3 -10 10 0.0342 -0.0148
3 -10 11 0.3223 -0.0117
3 -10 12 -0.2142 -0.0170
3 -10 13 -0.2257 -0.0100
3 -10 14 -0.5355 -0.0218
3 -10 15 -0.1312 -0.0022
3 -10 16 -0.2101 -0.0032
3 -10 17 -0.2220 -0.0147
3 -10 18 0.2859 0.0003
3 -10 19 -0.1794 -0.0210
3 -10 20 0.0198 -0.0088
3 -10 21 0.0306 -0.0059
3 -10 22 -0.3150 0.0135
3 -10 23 0.1613 0.0158
3 -10 24 -0.5178 0.0471
3 -10 25 0.3409 -0.0030
3 -9 0 -0.0688 0.0980
3 -9 1 0.2986 0.0897
3 -9 2 0.3526 0.0867
3 -9 3 -0.0259 0.0671
3 -9 4 -0.0922 0.0455
3 -9 5 0.2736 0.0081
3 -9 6 -0.6986 -0.0148
3 -9 7 0.1911 -0.0400
3 -9 8 0.1371 -0.0537
3 -9 9 -0.1616 -0.0500
3 -9 10 0.7083 -0.0425
3 -9 11 0.2733 -0.0217
3 -9 12 0.0913 -0.0181
3 -9 13 0.1108 0.0029
3 -9 14 -0.2818 0.0020
3 -9 15 -0.7310 -0.0056
3 -9 16 -0.6589 0.0023
3 -9 17 -0.4982 -0.0070
3 -9 18 -1.0539 -0.0162
3 -9 19 -0.0496 -0.0059
3 -9 20 -0.5261 -0.0205
3 -9 21 -0.2466 -0.0121
3 -9 22 -0.0239 -0.0172
3 -9 23 -0.3670 -0.0066
3 -9 24 -0.0470 -0.0172
3 -9 25 -0.4546 0.0257
3 -9 26 -0.0570 -0.0553
3 -9 27 -0.3381 0.0848
3 -8 0 0.5390 0.0692
3 -8 1 0.0399 0.0749
3 -8 2 -0.1135 0.0904
3 -8 3 0.3122 0.0649
3 -8 4 0.1008 0.0536
3 -8 5 -0.5744 0.0295
3 -8 6 0.7288 0.0064
3 -8 7 -0.4725 -0.0218
3 -8 8 -0.1832 -0.0257
3 -8 9 0.5056 -0.0449
3 -8 10 -0.5392 -0.0523
3 -8 11 0.1422 -0.0389
3 -8 12 0.2057 -0.0366
3 -8 13 -0.1598 -0.0291
3 -8 14 -0.1280 -0.0106
3 -8 15 0.2569 0.0028
3 -8 16 -0.4969 -0.0167
3 -8 17 -0.3203 0.0159
3 -8 18 0.1115 -0.0051
3 -8 19 -0.8565 -0.0022
3 -8 20 0.0150 0.0243
3 -8 21 -0.2888 0.0069
3 -8 22 -0.4034 0.0304
3 -8 23 -0.1450 0.0373
3 -8 24 -0.0054 0.0086
3 -8 25 -0.3829 0.0192
3 -8 26 0.2781 0.0188
3 -8 27 -0.1842 -0.0792
3 -8 28 0.1272 0.0570
3 -8 29 -0.0609 -0.1179
3 -7 0 0.2092 0.0020
3 -7 1 1.7637 0.0418
3 -7 2 -0.1889 0.0649
3 -7 3 -0.4656 0.0850
3 -7 4 -0.6426 0.0843
3 -7 5 -1.0716 0.0524
3 -7 6 -1.3998 0.0433
3 -7 7 -0.6308 -0.0033
3 -7 8 -0.3716 -0.0201
3 -7 9 -0.8735 -0.0403
3 -7 10 0.7284 -0.0250
3 -7 11 -0.4991 -0.0493
3 -7 12 0.3367 -0.0066
3 -7 13 -0.2875 -0.0167
3 -7 14 0.3232 -0.0052
3 -7 15 -0.9143 -0.0017
3 -7 16 0.4437 0.0120
3 -7 17 -0.4869 -0.0103
3 -7 18 -0.2490 0.0045
3 -7 19 0.5221 0.0087
3 -7 20 -0.2031 -0.0270
3 -7 21 0.3115 0.0172
3 -7 22 0.4337 -0.0131
3 -7 23 0.0848 -0.0059
3 -7 24 0.0104 0.0265
3 -7 25 0.6490 -0.0145
3 -7 26 -0.4051 0.0059
3 -7 27 0.7874 0.0123
3 -7 28 0.0318 -0.0555
3 -7 29 0.5185 -0.0086
3 -7 30 0.1944 -0.0238
3 -6 0 3.1246 -0.1425
3 -6 1 1.1667 -0.0773
3 -6 2 2.7509 -0.0372
3 -6 3 1.7502 0.0051
3 -6 4 -0.0797 0.0357
3 -6 5 0.8662 0.0497
3 -6 6 -1.1782 0.0420
3 -6 7 -0.9521 0.0335
3 -6 8 -1.1976 0.0221
3 -6 9 -0.6210 -0.0062
3 -6 10 -1.3114 -0.0019
3 -6 11 0.3810 -0.0001
3 -6 12 -0.7433 -0.0052
3 -6 13 0.5729 0.0126
3 -6 14 -0.4426 0.0221
3 -6 15 0.7240 0.0045
3 -6 16 -0.6182 0.0173
3 -6 17 0.3820 0.0034
3 -6 18 -0.1276 -0.0023
3 -6 19 -0.4718 -0.0113
3 -6 20 0.3310 0.0069
3 -6 21 -0.2285 -0.0239
3 -6 22 0.0085 0.0069
3 -6 23 0.5831 -0.0117
3 -6 24 0.3221 -0.0024
3 -6 25 0.3060 -0.0018
3 -6 26 1.0965 -0.0011
3 -6 27 -0.1190 -0.0078
3 -6 28 0.8349 -0.0227
3 -6 29 -0.0339 0.0018
3 -6 30 0.2031 -0.0893
3 -6 31 -0.0990 0.0366
3 -6 32 -0.1018 -0.1060
3 -5 0 1.5138 -0.2853
3 -5 1 0.4227 -0.2278
3 -5 2 1.3061 -0.1924
3 -5 3 -0.2609 -0.1137
3 -5 4 2.3034 -0.0675
3 -5 5 -0.8769 -0.0148
3 -5 6 1.5718 0.0082
3 -5 7 0.0055 0.0247
3 -5 8 0.2150 0.0254
3 -5 9 0.1675 0.0368
3 -5 10 0.3682 0.0202
3 -5 11 -0.2237 0.0341
3 -5 12 0.5533 0.0296
3 -5 13 0.0705 0.0352
3 -5 14 0.2983 0.0339
3 -5 15 0.2528 0.0497
3 -5 16 0.3988 0.0316
3 -5 17 0.1484 0.0315
3 -5 18 0.2015 0.0232
3 -5 19 0.4380 -0.0064
3 -5 20 -0.5346 -0.0086
3 -5 21 0.3288 -0.0232
3 -5 22 -0.4391 -0.0300
3 -5 23 -0.3147 -0.0157
3 -5 24 0.0435 -0.0253
3 -5 25 0.2664 0.0066
3 -5 26 -0.1410 -0.0031
3 -5 27 1.1973 0.0075
3 -5 28 0.0036 0.0301
3 -5 29 0.7198 -0.0236
3 -5 30 0.3071 0.0325
3 -5 31 -0.0758 -0.0410
3 -5 32 0.0589 -0.0225
3 -5 33 -0.3715 -0.0073
3 -4 0 -1.7421 -0.2241
3 -4 1 3.6840 -0.2881
3 -4 2 -1.8694 -0.2511
3 -4 3 2.0148 -0.2091
3 -4 4 -2.2055 -0.1668
3 -4 5 0.9172 -0.0826
3 -4 6 -1.3856 -0.0433
3 -4 7 0.3223 0.0156
3 -4 8 -0.1182 0.0245
3 -4 9 0.6293 0.0579
3 -4 10 0.1546 0.0437
3 -4 11 0.9511 0.0501
3 -4 12 0.4177 0.0375
3 -4 13 0.4625 0.0368
3 -4 14 0.8124 0.0242
3 -4 15 0.0787 0.0334
3 -4 16 0.5245 0.0261
3 -4 17 0.0883 0.0348
3 -4 18 0.0307 0.0218
3 -4 19 -0.3330 0.0241
3 -4 20 0.1326 0.0012
3 -4 21 -0.9464 -0.0004
3 -4 22 0.0727 -0.0149
3 -4 23 -0.7529 -0.0054
3 -4 24 -0.1659 -0.0034
3 -4 25 -0.5663 0.0079
3 -4 26 0.4462 0.0181
3 -4 27 -0.4783 0.0270
3 -4 28 0.6842 0.0181
3 -4 29 0.4448 0.0425
3 -4 30 0.0632 0.0336
3 -4 31 0.8746 0.0253
3 -4 32 -0.1017 0.0808
3 -4 33 0.3044 -0.0219
3 -3 0 5.6270 -0.1027
3 -3 1 -3.9470 -0.1448
3 -3 2 4.5405 -0.1675
3 -3 3 -1.6593 -0.1684
3 -3 4 1.7958 -0.1374
3 -3 5 -0.5195 -0.0992
3 -3 6 -0.0264 -0.0580
3 -3 7 -0.3367 0.0095
3 -3 8 0.1522 0.0278
3 -3 9 -0.6172 0.0546
3 -3 10 1.1606 0.0588
3 -3 11 -0.5066 0.0400
3 -3 12 0.9379 0.0235
3 -3 13 0.1790 0.0071
3 -3 14 0.2382 0.0007
3 -3 15 0.4213 -0.0102
3 -3 16 0.2562 0.0097
3 -3 17 0.1617 0.0077
3 -3 18 0.3545 0.0137
3 -3 19 -0.1305 0.0200
3 -3 20 -0.2381 0.0011
3 -3 21 -0.2438 -0.0022
3 -3 22 -1.0431 -0.0107
3 -3 23 -0.4461 -0.0235
3 -3 24 -1.2191 -0.0035
3 -3 25 -0.5058 -0.0035
3 -3 26 -1.0205 0.0103
3 -3 27 -0.2473 0.0236
3 -3 28 -0.2556 0.0124
3 -3 29 -0.3741 0.0137
3 -3 30 0.7857 -0.0025
3 -3 31 -0.3118 0.0135
3 -3 32 0.6768 -0.0160
3 -3 33 0.2726 0.0546
3 -3 34 0.0309 0.0003
3 -2 0 -7.4869 0.0739
3 -2 1 5.9284 0.0425
3 -2 2 -3.7239 0.0058
3 -2 3 2.4016 -0.0585
3 -2 4 0.4412 -0.0383
3 -2 5 0.2625 -0.0599
3 -2 6 1.8149 -0.0094
3 -2 7 -0.3629 -0.0105
3 -2 8 0.7182 0.0567
3 -2 9 0.3832 0.0436
3 -2 10 -0.9900 0.0596
3 -2 11 1.1622 0.0388
3 -2 12 -1.0206 0.0105
3 -2 13 0.6408 -0.0232
3 -2 14 -0.3220 -0.0362
3 -2 15 0.1433 -0.0456
3 -2 16 -0.4020 -0.0420
3 -2 17 0.1783 -0.0182
3 -2 18 -0.4409 -0.0046
3 -2 19 0.3228 0.0087
3 -2 20 -0.1807 0.0194
3 -2 21 0.2777 0.0153
3 -2 22 0.0212 0.0066
3 -2 23 -0.2265 0.0000
3 -2 24 -0.1149 -0.0115
3 -2 25 -0.6056 -0.0195
3 -2 26 -0.4643 -0.0046
3 -2 27 -0.4299 -0.0177
3 -2 28 -0.5796 0.0125
3 -2 29 0.1238 0.0025
3 -2 30 -0.4490 0.0023
3 -2 31 0.3628 -0.0042
3 -2 32 -0.0498 -0.0221
3 -2 33 -0.1526 -0.0442
3 -2 34 0.2354 -0.0266
3 -2 35 -0.5598 -0.0512
3 -1 0 9.5627 0.2863
3 -1 1 -6.4263 0.2268
3 -1 2 3.6534 0.1801
3 -1 3 -1.0204 0.1238
3 -1 4 -0.6508 0.0688
3 -1 5 1.6533 0.0165
3 -1 6 -1.0170 0.0334
3 -1 7 2.0793 0.0010
3 -1 8 -0.3122 0.0302
3 -1 9 0.6357 0.0298
3 -1 10 0.8549 0.0348
3 -1 11 -1.4676 0.0069
3 -1 12 1.1636 -0.0010
3 -1 13 -1.3479 -0.0362
3 -1 14 0.4955 -0.0614
3 -1 15 -0.5028 -0.0618
3 -1 16 0.4322 -0.0623
3 -1 17 -0.4213 -0.0502
3 -1 18 0.2696 -0.0178
3 -1 19 -0.3032 -0.0065
3 -1 20 0.0733 0.0179
3 -1 21 -0.2651 0.0228
3 -1 22 0.1937 0.0242
3 -1 23 -0.1385 0.0234
3 -1 24 -0.1149 0.0055
3 -1 25 -0.1137 0.0052
3 -1 26 -0.3356 -0.0163
3 -1 27 -0.4588 -0.0100
3 -1 28 -0.1599 -0.0173
3 -1 29 -0.3400 -0.0039
3 -1 30 -0.0728 0.0097
3 -1 31 0.1300 0.0081
3 -1 32 -0.0664 0.0151
3 -1 33 0.3236 0.0029
3 -1 34 -0.2430 -0.0296
3 -1 35 0.3367 -0.0244
3 0 0 -9.4831 0.2391
3 0 1 7.6024 0.2843
3 0 2 -2.3741 0.2307
3 0 3 0.7640 0.2185
3 0 4 1.8933 0.1440
3 0 5 -1.4396 0.1102
3 0 6 1.1736 0.0395
3 0 7 -0.8077 0.0400
3 0 8 0.5017 0.0056
3 0 9 0.0431 0.0096
3 0 10 -0.5950 0.0027
3 0 11 1.3948 0.0033
3 0 12 -1.8240 -0.0180
3 0 13 0.9942 -0.0285
3 0 14 -1.2739 -0.0409
3 0 15 0.0230 -0.0669
3 0 16 -0.6920 -0.0619
3 0 17 0.2572 -0.0626
3 0 18 -0.2049 -0.0470
3 0 19 0.2236 -0.0284
3 0 20 0.1906 0.0022
3 0 21 0.2736 0.0079
3 0 22 -0.2207 0.0279
3 0 23 0.3495 0.0172
3 0 24 -0.0942 0.0127
3 0 25 -0.1351 0.0031
3 0 26 0.1435 -0.0107
3 0 27 -0.0778 -0.0077
3 0 28 -0.3443 -0.0058
3 0 29 -0.0342 -0.0007
3 0 30 -0.3293 0.0158
3 0 31 -0.5814 0.0254
3 0 32 -0.0528 0.0304
3 0 33 -0.6200 0.0328
3 0 34 -0.0177 0.0301
3 0 35 -0.3998 0.0024
3 1 0 8.8657 0.0617
3 1 1 -5.6063 0.1178
3 1 2 2.1908 0.1164
3 1 3 1.3927 0.1316
3 1 4 -1.7310 0.0938
3 1 5 2.3471 0.1037
3 1 6 -0.3948 0.0295
3 1 7 0.0998 0.0370
3 1 8 0.2575 -0.0112
3 1 9 -0.2617 -0.0093
3 1 10 0.6053 -0.0224
3 1 11 -0.6768 -0.0134
3 1 12 1.6531 -0.0147
3 1 13 -0.5997 -0.0048
3 1 14 0.8072 -0.0118
3 1 15 -0.0286 -0.0125
3 1 16 -0.0598 -0.0235
3 1 17 -0.3527 -0.0323
3 1 18 0.0608 -0.0408
3 1 19 -0.0958 -0.0268
3 1 20 0.1705 -0.0307
3 1 21 -0.0185 0.0014
3 1 22 0.5653 0.0117
3 1 23 -0.5507 0.0172
3 1 24 0.0940 0.0306
3 1 25 -0.0970 0.0037
3 1 26 -0.5074 0.0093
3 1 27 -0.0471 -0.0121
3 1 28 0.3497 -0.0113
3 1 29 -0.7364 -0.0013
3 1 30 0.4340 0.0028
3 1 31 -0.4984 0.0158
3 1 32 -0.5737 0.0305
3 1 33 -0.2044 0.0327
3 1 34 -0.5288 0.0316
3 1 35 -0.1771 0.0484
3 2 0 -4.9581 0.0212
3 2 1 3.0061 -0.0612
3 2 2 -0.2432 -0.0019
3 2 3 -1.6699 -0.0110
3 2 4 2.1236 -0.0193
3 2 5 -1.4071 -0.0165
3 2 6 0.2827 -0.0134
3 2 7 0.8132 -0.0360
3 2 8 -0.4963 -0.0423
3 2 9 0.3823 -0.0338
3 2 10 0.0615 -0.0433
3 2 11 0.3843 -0.0251
3 2 12 -0.2354 0.0001
3 2 13 0.8949 0.0079
3 2 14 0.4342 0.0211
3 2 15 0.2586 0.0325
3 2 16 0.8213 0.0098
3 2 17 0.1583 0.0119
3 2 18 0.0636 -0.0081
3 2 19 0.3128 -0.0154
3 2 20 -0.0659 -0.0187
3 2 21 0.5937 -0.0072
3 2 22 -0.1391 -0.0089
3 2 23 1.0425 0.0192
3 2 24 -0.0238 0.0171
3 2 25 0.2478 0.0311
3 2 26 0.3780 0.0244
3 2 27 -0.1197 0.0192
3 2 28 -0.5407 0.0061
3 2 29 0.8349 0.0011
3 2 30 -1.2969 -0.0096
3 2 31 0.4256 0.0026
3 2 32 -0.5982 0.0025
3 2 33 -0.6260 0.0086
3 2 34 -0.3849 0.0391
3 2 35 -0.3003 0.0083
3 3 0 1.5243 -0.0913
3 3 1 -0.6569 -0.0522
3 3 2 -0.3674 -0.0506
3 3 3 0.4039 -0.0940
3 3 4 -0.8323 -0.0271
3 3 5 -0.6205 -0.0895
3 3 6 0.4227 -0.0620
3 3 7 -1.2483 -0.0791
3 3 8 0.7862 -0.0696
3 3 9 0.2731 -0.0831
3 3 10 0.2116 -0.0573
3 3 11 0.7122 -0.0330
3 3 12 0.5347 -0.0218
3 3 13 0.0011 0.0265
3 3 14 0.1878 0.0441
3 3 15 0.5026 0.0453
3 3 16 -0.3374 0.0551
3 3 17 0.6606 0.0316
3 3 18 0.3307 0.0155
3 3 19 0.0567 -0.0044
3 3 20 0.6327 -0.0005
3 3 21 -0.1885 -0.0166
3 3 22 0.5989 0.0041
3 3 23 -0.2680 0.0161
3 3 24 0.7730 0.0106
3 3 25 0.1884 0.0436
3 3 26 0.3021 0.0237
3 3 27 0.4512 0.0302
3 3 28 0.0430 0.0195
3 3 29 -0.6181 -0.0085
3 3 30 0.2790 -0.0110
3 3 31 -1.0062 -0.0333
3 3 32 -0.1947 -0.0328
3 3 33 -0.1074 -0.0057
3 3 34 -0.3702 -0.0212
3 3 35 -0.0048 0.0406
3 4 0 -0.1979 -0.0905
3 4 1 0.3916 -0.0705
3 4 2 0.0787 -0.0767
3 4 3 0.9038 -0.0479
3 4 4 -0.9610 -0.0476
3 4 5 1.0378 -0.0570
3 4 6 -1.4234 -0.0395
3 4 7 0.2206 -0.0818
3 4 8 -0.6961 -0.0735
3 4 9 -0.5683 -0.0804
3 4 10 0.3006 -0.0651
3 4 11 -0.2087 -0.0571
3 4 12 0.1415 -0.0054
3 4 13 0.3435 0.0071
3 4 14 -0.0676 0.0376
3 4 15 -0.3825 0.0575
3 4 16 0.2498 0.0593
3 4 17 -0.6152 0.0440
3 4 18 0.0127 0.0371
3 4 19 0.3548 0.0164
3 4 20 -0.1159 -0.0104
3 4 21 0.6332 -0.0019
3 4 22 0.1780 -0.0043
3 4 23 0.4279 -0.0048
3 4 24 -0.0372 0.0352
3 4 25 0.5452 0.0222
3 4 26 0.0838 0.0405
3 4 27 0.0001 0.0380
3 4 28 0.6349 0.0127
3 4 29 -0.7116 0.0056
3 4 30 -0.0405 -0.0217
3 4 31 -0.7537 -0.0390
3 4 32 -0.8015 -0.0355
3 4 33 -0.7533 -0.0512
3 4 34 -0.4062 -0.0046
3 4 35 -0.3871 -0.0201
3 5 0 0.0395 -0.0448
3 5 1 0.0600 -0.0594
3 5 2 0.0819 -0.0597
3 5 3 -0.2470 -0.0195
3 5 4 1.0393 -0.0427
3 5 5 -0.2534 0.0174
3 5 6 0.8674 -0.0147
3 5 7 0.4870 -0.0093
3 5 8 0.1865 -0.0219
3 5 9 0.4662 -0.0540
3 5 10 -0.2509 -0.0522
3 5 11 -0.0590 -0.0466
3 5 12 -0.3668 -0.0332
3 5 13 -0.3803 -0.0103
3 5 14 -0.2948 0.0219
3 5 15 -0.1461 0.0269
3 5 16 -0.3695 0.0357
3 5 17 0.0417 0.0408
3 5 18 -0.1924 0.0263
3 5 19 -0.3093 0.0147
3 5 20 0.0587 0.0137
3 5 21 -0.1734 -0.0033
3 5 22 -0.1859 -0.0042
3 5 23 0.2410 0.0036
3 5 24 0.0140 0.0141
3 5 25 -0.3042 0.0109
3 5 26 0.3261 0.0444
3 5 27 -0.2787 0.0121
3 5 28 -0.6916 0.0171
3 5 29 0.5894 -0.0021
3 5 30 -1.1173 -0.0376
3 5 31 0.0029 -0.0291
3 5 32 -0.1338 -0.0455
3 5 33 -0.8869 -0.0256
3 5 34 0.1145 -0.0189
3 6 0 -0.3149 -0.0061
3 6 1 -1.1090 0.0086
3 6 2 0.0095 0.0013
3 6 3 -0.7896 0.0126
3 6 4 -0.7003 0.0211
3 6 5 -0.1138 0.0348
3 6 7 0.1590 0.0509
3 6 8 0.3832 0.0225
3 6 9 0.5899 0.0181
3 6 10 0.3423 0.0022
3 6 11 0.3284 -0.0222
3 6 12 0.1204 -0.0323
3 6 13 -0.2462 -0.0226
3 6 14 -0.3128 -0.0321
3 6 15 -0.0925 -0.0088
3 6 16 -0.4270 0.0009
3 6 17 0.1819 0.0024
3 6 18 0.0098 0.0078
3 6 19 0.1624 0.0039
3 6 20 0.1307 0.0034
3 6 21 -0.0932 -0.0122
3 6 22 0.1272 0.0043
3 6 23 -0.4194 -0.0007
3 6 24 0.0487 -0.0057
3 6 25 0.0692 0.0327
3 6 26 -0.4678 0.0053
3 6 27 0.2514 0.0252
3 6 28 -0.2091 0.0272
3 6 29 -0.8191 -0.0196
3 6 30 0.0624 0.0044
3 6 31 -0.6082 -0.0435
3 6 32 -0.8962 -0.0453
3 6 33 0.5907 -0.0225
3 6 34 -1.0671 -0.0413
3 7 0 -0.2091 0.0063
3 7 1 0.4129 0.0082
3 7 2 -0.3604 0.0254
3 7 3 -0.2777 0.0358
3 7 4 0.0719 0.0549
3 7 5 -0.9524 0.0588
3 7 6 0.0690 0.0729
3 7 7 -0.5087 0.0792
3 7 8 -0.0741 0.0582
3 7 9 -0.1841 0.0868
3 7 10 0.1126 0.0409
3 7 11 -0.0417 0.0437
3 7 12 0.0647 0.0211
3 7 13 0.0898 -0.0149
3 7 14 0.3676 -0.0246
3 7 15 -0.1782 -0.0296
3 7 16 0.7376 -0.0439
3 7 17 -0.1253 -0.0186
3 7 18 0.2642 -0.0142
3 7 19 0.2919 -0.0023
3 7 20 -0.1075 -0.0079
3 7 21 0.2681 0.0119
3 7 22 0.0423 -0.0154
3 7 23 0.3680 -0.0051
3 7 24 -0.0621 0.0048
3 7 25 0.6061 -0.0126
3 7 26 0.0638 0.0032
3 7 27 0.3889 0.0185
3 7 28 0.1030 -0.0150
3 7 29 0.3363 0.0338
3 7 30 -0.2662 -0.0052
3 7 31 -0.1116 0.0121
3 7 32 0.1364 0.0219
3 7 33 -0.8605 -0.0245
3 8 0 0.2572 0.0224
3 8 1 0.5479 0.0014
3 8 2 -0.0239 0.0138
3 8 3 0.4696 -0.0109
3 8 4 -0.3837 0.0082
3 8 5 0.5550 0.0156
3 8 6 -0.2253 0.0277
3 8 7 -0.0457 0.0427
3 8 8 0.1047 0.0658
3 8 9 -0.2978 0.0559
3 8 10 -0.2873 0.0639
3 8 11 -0.1044 0.0615
3 8 12 -0.5109 0.0276
3 8 13 0.0330 0.0229
3 8 14 -0.2860 0.0039
3 8 15 0.4107 -0.0339
3 8 16 0.0452 -0.0172
3 8 17 0.4965 -0.0310
3 8 18 0.3366 -0.0281
3 8 19 -0.1102 0.0030
3 8 20 0.1375 -0.0027
3 8 21 -0.4495 0.0097
3 8 22 -0.1857 0.0068
3 8 23 -0.4080 0.0132
3 8 24 0.5827 -0.0120
3 8 25 -0.5339 0.0079
3 8 26 1.4742 0.0060
3 8 27 -0.1825 -0.0131
3 8 28 1.1368 0.0269
3 8 29 0.2954 -0.0061
3 8 30 0.5333 0.0169
3 8 31 0.2663 0.0170
3 8 32 0.0562 0.0118
3 9 0 1.0636 0.0695
3 9 1 -0.2522 0.0265
3 9 2 0.5143 0.0140
3 9 3 -0.0563 -0.0139
3 9 4 0.2958 -0.0253
3 9 5 -0.0374 -0.0512
3 9 6 0.2961 -0.0242
3 9 7 0.3115 -0.0413
3 9 8 -0.0502 0.0018
3 9 9 -0.1225 0.0063
3 9 10 0.1040 0.0378
3 9 11 -0.6808 0.0259
3 9 12 0.2761 0.0395
3 9 13 -0.0931 0.0203
3 9 14 0.2450 -0.0025
3 9 15 0.5607 0.0019
3 9 16 0.3377 -0.0193
3 9 17 0.3720 -0.0270
3 9 18 0.3438 0.0003
3 9 19 0.0032 -0.0254
3 9 20 -0.0606 0.0116
3 9 21 -0.0361 0.0018
3 9 22 -0.4850 0.0153
3 9 23 0.1130 -0.0000
3 9 24 -0.7237 0.0094
3 9 25 0.6191 -0.0073
3 9 26 -0.8125 -0.0216
3 9 27 0.7869 0.0184
3 9 28 -0.3717 -0.0227
3 9 29 0.1911 0.0381
3 9 30 -0.0465 0.0157
3 10 0 -0.9696 0.0613
3 10 1 0.9311 0.0819
3 10 2 -0.0621 0.0200
3 10 3 0.2084 0.0078
3 10 4 -0.0014 -0.0208
3 10 5 0.3425 -0.0515
3 10 6 -0.1784 -0.0595
3 10 7 0.2233 -0.0654
3 10 8 -0.0119 -0.0593
3 10 9 0.0692 -0.0517
3 10 10 -0.5833 -0.0290
3 10 11 -0.1583 -0.0137
3 10 12 -0.4796 -0.0033
3 10 13 -0.5570 0.0060
3 10 14 0.6227 0.0109
3 10 15 -0.0137 0.0022
3 10 16 0.9845 -0.0001
3 10 17 0.9513 0.0039
3 10 18 0.2332 -0.0127
3 10 19 0.8219 -0.0054
3 10 20 -0.1707 -0.0017
3 10 21 -0.2882 -0.0168
3 10 22 0.1881 0.0107
3 10 23 -0.6147 -0.0032
3 10 24 0.2571 0.0139
3 10 25 -0.0381 -0.0001
3 10 26 0.2451 0.0271
3 10 27 0.1290 -0.0329
3 10 28 0.3109 0.0398
3 10 29 -0.0181 -0.0380
3 11 0 0.7132 0.0455
3 11 1 -0.8517 0.0560
3 11 2 -0.1428 0.0525
3 11 3 0.2485 0.0354
3 11 4 0.3113 -0.0099
3 11 5 -0.0776 -0.0079
3 11 6 0.7483 -0.0573
3 11 7 -0.2343 -0.0536
3 11 8 -0.2063 -0.0661
3 11 9 -0.1322 -0.0543
3 11 10 -0.7103 -0.0531
3 11 11 -0.1823 -0.0411
3 11 12 -1.0224 -0.0229
3 11 13 0.1533 -0.0191
3 11 14 -1.1523 -0.0100
3 11 15 0.2005 0.0092
3 11 16 -0.2466 0.0016
3 11 17 0.0369 0.0119
3 11 18 0.7664 0.0115
3 11 19 0.2406 0.0143
3 11 20 0.5817 -0.0080
3 11 21 0.7414 0.0191
3 11 22 -0.3866 -0.0250
3 11 23 0.5865 0.0029
3 11 24 -0.4392 -0.0129
3 11 25 -0.3988 -0.0011
3 11 26 -0.0701 -0.0064
3 11 27 -0.5898 0.0356
3 12 0 0.1025 0.0387
3 12 1 0.1495 0.0208
3 12 2 0.1713 0.0483
3 12 3 -0.4672 0.0569
3 12 4 0.0616 0.0509
3 12 5 1.2281 0.0357
3 12 6 -0.0255 0.0071
3 12 7 1.6683 -0.0080
3 12 8 0.7078 -0.0465
3 12 9 0.0939 -0.0542
3 12 10 0.6157 -0.0552
3 12 11 -0.7986 -0.0509
3 12 12 0.0865 -0.0405
3 12 13 -0.7259 -0.0219
3 12 14 -0.1177 -0.0016
3 12 15 -0.4174 -0.0161
3 12 16 -0.4048 0.0071
3 12 17 -0.4350 -0.0007
3 12 18 -0.3870 -0.0252
3 12 19 -0.4543 -0.0014
3 12 20 0.1213 -0.0148
3 12 21 -0.2607 -0.0210
3 12 22 0.8296 0.0168
3 12 23 -0.1778 -0.0021
3 12 24 0.7248 0.0137
3 12 25 0.1023 0.0270
3 13 0 0.0537 -0.0468
3 13 1 0.4767 0.0066
3 13 2 0.2550 0.0188
3 13 3 0.1226 0.0452
3 13 4 0.4051 0.0604
3 13 5 -0.9721 0.0663
3 13 6 1.1997 0.0696
3 13 7 -0.6639 0.0522
3 13 8 0.9885 0.0333
3 13 9 0.9509 0.0218
3 13 10 0.3492 -0.0258
3 13 11 1.0556 -0.0147
3 13 12 0.3709 -0.0263
3 13 13 0.0342 -0.0174
3 13 14 0.5199 -0.0035
3 13 15 -0.3871 0.0263
3 13 16 0.2499 0.0214
3 13 17 -0.0578 0.0112
3 13 18 -0.2952 0.0408
3 13 19 0.0726 -0.0346
3 13 20 -0.2732 -0.0146
3 13 21 -0.0994 -0.0297
3 13 22 -0.1381 -0.0689
3 14 0 -0.1064 -0.1461
3 14 1 -0.2752 -0.0967
3 14 2 -0.3638 -0.0316
3 14 3 1.0534 -0.0033
3 14 4 0.3033 0.0467
3 14 5 1.1874 0.0631
3 14 6 0.2333 0.0686
3 14 7 0.5224 0.0709
3 14 8 -0.0492 0.0634
3 14 9 -0.4434 0.0412
3 14 10 0.2867 0.0518
3 14 11 -0.3724 0.0213
3 14 12 0.2115 0.0149
3 14 13 0.4152 0.0215
3 14 14 -0.1987 0.0080
3 14 15 0.4723 0.0077
3 14 16 -0.2046 0.0255
3 14 17 -0.0655 0.0320
3 14 18 0.0389 0.0037
3 14 19 -0.1393 0.0569
3 15 0 -1.1174 -0.0976
3 15 1 -0.6558 -0.1620
3 15 2 0.0214 -0.1241
3 15 3 -1.2313 -0.0964
3 15 4 0.1070 -0.0334
3 15 5 0.6692 -0.0153
3 15 6 -0.1419 0.0535
3 15 7 1.6094 0.0306
3 15 8 0.2320 0.0628
3 15 9 1.0652 0.0368
3 15 10 0.0144 0.0376
3 15 11 0.5769 0.0353
3 15 12 -0.2514 0.0418
3 15 13 0.3027 0.0326
3 15 14 -0.1115 0.0410
3 15 15 0.2322 0.0395
3 16 0 0.1328 -0.1300
3 16 1 -0.3321 -0.0410
3 16 2 -0.8825 -0.0990
3 16 3 0.5367 -0.0683
3 16 4 -0.6672 -0.0747
3 16 5 -0.7841 -0.0312
3 16 6 0.5176 -0.0381
3 16 7 -1.1668 0.0185
4 -14 0 -0.0248 -0.0969
4 -14 1 -0.7257 -0.0967
4 -14 2 0.1252 -0.0689
4 -14 3 -0.5050 -0.0551
4 -14 4 -0.3249 0.0114
4 -14 5 0.1523 0.0392
4 -14 6 0.0631 0.0167
4 -14 7 0.1576 0.0396
4 -14 8 0.2722 -0.0137
4 -13 0 0.4453 -0.0334
4 -13 1 -0.4941 -0.0368
4 -13 2 -0.0853 -0.0621
4 -13 3 -0.3898 -0.0324
4 -13 4 -0.1996 -0.0447
4 -13 5 -1.0582 0.0008
4 -13 6 -0.2923 0.0329
4 -13 7 -0.5464 0.0352
4 -13 8 -0.0250 0.0466
4 -13 9 0.1441 0.0259
4 -13 10 0.8337 -0.0019
4 -13 11 0.4786 -0.0374
4 -13 12 0.7558 0.0197
4 -13 13 0.6096 -0.0235
4 -13 14 0.2671 0.0845
4 -13 15 0.2318 0.1173
4 -12 0 -1.6793 0.0370
4 -12 1 0.2536 0.0113
4 -12 2 -0.5476 0.0027
4 -12 3 -0.1460 -0.0025
4 -12 4 0.1631 -0.0166
4 -12 5 -0.3086 -0.0264
4 -12 6 -0.2651 -0.0343
4 -12 7 -0.7643 -0.0060
4 -12 8 -0.5186 -0.0042
4 -12 9 -0.5620 0.0471
4 -12 10 -0.2584 0.0416
4 -12 11 -0.0210 0.0574
4 -12 12 0.3780 -0.0065
4 -12 13 -0.0317 -0.0026
4 -12 14 0.1789 -0.0735
4 -12 15 -0.0172 -0.0709
4 -12 16 -0.2558 -0.0039
4 -12 17 -0.2750 -0.0473
4 -12 18 0.1752 0.1164
4 -12 19 -0.3215 0.0644
4 -11 0 0.1525 0.1147
4 -11 1 -0.9224 0.0775
4 -11 2 -0.5066 0.0741
4 -11 3 -0.1146 0.0194
4 -11 4 -0.9908 0.0215
4 -11 5 0.3405 -0.0062
4 -11 6 -0.6800 -0.0257
4 -11 7 0.2984 -0.0410
4 -11 8 -0.3009 -0.0270
4 -11 9 -0.0769 -0.0497
4 -11 10 0.0456 0.0111
4 -11 11 -0.0098 0.0175
4 -11 12 -0.0702 0.0467
4 -11 13 0.3140 0.0638
4 -11 14 0.0257 0.0481
4 -11 15 -0.4073 0.0193
4 -11 16 0.1135 -0.0039
4 -11 17 -0.7034 -0.0076
4 -11 18 -0.6839 -0.0578
4 -11 19 -0.1738 0.0172
4 -11 20 -0.7328 -0.0288
4 -11 21 -0.2295 0.0183
4 -11 22 -0.1753 0.0181
4 -10 0 -0.2686 0.1095
4 -10 1 0.3900 0.1218
4 -10 2 0.3447 0.0978
4 -10 3 0.0414 0.0763
4 -10 4 -0.0197 0.0364
4 -10 5 -0.2488 -0.0107
4 -10 6 -0.4503 -0.0177
4 -10 7 -0.5071 -0.0494
4 -10 8 -0.0150 -0.0487
4 -10 9 -0.1836 -0.0271
4 -10 10 0.0886 -0.0509
4 -10 11 0.0912 -0.0274
4 -10 12 0.2322 -0.0158
4 -10 13 -0.3216 -0.0418
4 -10 14 0.1877 -0.0047
4 -10 15 0.1322 0.0085
4 -10 16 -0.4334 -0.0216
4 -10 17 0.5170 0.0391
4 -10 18 -0.2059 0.0231
4 -10 19 -0.1866 0.0035
4 -10 20 0.0352 0.0604
4 -10 21 -0.2648 0.0210
4 -10 22 -0.2994 0.0303
4 -10 23 -0.1767 0.0518
4 -10 24 0.0044 0.0258
4 -9 0 0.2021 0.0190
4 -9 1 0.2265 0.0445
4 -9 2 0.4718 0.0688
4 -9 3 0.7178 0.0788
4 -9 4 1.3592 0.0723
4 -9 5 -0.7060 0.0476
4 -9 6 1.0776 0.0246
4 -9 7 -0.7712 -0.0162
4 -9 8 -0.4637 -0.0220
4 -9 9 0.1806 -0.0523
4 -9 10 -0.2923 -0.0199
4 -9 11 0.2733 -0.0386
4 -9 12 0.2186 -0.0132
4 -9 13 0.3352 -0.0041
4 -9 14 -0.3629 -0.0166
4 -9 15 -0.1689 -0.0227
4 -9 16 -0.2134 0.0035
4 -9 17 -0.9033 -0.0468
4 -9 18 0.0172 -0.0155
4 -9 19 -0.4420 -0.0078
4 -9 20 -0.2346 -0.0357
4 -9 21 -0.1751 -0.0055
4 -9 22 -0.0407 0.0141
4 -9 23 -0.3710 -0.0114
4 -9 24 -0.0899 0.0341
4 -9 25 -0.1002 0.0375
4 -9 26 -0.2239 0.0438
4 -8 0 -0.8431 -0.0915
4 -8 1 0.0855 -0.0435
4 -8 2 0.6071 -0.0231
4 -8 3 0.4681 0.0054
4 -8 4 0.2928 0.0231
4 -8 5 2.1196 0.0387
4 -8 6 -0.8658 0.0224
4 -8 7 1.4242 0.0402
4 -8 8 -0.1521 0.0061
4 -8 9 -0.4539 0.0029
4 -8 10 0.1362 -0.0171
4 -8 11 -0.0643 -0.0164
4 -8 12 -0.1832 -0.0313
4 -8 13 0.4776 -0.0114
4 -8 14 0.4005 -0.0046
4 -8 15 0.1315 0.0003
4 -8 16 0.2706 0.0116
4 -8 17 0.2346 0.0111
4 -8 18 -0.3080 0.0077
4 -8 19 0.1379 -0.0069
4 -8 20 -0.0756 0.0035
4 -8 21 0.0507 -0.0028
4 -8 22 -0.1529 -0.0072
4 -8 23 0.4344 0.0104
4 -8 24 -0.4670 0.0249
4 -8 25 0.4445 0.0056
4 -8 26 -0.3737 0.0149
4 -8 27 0.2907 0.0795
4 -8 28 -0.2515 -0.0797
4 -7 0 0.9748 -0.1726
4 -7 1 -0.8628 -0.1340
4 -7 2 0.2517 -0.0970
4 -7 3 -0.0279 -0.0358
4 -7 4 -0.4561 -0.0214
4 -7 5 -0.8912 0.0277
4 -7 6 0.6120 0.0242
4 -7 7 -1.3219 0.0274
4 -7 8 0.5090 0.0230
4 -7 9 -0.0469 0.0230
4 -7 10 -0.1054 -0.0023
4 -7 11 0.1484 0.0175
4 -7 12 0.1350 0.0044
4 -7 13 -0.1436 0.0042
4 -7 14 -0.0765 0.0138
4 -7 15 0.2944 0.0180
4 -7 16 -0.2723 0.0058
4 -7 17 0.3252 0.0232
4 -7 18 0.1198 0.0016
4 -7 19 0.2277 0.0008
4 -7 20 0.3256 -0.0113
4 -7 21 0.3506 -0.0178
4 -7 22 0.5929 -0.0236
4 -7 23 0.0161 0.0053
4 -7 24 0.8649 -0.0281
4 -7 25 -0.3230 0.0421
4 -7 26 0.7424 0.0264
4 -7 27 -0.2289 -0.0101
4 -7 28 0.7027 0.1108
4 -7 29 0.0914 -0.0503
4 -7 30 0.6553 0.0596
4 -6 0 -0.7084 -0.2052
4 -6 1 2.4799 -0.2156
4 -6 2 -0.0626 -0.1845
4 -6 3 1.2619 -0.1418
4 -6 4 1.1087 -0.0893
4 -6 5 -0.4038 -0.0438
4 -6 6 -0.6078 0.0027
4 -6 7 -0.1370 0.0319
4 -6 8 -1.8704 0.0279
4 -6 9 -0.1505 0.0429
4 -6 10 -0.6654 0.0311
4 -6 11 -0.2788 0.0227
4 -6 12 0.3564 0.0317
4 -6 13 -0.0180 0.0367
4 -6 14 0.4420 0.0276
4 -6 15 -0.0828 0.0413
4 -6 16 0.3837 0.0308
4 -6 17 -0.1601 0.0168
4 -6 18 0.2682 0.0175
4 -6 19 0.0796 0.0015
4 -6 20 0.2075 -0.0050
4 -6 21 0.3159 -0.0106
4 -6 22 0.2352 -0.0150
4 -6 23 0.4622 -0.0259
4 -6 24 0.1146 -0.0056
4 -6 25 0.4357 -0.0235
4 -6 26 -0.1983 -0.0001
4 -6 27 0.2917 0.0161
4 -6 28 -0.5082 -0.0077
4 -6 29 0.2352 0.0060
4 -6 30 -0.3364 0.0380
4 -6 31 0.1388 -0.0742
4 -5 0 -0.2221 -0.1439
4 -5 1 -1.0412 -0.1887
4 -5 2 0.9855 -0.1761
4 -5 3 0.0660 -0.1842
4 -5 4 0.0651 -0.1327
4 -5 5 1.4513 -0.1078
4 -5 6 0.2278 -0.0624
4 -5 7 -0.0181 -0.0304
4 -5 8 1.1678 0.0073
4 -5 9 -0.9957 0.0046
4 -5 10 0.6527 0.0380
4 -5 11 -0.1156 0.0278
4 -5 12 -0.0346 0.0375
4 -5 13 0.4183 0.0400
4 -5 14 0.1447 0.0481
4 -5 15 0.1360 0.0393
4 -5 16 0.3658 0.0418
4 -5 17 0.0995 0.0329
4 -5 18 0.3941 0.0115
4 -5 19 0.2670 0.0081
4 -5 20 0.5657 -0.0094
4 -5 21 0.2144 -0.0160
4 -5 22 0.4552 -0.0096
4 -5 23 0.1413 -0.0234
4 -5 24 0.1006 0.0016
4 -5 25 -0.0007 -0.0078
4 -5 26 0.1410 0.0091
4 -5 27 -0.2753 0.0196
4 -5 28 0.3231 0.0074
4 -5 29 -0.4065 0.0331
4 -5 30 0.0778 -0.0349
4 -5 31 -0.2383 0.0163
4 -5 32 -0.3156 -0.0753
4 -4 0 2.3957 -0.0050
4 -4 1 -0.4270 -0.0454
4 -4 2 0.8145 -0.0792
4 -4 3 -0.5236 -0.1171
4 -4 4 0.2858 -0.0933
4 -4 5 -1.1829 -0.0974
4 -4 6 0.1561 -0.0523
4 -4 7 -0.2123 -0.0524
4 -4 8 -0.1792 -0.0081
4 -4 9 0.8079 -0.0098
4 -4 10 0.2669 0.0080
4 -4 11 0.5956 0.0128
4 -4 12 0.7605 0.0177
4 -4 13 0.2506 0.0102
4 -4 14 0.3393 0.0171
4 -4 15 0.3277 0.0088
4 -4 16 -0.3790 0.0103
4 -4 17 0.2349 0.0109
4 -4 18 -0.4627 0.0083
4 -4 19 0.1213 0.0087
4 -4 20 -0.2654 0.0015
4 -4 21 0.4265 0.0000
4 -4 22 -0.1380 -0.0054
4 -4 23 0.4692 0.0010
4 -4 24 -0.1173 -0.0017
4 -4 25 0.2092 0.0121
4 -4 26 -0.4404 0.0186
4 -4 27 0.1447 0.0189
4 -4 28 -0.5225 0.0286
4 -4 29 0.0375 0.0364
4 -4 30 -0.0389 0.0157
4 -4 31 -0.1223 0.0454
4 -4 32 0.2845 -0.0045
4 -4 33 -0.0773 0.0267
4 -3 0 -2.5192 0.1381
4 -3 1 3.0192 0.1110
4 -3 2 -0.8961 0.0546
4 -3 3 2.0323 0.0413
4 -3 4 -0.0726 -0.0001
4 -3 5 0.7837 -0.0118
4 -3 6 -0.4716 -0.0055
4 -3 7 0.2386 -0.0137
4 -3 8 -0.7287 -0.0096
4 -3 9 0.7300 0.0029
4 -3 10 -0.5894 -0.0122
4 -3 11 1.2620 -0.0071
4 -3 12 -0.2560 -0.0162
4 -3 13 1.0374 -0.0222
4 -3 14 0.0194 -0.0290
4 -3 15 0.3737 -0.0284
4 -3 16 0.2620 -0.0247
4 -3 17 -0.1112 -0.0257
4 -3 18 0.1235 -0.0016
4 -3 19 -0.2111 -0.0137
4 -3 20 -0.1640 0.0058
4 -3 21 -0.5154 -0.0033
4 -3 22 -0.0211 -0.0122
4 -3 23 -0.7959 0.0001
4 -3 24 0.1202 -0.0122
4 -3 25 -0.7426 0.0083
4 -3 26 0.1000 0.0108
4 -3 27 -0.7408 0.0136
4 -3 28 -0.0693 0.0173
4 -3 29 -0.4429 -0.0251
4 -3 30 -0.3900 0.0003
4 -3 31 0.1764 -0.0605
4 -3 32 -0.2692 -0.0221
4 -3 33 0.4264 -0.0189
4 -3 34 0.1899 -0.0120
4 -2 0 2.4703 0.2042
4 -2 1 -2.9163 0.1940
4 -2 2 1.6989 0.1429
4 -2 3 -0.6553 0.1422
4 -2 4 0.8081 0.0777
4 -2 5 0.7381 0.0892
4 -2 6 0.4029 0.0291
4 -2 7 0.2997 0.0582
4 -2 8 0.6410 0.0194
4 -2 9 -1.0367 0.0247
4 -2 10 1.2918 0.0132
4 -2 11 -1.4686 -0.0084
4 -2 12 1.2303 -0.0317
4 -2 13 -0.8937 -0.0446
4 -2 14 0.6684 -0.0695
4 -2 15 -0.4587 -0.0693
4 -2 16 0.1388 -0.0626
4 -2 17 -0.1702 -0.0454
4 -2 18 0.0425 -0.0258
4 -2 19 -0.1020 0.0027
4 -2 20 0.3094 0.0104
4 -2 21 0.0726 0.0163
4 -2 22 -0.0594 0.0177
4 -2 23 0.4190 -0.0054
4 -2 24 -0.5818 -0.0045
4 -2 25 0.2042 -0.0128
4 -2 26 -0.6135 -0.0102
4 -2 27 -0.0503 0.0064
4 -2 28 -0.5871 0.0119
4 -2 29 -0.0379 0.0191
4 -2 30 -0.1831 0.0015
4 -2 31 -0.2821 -0.0166
4 -2 32 0.4151 -0.0340
4 -2 33 -0.3592 -0.0858
4 -2 34 0.3564 -0.0362
4 -1 0 -3.2378 0.1967
4 -1 1 2.0884 0.2080
4 -1 2 -1.4256 0.2034
4 -1 3 -0.0984 0.1672
4 -1 4 0.0952 0.1267
4 -1 5 -0.6254 0.1088
4 -1 6 0.6606 0.0548
4 -1 7 -0.1289 0.0505
4 -1 8 0.1146 0.0313
4 -1 9 0.7765 0.0275
4 -1 10 -1.3901 0.0148
4 -1 11 1.2836 0.0090
4 -1 12 -1.6740 -0.0138
4 -1 13 0.9321 -0.0410
4 -1 14 -0.8293 -0.0566
4 -1 15 0.7217 -0.0718
4 -1 16 -0.2633 -0.0765
4 -1 17 0.3556 -0.0518
4 -1 18 -0.1222 -0.0412
4 -1 19 0.0437 -0.0077
4 -1 20 -0.3980 0.0068
4 -1 21 0.0884 0.0219
4 -1 22 -0.1422 0.0217
4 -1 23 -0.3431 0.0177
4 -1 24 0.2816 0.0069
4 -1 25 -0.6539 -0.0087
4 -1 26 -0.2462 -0.0179
4 -1 27 -0.6788 -0.0196
4 -1 28 -0.3963 -0.0265
4 -1 29 -0.8014 0.0031
4 -1 30 0.1133 0.0070
4 -1 31 -0.0335 0.0317
4 -1 32 0.1192 0.0347
4 -1 33 0.9151 0.0426
4 -1 34 0.1261 -0.0007
4 -1 35 0.6134 0.0221
4 0 0 3.6698 0.1019
4 0 1 -1.5936 0.1108
4 0 2 1.2003 0.1429
4 0 3 0.7487 0.1142
4 0 4 -0.3542 0.1260
4 0 5 0.4338 0.0545
4 0 6 -0.2409 0.0668
4 0 7 -0.3193 0.0115
4 0 8 0.0981 0.0136
4 0 9 -0.9990 0.0094
4 0 10 0.7831 0.0079
4 0 11 -1.8885 0.0111
4 0 12 0.6959 0.0072
4 0 13 -1.6360 -0.0032
4 0 14 0.2716 -0.0203
4 0 15 -0.9294 -0.0338
4 0 16 0.5991 -0.0432
4 0 17 -0.0891 -0.0435
4 0 18 0.5343 -0.0347
4 0 19 0.3979 -0.0172
4 0 20 0.4941 -0.0032
4 0 21 -0.1407 0.0102
4 0 22 0.4426 0.0133
4 0 23 -0.0105 0.0123
4 0 24 -0.3525 0.0027
4 0 25 0.3546 -0.0064
4 0 26 -0.5928 -0.0152
4 0 27 -0.3150 -0.0261
4 0 28 -0.6720 -0.0228
4 0 29 -0.4159 -0.0232
4 0 30 -1.2184 -0.0108
4 0 31 -0.0558 0.0208
4 0 32 -0.7870 0.0289
4 0 33 -0.2126 0.0614
4 0 34 -0.0475 0.0797
4 0 35 0.0218 0.0432
4 1 0 -2.7931 -0.0030
4 1 1 1.1811 -0.0199
4 1 2 0.1579 0.0193
4 1 3 -0.5394 0.0100
4 1 4 1.2135 0.0245
4 1 5 0.3994 -0.0080
4 1 6 -0.1612 -0.0014
4 1 7 1.0336 -0.0373
4 1 8 -0.6586 -0.0271
4 1 9 0.6353 -0.0402
4 1 10 -0.6692 -0.0183
4 1 11 0.7641 -0.0126
4 1 12 -0.5711 0.0084
4 1 13 0.4852 0.0203
4 1 14 -0.4522 0.0249
4 1 15 0.3011 0.0273
4 1 16 -0.8149 0.0224
4 1 17 0.2681 0.0032
4 1 18 -0.2987 0.0059
4 1 19 0.0328 -0.0120
4 1 20 0.0463 -0.0056
4 1 21 0.6398 0.0046
4 1 22 -0.5075 0.0094
4 1 23 0.4192 0.0205
4 1 24 0.0242 0.0213
4 1 25 -0.8334 0.0084
4 1 26 0.4318 0.0007
4 1 27 -0.4671 -0.0220
4 1 28 -0.1261 -0.0226
4 1 29 0.1215 -0.0342
4 1 30 0.2489 -0.0163
4 1 31 -0.5621 -0.0143
4 1 32 0.5918 0.0194
4 1 33 -0.7994 0.0277
4 1 34 -0.0425 0.0470
4 1 35 -0.5731 0.0746
4 2 0 0.8045 -0.0894
4 2 1 -0.2813 -0.0458
4 2 2 -0.9490 -0.0559
4 2 3 0.6749 -0.0589
4 2 4 -0.4964 -0.0543
4 2 5 -0.4216 -0.0488
4 2 6 1.2368 -0.0751
4 2 7 -1.0427 -0.0649
4 2 8 0.6797 -0.0695
4 2 9 -0.2590 -0.0737
4 2 10 -0.3831 -0.0551
4 2 11 0.0330 -0.0352
4 2 12 -0.0806 -0.0165
4 2 13 0.3270 0.0101
4 2 14 0.4840 0.0401
4 2 15 0.2939 0.0429
4 2 16 0.8680 0.0562
4 2 17 -0.2248 0.0527
4 2 18 0.3372 0.0313
4 2 19 -0.0540 0.0188
4 2 20 0.0709 0.0083
4 2 21 -0.1854 -0.0117
4 2 22 0.9454 0.0025
4 2 23 -0.1939 0.0093
4 2 24 0.3787 0.0160
4 2 25 0.7348 0.0345
4 2 26 -0.7246 0.0235
4 2 27 0.4145 0.0191
4 2 28 0.1576 -0.0010
4 2 29 -0.4105 -0.0168
4 2 30 0.6154 -0.0238
4 2 31 0.3346 -0.0284
4 2 32 -0.3690 -0.0262
4 2 33 0.6303 -0.0013
4 2 34 -0.6492 -0.0116
4 2 35 -0.2130 0.0219
4 3 0 -0.6062 -0.0863
4 3 1 -0.3333 -0.0489
4 3 2 -0.2173 -0.0875
4 3 3 0.0424 -0.0151
4 3 4 -0.9670 -0.0639
4 3 5 1.2129 -0.0382
4 3 6 -1.5344 -0.0472
4 3 7 1.2728 -0.0524
4 3 8 -0.1740 -0.0715
4 3 9 -0.0721 -0.0594
4 3 10 0.8874 -0.0676
4 3 11 -0.4304 -0.0623
4 3 12 0.2169 -0.0280
4 3 13 -0.0555 -0.0062
4 3 14 -0.1412 0.0184
4 3 15 0.1669 0.0541
4 3 16 -0.0438 0.0591
4 3 17 0.4888 0.0543
4 3 18 0.0022 0.0511
4 3 19 0.2601 0.0292
4 3 20 0.0891 0.0105
4 3 21 0.1550 0.0059
4 3 22 -0.1843 0.0030
4 3 23 0.5782 -0.0047
4 3 24 0.1780 0.0185
4 3 25 0.1854 0.0142
4 3 26 1.0418 0.0208
4 3 27 -0.0745 0.0250
4 3 28 0.5391 0.0066
4 3 29 0.6009 -0.0026
4 3 30 -0.0002 -0.0290
4 3 31 0.3490 -0.0408
4 3 32 0.6713 -0.0507
4 3 33 -0.4119 -0.0622
4 3 34 0.5660 -0.0300
4 3 35 -0.2823 -0.0401
4 4 0 1.0747 -0.0739
4 4 1 -0.4444 -0.0837
4 4 2 1.1515 -0.0479
4 4 3 -0.9007 -0.0349
4 4 4 1.5281 -0.0224
4 4 5 -1.1900 0.0153
4 4 6 0.9820 -0.0072
4 4 7 -0.7520 0.0085
4 4 8 -0.2670 -0.0043
4 4 9 0.4043 -0.0216
4 4 10 -0.6248 -0.0343
4 4 11 0.6564 -0.0305
4 4 12 0.2783 -0.0387
4 4 13 0.0309 -0.0206
4 4 14 0.3651 0.0053
4 4 15 -0.1234 0.0248
4 4 16 -0.2516 0.0379
4 4 17 -0.1919 0.0571
4 4 18 -0.0301 0.0377
4 4 19 -0.1297 0.0288
4 4 20 0.2264 0.0107
4 4 21 0.3913 0.0002
4 4 22 0.1286 -0.0140
4 4 23 0.3834 0.0034
4 4 24 0.3332 0.0028
4 4 25 0.3425 0.0062
4 4 26 0.1907 0.0277
4 4 27 1.0313 0.0094
4 4 28 -0.1611 0.0087
4 4 29 1.0009 0.0034
4 4 30 -0.2267 -0.0312
4 4 31 0.3440 -0.0409
4 4 32 -0.6266 -0.0613
4 4 33 0.1651 -0.0771
4 4 34 -0.6720 -0.0687
4 4 35 0.0267 -0.0614
4 5 0 -0.2898 -0.0264
4 5 1 0.6626 -0.0484
4 5 2 -0.2881 -0.0117
4 5 3 0.8959 -0.0394
4 5 4 -0.1141 0.0286
4 5 5 0.7023 0.0209
4 5 6 0.4492 0.0531
4 5 7 0.1195 0.0674
4 5 8 0.6145 0.0439
4 5 9 -0.4483 0.0420
4 5 10 0.4648 0.0135
4 5 11 -0.5042 -0.0006
4 5 12 0.0169 -0.0188
4 5 13 0.0389 -0.0075
4 5 14 -0.2453 -0.0151
4 5 15 0.0629 -0.0034
4 5 16 -0.0428 0.0125
4 5 17 -0.2145 0.0113
4 5 18 -0.1895 0.0147
4 5 19 -0.0664 0.0202
4 5 20 -0.1190 0.0037
4 5 21 -0.3034 -0.0034
4 5 22 0.5276 -0.0106
4 5 23 -0.4108 -0.0123
4 5 24 0.1750 -0.0273
4 5 25 0.1760 0.0087
4 5 26 -0.1750 -0.0161
4 5 27 -0.1334 0.0053
4 5 28 0.8585 0.0080
4 5 29 -0.6552 -0.0312
4 5 30 1.1102 -0.0129
4 5 31 -0.1736 -0.0501
4 5 32 0.1713 -0.0707
4 5 33 -0.0161 -0.0441
4 5 34 -0.3686 -0.0853
4 6 0 -0.5745 0.0241
4 6 1 0.1285 0.0092
4 6 2 -0.2909 0.0109
4 6 3 -0.2065 0.0140
4 6 4 -0.2208 0.0251
4 6 5 -0.2757 0.0241
4 6 6 -0.6716 0.0759
4 6 7 0.0844 0.0597
4 6 8 -0.5580 0.0895
4 6 9 0.4284 0.0768
4 6 10 -0.3554 0.0589
4 6 11 0.6863 0.0290
4 6 12 -0.3597 0.0254
4 6 13 0.0812 -0.0144
4 6 14 -0.0013 -0.0058
4 6 15 -0.7048 -0.0102
4 6 16 0.1099 -0.0158
4 6 17 -0.3802 -0.0155
4 6 18 -0.0769 -0.0047
4 6 19 0.2400 -0.0203
4 6 20 -0.1246 -0.0129
4 6 21 0.5780 -0.0086
4 6 22 -0.3860 -0.0178
4 6 23 0.5196 -0.0242
4 6 24 -0.1261 -0.0093
4 6 25 -0.2953 -0.0321
4 6 26 0.2935 -0.0177
4 6 27 -0.3217 -0.0053
4 6 28 -0.4895 -0.0294
4 6 29 0.3640 -0.0044
4 6 30 -0.6367 -0.0352
4 6 31 -0.1296 -0.0617
4 6 32 0.4179 -0.0314
4 6 33 -0.6731 -0.1146
4 7 0 0.1884 0.0091
4 7 1 -0.2565 0.0267
4 7 2 -0.0280 0.0058
4 7 3 0.3509 0.0099
4 7 4 -0.4992 0.0074
4 7 5 0.0155 0.0222
4 7 6 -0.3921 0.0254
4 7 7 -0.9003 0.0370
4 7 8 -0.1117 0.0645
4 7 9 -1.1313 0.0526
4 7 10 0.2155 0.0685
4 7 11 -1.0130 0.0656
4 7 12 0.4178 0.0325
4 7 13 -0.3726 0.0308
4 7 14 -0.3308 0.0080
4 7 15 0.6226 -0.0162
4 7 16 -0.8325 -0.0092
4 7 17 0.4155 -0.0104
4 7 18 0.0848 -0.0180
4 7 19 -0.3798 -0.0053
4 7 20 0.8190 0.0005
4 7 21 -0.2584 -0.0223
4 7 22 0.6594 -0.0041
4 7 23 0.0365 -0.0192
4 7 24 0.3624 -0.0239
4 7 25 0.1391 -0.0352
4 7 26 0.1775 -0.0140
4 7 27 0.1083 -0.0545
4 7 28 0.4376 -0.0210
4 7 29 -0.0292 -0.0253
4 7 30 0.2662 -0.0531
4 7 31 0.5211 0.0084
4 7 32 -0.5398 -0.0843
4 7 33 0.8977 0.0174
4 8 0 0.0718 0.0623
4 8 1 -0.0805 0.0422
4 8 2 0.5623 0.0050
4 8 3 -0.1360 -0.0110
4 8 4 0.4561 -0.0383
4 8 5 -0.1096 -0.0419
4 8 6 -0.4028 -0.0466
4 8 7 0.3878 -0.0302
4 8 8 -0.8943 -0.0258
4 8 9 0.5590 -0.0069
4 8 10 -0.7386 0.0159
4 8 11 0.3340 0.0144
4 8 12 -0.7709 0.0332
4 8 13 -0.2423 0.0336
4 8 14 -0.4208 0.0090
4 8 15 -1.0228 0.0150
4 8 16 0.3286 -0.0056
4 8 17 -0.6501 -0.0202
4 8 18 0.0581 0.0041
4 8 19 0.6233 -0.0031
4 8 20 -0.4957 0.0075
4 8 21 0.7030 0.0254
4 8 22 -0.2112 0.0113
4 8 23 0.2717 0.0062
4 8 24 -0.1691 -0.0006
4 8 25 0.6556 -0.0007
4 8 26 -0.2907 -0.0352
4 8 27 0.8778 -0.0075
4 8 28 0.1688 -0.0272
4 8 29 0.5709 -0.0624
4 8 30 0.7946 0.0026
4 8 31 0.0990 -0.0892
4 8 32 1.0689 0.0079
4 9 0 -0.5305 0.0800
4 9 1 0.5187 0.0777
4 9 2 0.0860 0.0500
4 9 3 0.3801 0.0342
4 9 4 0.3767 -0.0166
4 9 5 -0.1847 -0.0359
4 9 6 0.6593 -0.0767
4 9 7 -0.6887 -0.0780
4 9 8 0.6480 -0.0903
4 9 9 -0.2750 -0.0590
4 9 10 0.3288 -0.0570
4 9 11 0.3205 -0.0239
4 9 12 0.3881 -0.0006
4 9 13 0.1822 -0.0057
4 9 14 0.2830 0.0182
4 9 15 0.0974 0.0146
4 9 16 -0.4818 -0.0072
4 9 17 0.3768 0.0192
4 9 18 -0.4731 -0.0102
4 9 19 0.0736 0.0090
4 9 20 0.4008 0.0174
4 9 21 -0.3060 0.0195
4 9 22 0.3528 0.0237
4 9 23 -0.3354 0.0252
4 9 24 0.0137 0.0048
4 9 25 -0.6050 -0.0134
4 9 26 0.1971 -0.0097
4 9 27 -0.3130 -0.0316
4 9 28 0.0456 -0.0356
4 9 29 0.5236 0.0142
4 9 30 -0.1396 -0.0564
4 10 0 0.5647 0.0324
4 10 1 -0.3425 0.0366
4 10 2 0.3562 0.0493
4 10 3 0.1374 0.0436
4 10 4 -0.1622 0.0256
4 10 5 0.4158 0.0116
4 10 6 -0.6466 -0.0275
4 10 7 0.8407 -0.0477
4 10 8 -0.3638 -0.0734
4 10 9 0.4116 -0.0837
4 10 10 0.2312 -0.0736
4 10 11 -0.3170 -0.0578
4 10 12 0.0599 -0.0480
4 10 13 -0.1069 -0.0143
4 10 14 -0.1895 -0.0068
4 10 15 0.3300 -0.0141
4 10 16 0.5327 0.0211
4 10 17 -0.1227 -0.0038
4 10 18 1.0938 0.0033
4 10 19 -0.3464 0.0271
4 10 20 0.2090 0.0018
4 10 21 0.1443 0.0326
4 10 22 -0.4814 0.0306
4 10 23 0.0424 0.0391
4 10 24 -0.0782 0.0298
4 10 25 -0.2844 0.0421
4 10 26 0.2919 -0.0046
4 10 27 -0.2697 -0.0011
4 10 28 0.5615 -0.0188
4 10 29 -0.2334 -0.0598
4 11 0 -0.7033 -0.0301
4 11 1 0.1479 -0.0167
4 11 2 0.0618 0.0232
4 11 3 -0.1431 0.0134
4 11 4 0.1934 0.0471
4 11 5 -0.3583 0.0161
4 11 6 0.4992 0.0240
4 11 7 -0.7366 0.0038
4 11 8 0.8258 -0.0095
4 11 9 -0.1966 -0.0200
4 11 10 0.4925 -0.0365
4 11 11 0.2490 -0.0359
4 11 12 -0.1248 -0.0326
4 11 13 -0.3108 -0.0363
4 11 14 -0.5375 -0.0214
4 11 15 -0.6626 -0.0066
4 11 16 -0.5405 -0.0195
4 11 17 0.1476 -0.0008
4 11 18 -0.3826 0.0154
4 11 19 0.6420 -0.0190
4 11 20 0.0184 0.0255
4 11 21 -0.3611 -0.0009
4 11 22 0.0237 0.0011
4 11 23 -0.8941 0.0043
4 11 24 -0.8441 0.0197
4 11 25 -0.2581 -0.0073
4 11 26 -1.1133 0.0479
4 11 27 0.1133 0.0121
4 12 0 0.7283 -0.1077
4 12 1 0.5919 -0.0749
4 12 2 -0.4434 -0.0238
4 12 3 0.2597 0.0046
4 12 4 -0.0455 0.0371
4 12 5 0.0851 0.0422
4 12 6 0.5974 0.0612
4 12 7 0.8336 0.0261
4 12 8 0.4648 0.0358
4 12 9 1.0903 0.0149
4 12 10 0.1906 0.0100
4 12 11 0.6781 0.0041
4 12 12 0.0957 -0.0034
4 12 13 0.0132 0.0046
4 12 14 0.1148 -0.0133
4 12 15 -0.5247 -0.0132
4 12 16 -0.3102 0.0008
4 12 17 -0.4742 -0.0290
4 12 18 -0.6285 -0.0168
4 12 19 -0.1758 -0.0013
4 12 20 -0.5520 -0.0259
4 12 21 0.2554 0.0005
4 12 22 -0.6594 0.0132
4 12 23 0.1575 -0.0018
4 12 24 -0.4173 0.0069
4 12 25 -0.5685 0.0256
4 13 0 0.8853 -0.1299
4 13 1 0.3409 -0.0966
4 13 2 0.7756 -0.1071
4 13 3 0.0680 -0.0434
4 13 4 -0.6398 -0.0203
4 13 5 0.3308 0.0267
4 13 6 -1.0734 0.0440
4 13 7 0.7464 0.0708
4 13 8 0.1331 0.0659
4 13 9 0.8170 0.0429
4 13 10 1.1225 0.0507
4 13 11 0.3114 0.0256
4 13 12 0.8287 0.0265
4 13 13 0.2568 0.0280
4 13 14 -0.2083 0.0367
4 13 15 0.6472 0.0428
4 13 16 -0.2349 0.0218
4 13 17 0.0246 0.0497
4 13 18 0.4181 0.0070
4 13 19 -0.7178 -0.0225
4 13 20 0.2437 -0.0002
4 13 21 -0.7230 -0.0681
4 13 22 0.0106 -0.0495
4 14 0 -0.3882 -0.1094
4 14 1 0.3370 -0.1117
4 14 2 0.7197 -0.0906
4 14 3 0.2671 -0.0799
4 14 4 1.1610 -0.0533
4 14 5 0.0240 -0.0142
4 14 6 0.6660 -0.0032
4 14 7 -0.4313 0.0279
4 14 8 0.0129 0.0320
4 14 9 -0.3608 0.0523
4 14 10 -0.4310 0.0280
4 14 11 0.2727 0.0297
4 14 12 -0.5632 0.0278
4 14 13 0.1526 0.0109
4 14 14 0.0551 0.0237
4 14 15 -0.5927 0.0373
4 14 16 0.3586 0.0522
4 14 17 -0.1652 0.0550
4 14 18 -0.2825 0.0678
4 14 19 0.5027 0.0889
4 15 0 0.5519 -0.0206
4 15 1 -0.2337 -0.0885
4 15 2 -0.8422 -0.1056
4 15 3 0.2698 -0.0857
4 15 4 -0.3095 -0.0846
4 15 5 -0.0863 -0.0440
4 15 6 0.9878 -0.0181
4 15 7 0.0294 -0.0008
4 15 8 0.8832 0.0011
4 15 9 0.2237 0.0098
4 15 10 0.2706 0.0050
4 15 11 -0.2863 0.0051
4 15 12 0.2893 -0.0027
4 15 13 -0.5853 0.0077
4 15 14 0.1527 0.0076
4 15 15 -0.0535 0.0007
4 16 0 -0.6349 0.0769
4 16 1 0.0138 0.0624
4 16 2 0.6316 0.0096
4 16 3 -0.7886 -0.0400
4 16 4 -0.1261 -0.0220
4 16 5 -0.1456 -0.0450
4 16 6 -1.3819 -0.0250
4 16 7 0.1540 -0.0033
5 -13 0 -0.8685 0.0892
5 -13 1 -0.0373 0.0549
5 -13 2 -0.1335 0.0503
5 -13 3 -0.4412 -0.0115
5 -13 4 -0.4773 -0.0147
5 -13 5 -0.4097 0.0050
5 -13 6 -0.4283 0.0072
5 -13 7 -0.3736 0.0011
5 -13 8 0.0988 0.0594
5 -13 9 -0.0138 -0.0442
5 -13 10 0.5559 -0.0118
5 -13 11 0.2620 -0.0406
5 -13 12 0.4600 -0.0841
5 -12 0 0.6109 0.1056
5 -12 1 -0.4587 0.0839
5 -12 2 -0.5501 0.0681
5 -12 3 0.5602 0.0562
5 -12 4 -0.4203 0.0230
5 -12 5 0.4514 -0.0095
5 -12 6 -0.4573 -0.0157
5 -12 7 -0.0455 -0.0200
5 -12 8 -0.7559 -0.0406
5 -12 9 -0.3462 0.0169
5 -12 10 -0.6534 -0.0144
5 -12 11 0.0344 -0.0099
5 -12 12 -0.1250 -0.0025
5 -12 13 -0.0909 -0.0704
5 -12 14 0.6244 -0.0702
5 -12 15 -0.3897 -0.0572
5 -12 16 0.1551 -0.1411
5 -12 17 0.1992 0.0214
5 -11 0 -0.0976 0.0758
5 -11 1 -0.5856 0.0972
5 -11 2 0.2971 0.0753
5 -11 3 -1.1888 0.0731
5 -11 4 0.5233 0.0640
5 -11 5 -0.3065 0.0396
5 -11 6 0.6175 0.0108
5 -11 7 0.2276 -0.0162
5 -11 8 0.1785 -0.0473
5 -11 9 0.2526 -0.0578
5 -11 10 -0.3708 -0.0408
5 -11 11 -0.0403 -0.0236
5 -11 12 -0.1755 0.0257
5 -11 13 0.1486 0.0347
5 -11 14 -0.5516 0.0445
5 -11 15 0.4949 0.0158
5 -11 16 -0.8578 0.0007
5 -11 17 -0.4438 -0.1014
5 -11 18 -0.4416 -0.0186
5 -11 19 -0.8063 -0.1662
5 -11 20 -0.5286 -0.0431
5 -10 0 0.0559 -0.0046
5 -10 1 0.4091 0.0338
5 -10 2 -0.2728 0.0467
5 -10 3 0.1831 0.0675
5 -10 4 0.0899 0.0461
5 -10 5 -0.5202 0.0530
5 -10 6 0.2566 0.0154
5 -10 7 -0.2380 0.0026
5 -10 8 0.0614 -0.0213
5 -10 9 -0.0655 -0.0432
5 -10 10 0.1045 -0.0526
5 -10 11 -0.0718 -0.0348
5 -10 12 -0.2264 -0.0630
5 -10 13 0.1065 0.0063
5 -10 14 0.0357 -0.0044
5 -10 15 -0.3692 0.0011
5 -10 16 0.5519 0.0521
5 -10 17 -0.5442 0.0183
5 -10 18 0.0307 -0.0105
5 -10 19 -0.4353 0.0664
5 -10 20 -0.1452 -0.0448
5 -10 21 -0.5932 0.0095
5 -10 22 0.0388 0.0271
5 -10 23 -0.1544 -0.0663
5 -9 0 -0.6147 -0.0906
5 -9 1 -0.0728 -0.0698
5 -9 2 0.0899 -0.0208
5 -9 3 0.9470 0.0114
5 -9 4 -0.4007 0.0410
5 -9 5 1.8498 0.0550
5 -9 6 -0.8319 0.0415
5 -9 7 0.4665 0.0264
5 -9 8 -0.1043 -0.0006
5 -9 9 -0.7074 -0.0127
5 -9 10 0.2137 -0.0265
5 -9 11 -0.3802 -0.0222
5 -9 12 0.2599 0.0024
5 -9 13 -0.3254 -0.0175
5 -9 14 -0.0245 0.0083
5 -9 15 -0.1745 0.0204
5 -9 16 -0.7956 -0.0385
5 -9 17 0.1644 0.0153
5 -9 18 -0.7863 -0.0150
5 -9 19 0.1349 -0.0466
5 -9 20 -0.4754 0.0138
5 -9 21 0.1730 -0.0084
5 -9 22 -0.3839 -0.0335
5 -9 23 0.0277 0.0585
5 -9 24 -0.0766 -0.0225
5 -9 25 -0.1134 0.0286
5 -8 0 -0.1797 -0.1380
5 -8 1 -0.4944 -0.1336
5 -8 2 -0.0210 -0.1021
5 -8 3 -0.0876 -0.0715
5 -8 4 1.7828 -0.0316
5 -8 5 -0.5513 -0.0114
5 -8 6 2.4143 0.0302
5 -8 7 -0.2896 0.0297
5 -8 8 0.3680 0.0360
5 -8 9 0.1014 0.0290
5 -8 10 -0.6692 0.0174
5 -8 11 -0.2199 -0.0005
5 -8 12 0.1379 0.0037
5 -8 13 -0.0569 0.0057
5 -8 14 0.6772 0.0085
5 -8 15 0.1046 0.0192
5 -8 16 0.5930 0.0400
5 -8 17 -0.1569 0.0182
5 -8 18 0.2916 0.0255
5 -8 19 -0.0786 0.0270
5 -8 20 0.3569 -0.0030
5 -8 21 0.0227 -0.0043
5 -8 22 0.6775 0.0152
5 -8 23 -0.0235 -0.0235
5 -8 24 0.5330 0.0111
5 -8 25 -0.1027 -0.0076
5 -8 26 0.2513 0.0361
5 -8 27 -0.2557 -0.0589
5 -7 0 -0.3626 -0.1559
5 -7 1 0.3286 -0.1604
5 -7 2 -0.3431 -0.1280
5 -7 3 0.2851 -0.1202
5 -7 4 -0.4542 -0.0673
5 -7 5 1.1496 -0.0555
5 -7 6 -0.8035 -0.0206
5 -7 7 1.3633 -0.0069
5 -7 8 -0.2093 0.0169
5 -7 9 0.4197 0.0133
5 -7 10 0.0044 0.0352
5 -7 11 0.1157 0.0292
5 -7 12 -0.5053 0.0233
5 -7 13 0.5158 0.0281
5 -7 14 -0.4609 0.0197
5 -7 15 0.6621 0.0142
5 -7 16 0.1099 0.0232
5 -7 17 0.1996 0.0135
5 -7 18 0.5026 0.0229
5 -7 19 -0.1493 0.0032
5 -7 20 0.3599 0.0097
5 -7 21 0.4355 -0.0085
5 -7 22 0.1748 -0.0032
5 -7 23 1.0374 -0.0211
5 -7 24 0.5053 0.0220
5 -7 25 0.9339 0.0082
5 -7 26 0.6799 -0.0026
5 -7 27 0.7955 0.1193
5 -7 28 0.4357 -0.0569
5 -7 29 0.6621 0.1436
5 -6 0 0.5514 -0.1046
5 -6 1 -0.7228 -0.1208
5 -6 2 1.7825 -0.1426
5 -6 3 0.4002 -0.1422
5 -6 4 1.1778 -0.1158
5 -6 5 0.3924 -0.0840
5 -6 6 0.6914 -0.0462
5 -6 7 -0.7667 -0.0175
5 -6 8 0.3327 0.0096
5 -6 9 -0.7714 0.0161
5 -6 10 0.1360 0.0185
5 -6 11 -0.0081 0.0211
5 -6 12 0.4287 0.0229
5 -6 13 0.2035 0.0165
5 -6 14 0.7961 0.0306
5 -6 15 0.0759 0.0251
5 -6 16 0.4806 0.0227
5 -6 17 0.4649 0.0296
5 -6 18 -0.4066 0.0073
5 -6 19 0.6436 0.0173
5 -6 20 -0.5677 -0.0094
5 -6 21 -0.0008 -0.0089
5 -6 22 -0.0524 -0.0313
5 -6 23 -0.0303 -0.0175
5 -6 24 -0.0110 -0.0526
5 -6 25 0.7369 -0.0083
5 -6 26 0.0044 -0.0006
5 -6 27 0.6750 -0.0151
5 -6 28 0.5372 0.0712
5 -6 29 0.0624 0.0511
5 -6 30 0.7320 0.0233
5 -5 1 0.3189 0.0035
5 -5 2 -1.7748 -0.0553
5 -5 3 0.8936 -0.0484
5 -5 4 0.3091 -0.0998
5 -5 5 1.0783 -0.0683
5 -5 6 0.7843 -0.0665
5 -5 7 1.4151 -0.0339
5 -5 8 -0.1671 -0.0219
5 -5 9 0.9179 0.0119
5 -5 10 -0.3290 0.0015
5 -5 11 0.2426 0.0103
5 -5 12 0.2884 0.0045
5 -5 13 0.3129 0.0014
5 -5 14 0.3779 0.0019
5 -5 15 0.6698 0.0099
5 -5 16 0.1307 0.0130
5 -5 17 0.1728 0.0100
5 -5 18 0.4344 0.0178
5 -5 19 -0.5775 -0.0021
5 -5 20 0.4018 0.0029
5 -5 21 -0.5348 -0.0060
5 -5 22 -0.0700 -0.0199
5 -5 23 -0.5975 -0.0089
5 -5 24 0.2329 -0.0187
5 -5 25 -0.8354 -0.0199
5 -5 26 0.6713 0.0021
5 -5 27 -0.0692 0.0072
5 -5 28 0.2381 0.0390
5 -5 29 0.9057 0.0203
5 -5 30 -0.2154 0.1158
5 -5 31 0.7249 -0.0291
5 -4 0 -0.4336 0.1386
5 -4 1 -0.7553 0.1268
5 -4 2 -0.0825 0.0708
5 -4 3 -0.9992 0.0514
5 -4 4 -0.5597 0.0199
5 -4 5 -0.3722 0.0148
5 -4 6 0.0452 -0.0046
5 -4 7 -0.0625 0.0195
5 -4 8 0.9001 0.0059
5 -4 9 0.4337 0.0106
5 -4 10 0.8097 0.0104
5 -4 11 0.9022 -0.0033
5 -4 12 0.3407 -0.0202
5 -4 13 0.8731 -0.0203
5 -4 14 0.2113 -0.0384
5 -4 15 0.1841 -0.0356
5 -4 16 0.1592 -0.0278
5 -4 17 -0.3376 -0.0252
5 -4 18 -0.4982 -0.0118
5 -4 19 -0.2308 -0.0041
5 -4 20 -0.8981 -0.0044
5 -4 21 -0.2410 -0.0010
5 -4 22 -0.6887 0.0012
5 -4 23 -0.2593 -0.0147
5 -4 24 -0.8141 -0.0029
5 -4 25 -0.1886 -0.0113
5 -4 26 -0.7854 -0.0105
5 -4 27 -0.4829 0.0046
5 -4 28 -0.0068 0.0285
5 -4 29 -0.6084 0.0405
5 -4 30 0.5834 0.0683
5 -4 31 -0.1737 0.1108
5 -4 32 0.4898 0.0512
5 -3 0 0.5921 0.1935
5 -3 1 -0.6820 0.1598
5 -3 2 0.5991 0.1777
5 -3 3 -0.2965 0.1145
5 -3 4 0.8347 0.1032
5 -3 5 -0.4765 0.0711
5 -3 6 0.5115 0.0616
5 -3 7 -0.3695 0.0416
5 -3 8 0.6373 0.0486
5 -3 9 -0.3232 0.0308
5 -3 10 1.4727 0.0221
5 -3 11 -0.1486 0.0078
5 -3 12 1.7272 -0.0077
5 -3 13 0.0560 -0.0293
5 -3 14 1.1157 -0.0414
5 -3 15 0.1725 -0.0480
5 -3 16 0.1755 -0.0630
5 -3 17 0.0016 -0.0429
5 -3 18 -0.1922 -0.0461
5 -3 19 -0.6111 -0.0206
5 -3 20 -0.2623 -0.0076
5 -3 21 -0.7587 -0.0037
5 -3 22 -0.5423 0.0097
5 -3 23 -0.4309 -0.0023
5 -3 24 -0.5434 -0.0037
5 -3 25 -0.2117 -0.0120
5 -3 26 -0.6517 -0.0175
5 -3 27 -0.0500 -0.0164
5 -3 28 -1.0599 -0.0428
5 -3 29 -0.2623 -0.0083
5 -3 30 -0.9059 -0.0498
5 -3 31 -0.6593 -0.0294
5 -3 32 -0.2987 0.0164
5 -3 33 -0.4773 -0.0455
5 -2 0 -1.3055 0.1675
5 -2 1 0.2329 0.1600
5 -2 2 -0.9811 0.1717
5 -2 3 0.5527 0.1324
5 -2 4 -0.5789 0.1306
5 -2 5 1.2034 0.0772
5 -2 6 -0.2719 0.0809
5 -2 7 1.1247 0.0480
5 -2 8 -0.3988 0.0454
5 -2 9 1.3340 0.0356
5 -2 10 -0.8578 0.0298
5 -2 11 1.6690 0.0140
5 -2 12 -0.6966 0.0066
5 -2 13 1.3343 -0.0165
5 -2 14 -0.2616 -0.0275
5 -2 15 0.4977 -0.0468
5 -2 16 -0.0042 -0.0496
5 -2 17 -0.0477 -0.0507
5 -2 18 -0.1847 -0.0385
5 -2 19 0.2126 -0.0212
5 -2 20 -0.3456 0.0006
5 -2 21 0.1895 0.0156
5 -2 22 0.1302 0.0195
5 -2 23 -0.2244 0.0209
5 -2 24 0.4457 0.0042
5 -2 25 -0.2038 0.0014
5 -2 26 0.5066 -0.0101
5 -2 27 -0.3023 0.0055
5 -2 28 0.4374 0.0041
5 -2 29 -0.3854 0.0115
5 -2 30 -0.5415 -0.0007
5 -2 31 0.0386 -0.0085
5 -2 32 -1.5322 -0.0835
5 -2 33 0.2130 -0.0344
5 -2 34 -1.2605 -0.1402
5 -1 0 0.4846 0.0705
5 -1 1 -0.7328 0.1189
5 -1 2 -0.1458 0.1062
5 -1 3 -0.4929 0.1084
5 -1 4 0.0848 0.0886
5 -1 5 -0.4110 0.0520
5 -1 6 0.6026 0.0360
5 -1 7 -0.0263 0.0076
5 -1 8 0.8163 0.0016
5 -1 9 -0.2646 -0.0010
5 -1 10 1.1946 0.0029
5 -1 11 -0.7531 0.0161
5 -1 12 1.2182 0.0132
5 -1 13 -0.5365 0.0164
5 -1 14 0.8460 0.0061
5 -1 15 -0.0176 -0.0110
5 -1 16 0.2211 -0.0127
5 -1 17 0.1495 -0.0319
5 -1 18 -0.1248 -0.0150
5 -1 19 -0.4134 -0.0159
5 -1 20 -0.0073 0.0008
5 -1 21 -0.4985 0.0181
5 -1 22 -0.2603 0.0189
5 -1 23 0.2246 0.0227
5 -1 24 -0.2735 0.0170
5 -1 25 0.3493 -0.0065
5 -1 26 0.0642 0.0001
5 -1 27 0.2155 -0.0329
5 -1 28 -0.0920 0.0062
5 -1 29 -0.0217 -0.0088
5 -1 30 0.3105 0.0333
5 -1 31 -0.9175 0.0388
5 -1 32 1.2533 0.0514
5 -1 33 -1.1424 0.0231
5 -1 34 1.1332 0.0284
5 0 0 -0.5483 -0.0459
5 0 1 0.3687 -0.0170
5 0 2 0.0939 -0.0020
5 0 3 -0.0426 0.0293
5 0 4 0.0424 0.0019
5 0 5 0.1705 0.0255
5 0 6 -0.2490 -0.0214
5 0 7 0.4196 -0.0231
5 0 8 -0.2319 -0.0411
5 0 9 0.7147 -0.0439
5 0 10 -0.5390 -0.0296
5 0 11 0.7271 -0.0148
5 0 12 -0.7040 0.0083
5 0 13 0.4533 0.0252
5 0 14 -0.5262 0.0286
5 0 15 0.5039 0.0328
5 0 16 0.1622 0.0214
5 0 17 0.3221 0.0169
5 0 18 0.6804 0.0090
5 0 19 0.2234 0.0138
5 0 20 -0.0175 0.0089
5 0 21 0.1829 0.0154
5 0 22 -0.3538 0.0123
5 0 23 -0.3113 0.0090
5 0 24 0.1247 0.0056
5 0 25 -0.2057 0.0025
5 0 26 0.1049 -0.0039
5 0 27 0.0158 -0.0008
5 0 28 -0.1499 -0.0131
5 0 29 -0.3574 -0.0063
5 0 30 -0.7276 -0.0026
5 0 31 -0.0321 -0.0029
5 0 32 -1.2772 0.0294
5 0 33 0.5632 0.0381
5 0 34 -0.5267 0.0386
5 0 35 0.5166 0.0724
5 1 0 -0.0141 -0.1122
5 1 1 -0.0334 -0.0852
5 1 2 -0.3156 -0.0914
5 1 3 0.2437 -0.0561
5 1 4 0.0789 -0.0568
5 1 5 -0.1593 -0.0371
5 1 6 0.6882 -0.0529
5 1 7 -0.3199 -0.0468
5 1 8 0.9351 -0.0649
5 1 9 -0.0148 -0.0602
5 1 10 1.0499 -0.0528
5 1 11 0.4292 -0.0380
5 1 12 0.7294 -0.0085
5 1 13 0.3547 0.0100
5 1 14 0.6351 0.0383
5 1 15 -0.3879 0.0490
5 1 16 0.5008 0.0481
5 1 17 -0.1034 0.0552
5 1 18 -0.1942 0.0355
5 1 19 0.3526 0.0273
5 1 20 -0.0451 0.0294
5 1 21 -0.3602 0.0084
5 1 22 0.1365 0.0190
5 1 23 -0.4296 0.0150
5 1 24 -0.5776 0.0034
5 1 25 0.0975 0.0190
5 1 26 -0.5581 -0.0070
5 1 27 0.0698 0.0117
5 1 28 -0.0508 -0.0084
5 1 29 0.0273 -0.0028
5 1 30 0.0949 -0.0097
5 1 31 -0.0955 -0.0124
5 1 32 0.1998 -0.0076
5 1 33 -0.0918 -0.0103
5 1 34 -0.0244 0.0253
5 1 35 0.2082 0.0037
5 2 0 0.4594 -0.1037
5 2 1 -0.5067 -0.1090
5 2 2 0.2875 -0.0884
5 2 3 -0.3755 -0.0767
5 2 4 -0.5601 -0.0458
5 2 5 0.3647 -0.0497
5 2 6 -1.1171 -0.0271
5 2 7 0.4606 -0.0363
5 2 8 -0.7306 -0.0415
5 2 9 0.0313 -0.0381
5 2 10 0.0189 -0.0463
5 2 11 0.0208 -0.0327
5 2 12 0.8306 -0.0274
5 2 13 0.6860 -0.0018
5 2 14 0.7495 0.0076
5 2 15 1.6017 0.0321
5 2 16 0.1225 0.0454
5 2 17 0.9450 0.0446
5 2 18 0.3566 0.0470
5 2 19 -0.3868 0.0345
5 2 20 0.2135 0.0089
5 2 21 -0.1267 0.0058
5 2 22 -0.2969 -0.0098
5 2 23 0.0572 -0.0081
5 2 24 0.2049 0.0087
5 2 25 -0.6230 0.0128
5 2 26 0.2821 0.0272
5 2 27 -0.5349 0.0227
5 2 28 -0.4186 0.0140
5 2 29 -0.0772 0.0017
5 2 30 -0.3947 -0.0247
5 2 31 0.0566 -0.0270
5 2 32 0.1626 -0.0490
5 2 33 -0.0130 -0.0459
5 2 34 0.5683 -0.0456
5 2 35 -0.1662 -0.0419
5 3 0 -0.0685 -0.0773
5 3 1 -0.0154 -0.1086
5 3 2 0.2717 -0.0477
5 3 3 -0.5158 -0.0612
5 3 4 0.7542 -0.0161
5 3 5 -1.1805 -0.0040
5 3 6 1.0069 0.0125
5 3 7 -0.8107 0.0100
5 3 8 0.3269 0.0175
5 3 9 0.0082 0.0019
5 3 10 -0.3567 -0.0064
5 3 11 0.0185 -0.0098
5 3 12 -0.3604 -0.0127
5 3 13 -0.1899 -0.0113
5 3 14 0.2933 0.0055
5 3 15 -0.1880 0.0131
5 3 16 0.9654 0.0229
5 3 17 0.2352 0.0324
5 3 18 0.3718 0.0265
5 3 19 0.7077 0.0208
5 3 20 -0.5112 0.0035
5 3 21 0.2818 -0.0036
5 3 22 -0.4459 -0.0255
5 3 23 0.0241 -0.0227
5 3 24 -0.3697 -0.0115
5 3 25 0.4883 -0.0206
5 3 26 -0.2964 0.0256
5 3 27 0.3019 0.0069
5 3 28 0.1435 0.0234
5 3 29 -0.0705 0.0083
5 3 30 0.2329 -0.0159
5 3 31 0.3162 -0.0393
5 3 32 0.0456 -0.0573
5 3 33 0.6878 -0.0786
5 3 34 -0.2022 -0.0787
5 3 35 0.5154 -0.0770
5 4 0 -0.6099 -0.0558
5 4 1 0.9408 -0.0500
5 4 2 -0.9002 -0.0467
5 4 3 0.9646 -0.0321
5 4 4 -0.8478 -0.0024
5 4 5 0.8811 0.0086
5 4 6 -0.8170 0.0319
5 4 7 0.4195 0.0480
5 4 8 -0.2120 0.0495
5 4 9 -0.1577 0.0444
5 4 10 0.2671 0.0430
5 4 11 0.0905 0.0167
5 4 12 -0.0379 0.0056
5 4 13 0.2758 -0.0038
5 4 14 -0.2031 -0.0044
5 4 15 -0.1047 -0.0073
5 4 16 -0.1130 0.0170
5 4 17 -0.1218 0.0086
5 4 18 0.1482 0.0150
5 4 19 -0.0623 0.0010
5 4 20 0.7028 -0.0053
5 4 21 -0.3151 -0.0333
5 4 22 0.7866 -0.0219
5 4 23 -0.4242 -0.0308
5 4 24 0.3883 -0.0309
5 4 25 -0.4234 0.0062
5 4 26 0.2185 -0.0147
5 4 27 -0.3591 0.0147
5 4 28 0.2389 0.0187
5 4 29 -0.3257 -0.0091
5 4 30 0.4585 0.0085
5 4 31 -0.4505 -0.0301
5 4 32 0.6911 -0.0599
5 4 33 -0.2969 -0.0469
5 4 34 0.6318 -0.1135
5 5 0 0.5772 0.0124
5 5 1 -0.7552 0.0278
5 5 2 0.5155 -0.0150
5 5 3 -0.7068 0.0111
5 5 4 0.3676 -0.0057
5 5 5 -0.0529 0.0073
5 5 6 0.4254 0.0314
5 5 7 0.2862 0.0278
5 5 8 0.0714 0.0487
5 5 9 0.4171 0.0541
5 5 10 -0.3468 0.0437
5 5 11 0.0826 0.0407
5 5 12 0.0077 0.0292
5 5 13 -0.1683 0.0110
5 5 14 0.0525 -0.0056
5 5 15 0.2290 0.0032
5 5 16 -0.2681 -0.0184
5 5 17 0.1382 -0.0040
5 5 18 -0.0362 -0.0005
5 5 19 -0.0993 -0.0123
5 5 20 -0.1088 -0.0100
5 5 21 0.5142 -0.0232
5 5 22 -0.4779 -0.0327
5 5 23 0.6146 -0.0362
5 5 24 -0.2902 -0.0279
5 5 25 -0.0225 -0.0218
5 5 26 -0.3088 -0.0088
5 5 27 0.0011 0.0103
5 5 28 -0.5326 -0.0051
5 5 29 0.4699 0.0204
5 5 30 -0.3613 -0.0140
5 5 31 0.7063 -0.0169
5 5 32 -0.1746 -0.0140
5 5 33 0.4558 -0.0805
5 5 34 -0.0455 -0.0205
5 6 0 0.2869 0.0603
5 6 1 0.0218 0.0636
5 6 2 -0.4985 0.0360
5 6 3 0.1038 0.0222
5 6 4 -0.6513 -0.0074
5 6 5 -0.1077 0.0066
5 6 6 -0.2275 -0.0153
5 6 7 -0.2535 0.0114
5 6 8 0.3859 0.0226
5 6 9 -0.4602 0.0233
5 6 10 0.8151 0.0381
5 6 11 -0.3502 0.0353
5 6 12 0.3503 0.0224
5 6 13 0.1452 0.0243
5 6 14 -0.1896 0.0192
5 6 15 0.1391 0.0025
5 6 16 -0.0697 0.0040
5 6 17 0.0860 -0.0023
5 6 18 0.0359 -0.0226
5 6 19 0.2801 -0.0100
5 6 20 0.3541 -0.0250
5 6 21 0.0301 -0.0133
5 6 22 0.6604 -0.0237
5 6 23 0.0919 -0.0144
5 6 24 0.0677 -0.0149
5 6 25 0.3349 -0.0305
5 6 26 -0.3002 0.0008
5 6 27 -0.3040 -0.0156
5 6 28 -0.1560 -0.0022
5 6 29 -0.5702 0.0140
5 6 30 -0.3306 -0.0163
5 6 31 -0.0670 0.0069
5 6 32 -0.1771 -0.0513
5 6 33 0.2011 -0.0105
5 7 0 0.0992 0.0925
5 7 1 0.0394 0.0516
5 7 2 0.3592 0.0467
5 7 3 -0.5218 0.0150
5 7 4 0.6633 -0.0099
5 7 5 -0.4662 -0.0292
5 7 6 0.0525 -0.0503
5 7 7 -0.0965 -0.0356
5 7 8 -0.9170 -0.0453
5 7 9 0.2737 -0.0127
5 7 10 -1.3493 -0.0024
5 7 11 0.3978 0.0057
5 7 12 -0.6145 0.0197
5 7 13 -0.0982 0.0168
5 7 14 0.5639 0.0109
5 7 15 -0.5284 0.0177
5 7 16 0.7035 0.0144
5 7 17 -0.2564 0.0056
5 7 18 0.0554 0.0108
5 7 19 0.2399 0.0017
5 7 20 -0.2510 -0.0126
5 7 21 0.4710 -0.0067
5 7 22 0.1140 -0.0108
5 7 23 0.1784 -0.0114
5 7 24 0.6986 -0.0160
5 7 25 0.0359 0.0051
5 7 26 0.4465 -0.0288
5 7 27 0.5496 -0.0147
5 7 28 0.0111 0.0056
5 7 29 0.2265 -0.0466
5 7 30 0.4826 0.0323
5 7 31 -0.5991 -0.0403
5 7 32 0.5015 0.0157
5 8 0 0.2440 0.0843
5 8 1 0.3520 0.0654
5 8 2 0.2399 0.0539
5 8 3 0.6786 0.0183
5 8 4 -0.0151 -0.0055
5 8 5 0.4747 -0.0480
5 8 6 0.0261 -0.0555
5 8 7 -0.3811 -0.0838
5 8 8 0.1841 -0.0809
5 8 9 -0.9863 -0.0718
5 8 10 0.1644 -0.0621
5 8 11 -1.0458 -0.0403
5 8 12 -0.1627 -0.0117
5 8 13 -0.4748 -0.0110
5 8 14 -0.8809 0.0117
5 8 15 0.4223 0.0054
5 8 16 -1.0502 0.0009
5 8 17 0.4106 0.0069
5 8 18 -0.1479 0.0037
5 8 19 -0.3769 0.0013
5 8 20 0.4279 0.0222
5 8 21 -0.4592 0.0015
5 8 22 0.0655 0.0125
5 8 23 0.1442 0.0016
5 8 24 -0.0810 -0.0046
5 8 25 0.2553 -0.0120
5 8 26 0.5294 -0.0158
5 8 27 -0.0970 -0.0059
5 8 28 0.6973 -0.0505
5 8 29 0.3733 0.0070
5 8 30 -0.1665 -0.0649
5 8 31 1.0027 -0.0088
5 9 0 -0.4363 0.0138
5 9 1 0.1655 0.0454
5 9 2 0.2125 0.0659
5 9 3 0.6471 0.0452
5 9 4 0.7143 0.0431
5 9 5 0.6638 0.0052
5 9 6 0.1951 -0.0239
5 9 7 0.2806 -0.0521
5 9 8 -0.5107 -0.0623
5 9 9 -0.3082 -0.0787
5 9 10 -0.3032 -0.0738
5 9 11 -0.2696 -0.0467
5 9 12 0.1398 -0.0559
5 9 13 0.1889 -0.0126
5 9 14 0.4609 -0.0006
5 9 15 -0.2728 -0.0004
5 9 16 0.7632 0.0171
5 9 17 -0.7036 0.0088
5 9 18 0.3314 -0.0025
5 9 19 0.0543 0.0049
5 9 20 -0.2276 0.0009
5 9 21 0.4103 0.0069
5 9 22 -0.0534 0.0082
5 9 23 -0.0919 0.0007
5 9 24 0.0075 -0.0014
5 9 25 -0.1992 -0.0439
5 9 26 -0.2378 -0.0098
5 9 27 -0.0065 -0.0783
5 9 28 -0.0177 -0.0071
5 9 29 -0.2450 -0.0631
5 9 30 0.5400 -0.0105
5 10 0 -0.2606 -0.0757
5 10 1 -0.3989 -0.0441
5 10 2 -0.0202 -0.0136
5 10 3 0.1231 0.0232
5 10 4 0.2320 0.0464
5 10 5 0.1530 0.0462
5 10 6 0.6435 0.0479
5 10 7 -0.2840 0.0140
5 10 8 0.3568 -0.0090
5 10 9 -0.1458 -0.0310
5 10 10 -0.7732 -0.0404
5 10 11 0.2492 -0.0572
5 10 12 -0.8672 -0.0282
5 10 13 0.0715 -0.0245
5 10 14 0.0722 -0.0263
5 10 15 0.3337 0.0161
5 10 16 0.0328 0.0078
5 10 17 0.9909 -0.0014
5 10 18 -0.2288 0.0363
5 10 19 0.6779 0.0093
5 10 20 0.3647 0.0040
5 10 21 0.4175 0.0401
5 10 22 0.6107 0.0112
5 10 23 0.8323 0.0313
5 10 24 0.2706 0.0217
5 10 25 0.7647 0.0333
5 10 26 -0.1821 -0.0504
5 10 27 0.3554 0.0175
5 10 28 -0.5465 -0.1080
5 10 29 0.1392 -0.0328
5 11 0 -0.4544 -0.1135
5 11 1 -0.0194 -0.0900
5 11 2 -0.1236 -0.0760
5 11 3 0.1584 -0.0220
5 11 4 0.0404 -0.0113
5 11 5 0.2580 0.0358
5 11 6 -0.6501 0.0504
5 11 7 0.6019 0.0635
5 11 8 -0.6662 0.0596
5 11 9 0.4849 0.0361
5 11 10 0.6065 0.0220
5 11 11 -0.0712 0.0027
5 11 12 0.9470 -0.0140
5 11 13 -0.1251 -0.0132
5 11 14 -0.2530 0.0070
5 11 15 -0.1205 -0.0153
5 11 16 -0.5239 0.0047
5 11 17 -0.5847 0.0268
5 11 18 0.1807 -0.0193
5 11 19 -0.3906 0.0100
5 11 20 0.1586 0.0282
5 11 21 0.1157 -0.0463
5 11 22 0.1338 0.0297
5 11 23 -0.0493 -0.0100
5 11 24 0.4853 -0.0048
5 11 25 -0.2374 0.0154
5 11 26 0.5046 0.0494
5 11 27 -0.2718 -0.0200
5 12 0 -0.0937 -0.1389
5 12 1 -0.3789 -0.0955
5 12 2 0.3353 -0.0944
5 12 3 -0.0345 -0.0556
5 12 4 0.3290 -0.0285
5 12 5 0.3524 0.0148
5 12 6 0.4617 0.0119
5 12 7 0.0721 0.0524
5 12 8 0.5928 0.0510
5 12 9 0.0165 0.0593
5 12 10 0.6876 0.0496
5 12 11 0.6504 0.0437
5 12 12 0.8799 0.0294
5 12 13 0.8419 0.0131
5 12 14 0.8517 -0.0015
5 12 15 -0.0023 0.0212
5 12 16 0.1087 -0.0074
5 12 17 -0.5976 0.0051
5 12 18 -0.5684 0.0288
5 12 19 -0.5198 0.0073
5 12 20 -0.1546 -0.0076
5 12 21 -0.2733 0.0645
5 12 22 0.2241 -0.0351
5 12 23 0.0188 0.0247
5 12 24 -0.0568 0.0076
5 12 25 -0.0379 -0.0329
5 13 0 -0.1247 -0.0416
5 13 1 0.1877 -0.1201
5 13 2 -0.0276 -0.0837
5 13 3 0.0849 -0.1007
5 13 4 0.2078 -0.0665
5 13 5 -0.5470 -0.0429
5 13 6 0.6075 0.0073
5 13 7 -0.4704 0.0153
5 13 8 0.7910 0.0287
5 13 9 0.5332 0.0462
5 13 10 0.2595 0.0409
5 13 11 1.3713 0.0332
5 13 12 -0.0286 0.0459
5 13 13 0.9903 0.0365
5 13 14 0.3864 0.0359
5 13 15 0.2931 0.0184
5 13 16 0.2968 0.0358
5 13 17 0.0283 0.0183
5 13 18 -0.3873 -0.0151
5 13 19 -0.1090 0.0323
5 13 20 -0.7984 -0.0233
5 13 21 -0.1157 -0.0367
5 13 22 -0.5982 0.0218
5 14 0 -0.5233 0.0619
5 14 1 -0.1960 0.0129
5 14 2 0.1519 -0.0277
5 14 3 0.6263 -0.0550
5 14 4 0.4864 -0.0485
5 14 5 0.9084 -0.0752
5 14 6 -0.1034 -0.0449
5 14 7 0.8178 -0.0295
5 14 8 -0.5147 -0.0080
5 14 9 0.2168 -0.0066
5 14 10 0.4243 -0.0023
5 14 11 -0.6952 0.0083
5 14 12 0.8784 -0.0150
5 14 13 -0.5148 -0.0033
5 14 14 -0.3361 0.0231
5 14 15 0.2244 0.0055
5 14 16 -0.8541 0.0513
5 14 17 0.0908 0.0271
5 14 18 -0.0528 0.0973
5 14 19 -0.2905 -0.0016
5 15 0 -1.0620 0.0412
5 15 1 -0.6394 0.1039
5 15 2 -0.6430 0.0248
5 15 3 -0.4436 0.0090
5 15 4 -0.3009 -0.0259
5 15 5 0.5104 -0.0023
5 15 6 0.3461 -0.0382
5 15 7 0.6793 -0.0266
5 15 8 0.9333 -0.0202
5 15 9 0.3918 -0.0271
5 15 10 0.3693 -0.0195
5 15 11 0.5126 -0.0318
5 15 12 -0.4260 -0.0291
5 15 13 -0.0165 -0.0277
5 15 14 -0.1471 -0.0644
5 15 15 -1.0239 -0.0037
5 16 0 0.2451 0.2920
5 16 1 -0.3426 0.1032
5 16 2 -0.3344 0.1273
5 16 3 -0.3148 0.0822
5 16 4 -0.3148 0.0409
5 16 5 -0.8942 0.0060
5 16 6 -0.2189 0.0358
6 -13 0 0.2333 0.1087
6 -13 1 -0.0797 0.0929
6 -13 2 -0.3728 0.0364
6 -13 3 -0.2939 0.0385
6 -13 4 -0.7208 0.0179
6 -13 5 -0.5601 -0.0135
6 -13 6 -1.0068 0.0001
6 -13 7 -0.3506 0.0862
6 -13 8 -0.6333 -0.0378
6 -12 0 0.3264 0.0609
6 -12 1 -0.5661 0.1098
6 -12 2 0.7583 0.1072
6 -12 3 -0.9834 0.0604
6 -12 4 0.0077 0.0430
6 -12 5 -0.9735 0.0234
6 -12 6 -0.5342 -0.0021
6 -12 7 -1.3351 -0.0377
6 -12 8 -0.7340 0.0600
6 -12 9 -1.2415 -0.0249
6 -12 10 -0.4484 0.0358
6 -12 11 -0.6787 0.0502
6 -12 12 -0.1308 -0.0611
6 -12 13 0.3193 0.0078
6 -12 14 -0.0224 -0.0707
6 -11 0 0.0083 0.0459
6 -11 1 1.7931 0.0336
6 -11 2 -1.1281 0.0547
6 -11 3 0.7363 0.0692
6 -11 4 -0.5854 0.0489
6 -11 5 -0.4917 0.0382
6 -11 6 -0.0891 0.0388
6 -11 7 -0.6099 0.0163
6 -11 8 -0.2592 -0.0230
6 -11 9 -0.8646 0.0029
6 -11 10 -0.3918 -0.0196
6 -11 11 -0.9692 -0.0296
6 -11 12 -0.3074 0.0359
6 -11 13 -0.6319 -0.0080
6 -11 14 -0.0166 0.0271
6 -11 15 -0.1258 0.0235
6 -11 16 -0.3030 -0.0419
6 -11 17 0.2444 0.0072
6 -11 18 -0.5398 -0.1193
6 -11 19 -0.0928 -0.0335
6 -10 0 1.5083 -0.0844
6 -10 1 -0.0051 -0.0681
6 -10 2 1.1985 -0.0322
6 -10 3 0.0110 -0.0263
6 -10 4 -0.4220 0.0093
6 -10 5 0.5122 0.0116
6 -10 6 -0.9813 0.0184
6 -10 7 0.1794 0.0240
6 -10 8 -0.3310 0.0273
6 -10 9 -0.2624 -0.0056
6 -10 10 -0.3966 0.0008
6 -10 11 -0.4857 -0.0226
6 -10 12 -0.4923 -0.0263
6 -10 13 -0.6970 -0.0159
6 -10 14 -0.0050 -0.0081
6 -10 15 -0.5129 0.0138
6 -10 16 0.2609 0.0121
6 -10 17 -0.2715 0.0060
6 -10 18 -0.1614 0.0281
6 -10 19 -0.2730 -0.0540
6 -10 20 -0.4721 0.0066
6 -10 21 -0.5150 -0.0511
6 -10 22 -0.0208 -0.0657
6 -9 0 0.3902 -0.1613
6 -9 1 0.1439 -0.1387
6 -9 2 0.4423 -0.1163
6 -9 3 -0.1090 -0.0897
6 -9 4 0.9776 -0.0452
6 -9 5 -0.5573 -0.0175
6 -9 6 0.7062 0.0060
6 -9 7 0.0190 0.0169
6 -9 8 -0.5736 0.0076
6 -9 9 0.6983 0.0138
6 -9 10 -1.0109 -0.0044
6 -9 11 0.3490 0.0033
6 -9 12 -0.9300 -0.0004
6 -9 13 -0.0248 0.0134
6 -9 14 -1.1646 0.0172
6 -9 15 -0.1303 0.0052
6 -9 16 -0.8997 0.0257
6 -9 17 -0.5056 -0.0216
6 -9 18 -0.2525 -0.0217
6 -9 19 -0.7229 -0.0310
6 -9 20 -0.4052 -0.0649
6 -9 21 -0.2452 -0.0420
6 -9 22 -0.8664 -0.0345
6 -9 23 0.0699 -0.0428
6 -9 24 -0.3059 0.0151
6 -8 0 -0.2336 -0.1313
6 -8 1 -0.0536 -0.1258
6 -8 2 -0.8326 -0.1421
6 -8 3 0.3270 -0.0997
6 -8 4 -0.6853 -0.0914
6 -8 5 0.9786 -0.0433
6 -8 6 0.0536 -0.0069
6 -8 7 0.3902 0.0135
6 -8 8 0.7259 0.0349
6 -8 9 -0.8675 0.0312
6 -8 10 0.5028 0.0171
6 -8 11 -0.8615 0.0131
6 -8 12 -0.0365 -0.0000
6 -8 13 -0.1727 0.0022
6 -8 14 0.0088 0.0176
6 -8 15 -0.1651 0.0287
6 -8 16 -0.0011 0.0325
6 -8 17 -0.3045 0.0488
6 -8 18 -0.3929 0.0171
6 -8 19 -0.2053 0.0256
6 -8 20 -0.2021 -0.0241
6 -8 21 -0.4094 -0.0145
6 -8 22 0.2131 -0.0363
6 -8 23 -0.3700 -0.0394
6 -8 24 -0.3401 -0.0235
6 -8 25 0.1082 0.0033
6 -8 26 -0.8227 -0.0475
6 -7 0 -0.0659 -0.0777
6 -7 1 -0.0947 -0.0905
6 -7 2 0.0071 -0.0995
6 -7 3 -1.0482 -0.0849
6 -7 4 0.0558 -0.0746
6 -7 5 -0.7109 -0.0402
6 -7 6 0.1366 -0.0390
6 -7 7 0.3413 0.0027
6 -7 8 -0.0770 0.0020
6 -7 9 0.5481 0.0213
6 -7 10 -0.5050 0.0285
6 -7 11 -0.3330 0.0210
6 -7 12 -0.3709 0.0238
6 -7 13 -0.9791 0.0107
6 -7 14 0.1682 0.0057
6 -7 15 -0.4227 0.0047
6 -7 16 0.1097 0.0024
6 -7 17 0.3222 0.0089
6 -7 18 -0.2066 0.0165
6 -7 19 0.2828 -0.0057
6 -7 20 -0.1158 0.0299
6 -7 21 0.2860 -0.0213
6 -7 22 0.2066 -0.0026
6 -7 23 0.4105 0.0140
6 -7 24 0.5805 -0.0172
6 -7 25 0.0606 0.0088
6 -7 26 0.4849 0.0738
6 -7 27 -0.1431 -0.0445
6 -7 28 -0.0258 0.1101
6 -6 0 0.6336 0.0414
6 -6 1 0.6034 -0.0117
6 -6 2 0.4426 -0.0301
6 -6 3 0.8158 -0.0497
6 -6 4 0.2722 -0.0492
6 -6 5 0.1613 -0.0399
6 -6 6 0.3687 -0.0121
6 -6 7 -0.7498 -0.0064
6 -6 8 0.4104 0.0165
6 -6 9 -0.7728 0.0151
6 -6 10 0.0918 0.0161
6 -6 11 -0.2442 0.0112
6 -6 12 -0.4017 0.0015
6 -6 13 0.2741 0.0038
6 -6 14 -0.7235 -0.0142
6 -6 15 0.4061 -0.0026
6 -6 16 -0.0842 -0.0150
6 -6 17 -0.0326 -0.0131
6 -6 18 0.7348 -0.0092
6 -6 19 -0.1375 -0.0048
6 -6 20 0.5225 -0.0268
6 -6 21 0.1426 0.0069
6 -6 22 0.2234 -0.0253
6 -6 23 0.1075 -0.0282
6 -6 24 0.4077 0.0074
6 -6 25 -0.0665 -0.0217
6 -6 26 0.3276 -0.0055
6 -6 27 -0.1512 0.0419
6 -6 28 -0.2076 0.0191
6 -6 29 0.0098 0.0059
6 -5 0 0.2778 0.1392
6 -5 1 -0.2403 0.1079
6 -5 2 0.0439 0.0944
6 -5 3 0.4873 0.0326
6 -5 4 0.5025 0.0276
6 -5 5 0.9580 -0.0139
6 -5 6 0.6132 -0.0118
6 -5 7 1.0838 -0.0092
6 -5 8 -0.2697 0.0044
6 -5 9 0.4452 0.0130
6 -5 10 -0.5543 0.0195
6 -5 11 -0.3194 0.0172
6 -5 12 -0.0756 0.0008
6 -5 13 -0.4323 -0.0102
6 -5 14 0.4183 -0.0178
6 -5 15 -0.2925 -0.0355
6 -5 16 0.2411 -0.0249
6 -5 17 0.1975 -0.0303
6 -5 18 -0.2206 -0.0297
6 -5 19 0.5731 -0.0192
6 -5 20 0.0634 -0.0120
6 -5 21 0.5312 -0.0228
6 -5 22 0.2769 0.0127
6 -5 23 0.7812 -0.0016
6 -5 24 -0.1095 0.0015
6 -5 25 1.0207 0.0271
6 -5 26 -0.0743 -0.0022
6 -5 27 0.5604 0.0315
6 -5 28 0.4959 -0.0150
6 -5 29 -0.3634 0.0822
6 -5 30 0.7710 -0.0730
6 -5 31 -0.8601 0.1146
6 -4 0 -0.0526 0.1569
6 -4 1 0.3762 0.1515
6 -4 2 0.2462 0.1433
6 -4 3 -0.7907 0.1193
6 -4 4 0.1088 0.0922
6 -4 5 -0.1963 0.0578
6 -4 6 -0.2354 0.0466
6 -4 7 0.2984 0.0213
6 -4 8 0.4084 0.0178
6 -4 9 -0.0979 0.0213
6 -4 10 0.4239 0.0128
6 -4 11 -0.0713 0.0064
6 -4 12 -0.1220 0.0058
6 -4 13 0.1156 -0.0246
6 -4 14 -0.2051 -0.0262
6 -4 15 0.1288 -0.0399
6 -4 16 -0.1609 -0.0463
6 -4 17 -0.2476 -0.0376
6 -4 18 -0.1883 -0.0317
6 -4 19 -0.6067 -0.0325
6 -4 20 -0.2971 -0.0116
6 -4 21 -0.4822 -0.0143
6 -4 22 -0.0658 -0.0066
6 -4 23 -0.4962 0.0125
6 -4 24 0.3500 0.0079
6 -4 25 -0.4437 0.0184
6 -4 26 0.1936 0.0194
6 -4 27 0.2387 0.0191
6 -4 28 -0.1476 0.0292
6 -4 29 1.0806 0.0141
6 -4 30 -0.2533 0.0833
6 -4 31 1.3631 0.0127
6 -4 32 -0.2434 0.1047
6 -3 0 0.3650 0.0996
6 -3 1 0.2589 0.1414
6 -3 2 -0.1674 0.1173
6 -3 3 1.2018 0.1246
6 -3 4 -0.7293 0.0853
6 -3 5 0.5749 0.0789
6 -3 6 -0.2333 0.0400
6 -3 7 -0.2060 0.0409
6 -3 8 -0.5051 0.0305
6 -3 9 0.3143 0.0194
6 -3 10 -0.7004 0.0277
6 -3 11 0.4491 0.0166
6 -3 12 -0.0973 0.0035
6 -3 13 0.2055 0.0016
6 -3 14 0.1773 -0.0182
6 -3 15 0.1111 -0.0270
6 -3 16 0.0291 -0.0293
6 -3 17 0.0319 -0.0347
6 -3 18 -0.3305 -0.0275
6 -3 19 -0.1535 -0.0134
6 -3 20 -0.5600 -0.0163
6 -3 21 -0.4639 0.0117
6 -3 22 -0.6012 0.0013
6 -3 23 -0.4373 0.0101
6 -3 24 -0.5149 0.0146
6 -3 25 -0.4288 -0.0096
6 -3 26 0.0050 0.0061
6 -3 27 -0.7046 -0.0404
6 -3 28 0.4423 -0.0169
6 -3 29 -0.6180 -0.0550
6 -3 30 0.5235 -0.0419
6 -3 31 -0.3415 -0.0129
6 -3 32 0.5965 -0.0226
6 -2 0 0.2385 0.0346
6 -2 1 -0.0323 0.0671
6 -2 2 0.1379 0.0656
6 -2 3 -0.7493 0.0790
6 -2 4 1.1047 0.0539
6 -2 5 -0.8312 0.0449
6 -2 6 0.8174 0.0275
6 -2 7 -0.3333 0.0130
6 -2 8 0.2953 0.0070
6 -2 9 -0.7314 0.0124
6 -2 10 0.2772 0.0044
6 -2 11 -0.7969 0.0127
6 -2 12 0.0708 0.0087
6 -2 13 -0.2392 0.0071
6 -2 14 -0.0155 -0.0003
6 -2 15 0.0526 -0.0012
[truncated: 2,641,622 more chars]
